# Supplementary material for: A Candida albicans early stage biofilm detachment event in rich medium
Source: BMC Microbiol. 2009 Feb 2;9:25. doi: 10.1186/1471-2180-9-25 (PMC2647545; doi:10.1186/1471-2180-9-25)
Supplement: Additional file 1 — Biofilm Time Course Array Dataset. Complete list of differentially regulated genes [file 1471-2180-9-25-S1.zip]

Archive with 3 entries (2 files):
- Biofilm Microarray Data.xls
- __MACOSX/
- __MACOSX/._Biofilm Microarray Data.xls
