# Supplementary material for: A Candida albicans early stage biofilm detachment event in rich medium
Source: BMC Microbiol. 2009 Feb 2;9:25. doi: 10.1186/1471-2180-9-25 (PMC2647545; doi:10.1186/1471-2180-9-25)
Supplement: Additional file 1 — Biofilm Time Course Array Dataset. Complete list of differentially regulated genes [file 1471-2180-9-25-S1.zip › Biofilm Microarray Data.xls]

## Sheet: Average Ratios
	1hL vs 1hF	3h vs 1hF	6h vs 3h	6h vs 1hF	6h vs 1hL
Systematic	Normalized	Normalized	Normalized	Normalized	Normalized	Common	Description
orf19.6115							hypothetical protein
orf19.6114	1.03261	0.872831	0.868442	0.759404	0.732512		hypothetical protein
orf19.6113	1.24892	1.10776	0.96156	0.91734	1.10786		hypothetical protein
orf19.6112	1.41712	1.17787	1.00197	1.26206	1.00527	CTA2	putative transcriptional activator
orf19.6110	1.01404	1.02562	1.03246	0.93583	1.03872		hypothetical protein
orf19.6109	0.993873	0.990867	0.947582	0.971842	1.07056	TUP1	general transcription repressor
orf19.6105	1.08033	1.16611	1.11815	1.07177	1.2829	MVD1	mevalonate pyrophosphate decarboxylase
orf19.6102	1.03013	1.1111	1.00333	1.08348	1.07006	CST6	ATF/CREB activator
orf19.6103	1.02826	1.05194	1.0493	0.991244	1.14023	SPO73	similar to protein involved in sporulation
orf19.6100	0.991499	0.960148	1.01387	0.843831	1.01884	CRD2	cardiolipin synthase
orf19.6099	1.09108	1.13571	1.01466	0.96212	1.05627	CCT8	component of chaperonin-containing T-complex
orf19.6096	1.01675	1.17325	1.02417	1.01216	1.42604	TRP1	phosphoribosylanthranilate isomerase
orf19.6094	1.03898	1.01214	0.984292	1.00119	1.08033	VPS53	required for protein sorting at the late Golgi
orf19.6092	1.01554	0.976721	1.05852	0.990496	0.905434	KEL2	involved in cell fusion and morphogenesis
orf19.6091	1.0206	1.02018	1.03469	1.09253	1.05245	RIM8	pH response regulator
orf19.6090	0.860997	1.04592	1.03974	0.986104	0.706584	NSR1	nuclear localization sequence binding protein
orf19.6086	0.886295	0.879554	1.08612	1.09628	0.924897	LEU4	2-isopropylmalalate synthase
orf19.6085	1.03733	1.05734	1.05555	1.13068	1.10757	RPL16B	60S large subunit ribosomal protein
orf19.6084	0.996668	1.0007	0.953834	0.981112	0.919221		hypothetical protein
orf19.6083	1.01768	0.942106	1.01861	1.00986	1.00914		hypothetical protein
orf19.6082	1.07926	0.901592	0.963249	0.880425	0.866529	GSF2	involved in glucose repression
orf19.6081	1.08321	1.02371	0.994035	1.05885	0.949097	PHR2	pH regulated cell wall protein
orf19.6080	1.04164	0.933203	0.992364	0.918268	1.01872	BFA1	putative GTPase
orf19.6079	1.00453	1.01303	0.980879	0.965092	1.03648		hypothetical protein
orf19.6078.1	1.00776	0.862344	0.988228	1.0312	1.03761	RFC52	replication processivity factor C subunit 5
orf19.6078	1.02534	1.05694	1.03818	0.941969	1.4138		conserved hypothetical protein
orf19.6077	1.01612	0.901167	0.985728	1.03934	0.943335		conserved hypothetical protein
orf19.6076	1.02717	1.00438	1.01468	0.982483	1.03565	VPS29	involved in endosome to golgi protein transport
orf19.6075	1.02819	1.04918	0.963926	1.09622	1.03697	CDC36	transcriptional regulator involved in cell cycle regulation
orf19.6074	1.05504	0.984281	0.950648	1.0393	0.938217	FAP7	nuclear protein involved in oxidative stress response
orf19.6073	0.607435	0.696509	0.975799	0.573618	0.608011	HMX1	heme binding protein
orf19.6072	0.970659	0.976535	0.960882	1.04494	0.93841		hypothetical protein
orf19.6071	0.992184	0.944412	0.996423	0.916637	1.00158	MDM20	necessary for mitochondrial inheritance
orf19.6070	0.958486	0.866517	0.884876	0.976326	0.863357	ENA5	Na+ ATPase
orf19.6068	1.12239	1.18792	1.0402	0.958788	1.10085	SVF1	involved in diauxic shift
orf19.6066	1.01997	1.04163	1.02488	1.00995	1.11123		conserved hypothetical protein
orf19.6065	1.01019	1.12962	1.03647	0.9836	1.1175		conserved hypothetical protein
orf19.6064	0.915945	1.02138	0.927498	0.997972	0.98525	ATG18	involved in autophagy and vacuolar targeting
orf19.6063	1.12111	1.04857	1.0306	0.98746	0.996452	UBP6	deubiquitinating enzyme
orf19.6062.3	0.972792	0.888092	0.942061	0.930695	0.978296		conserved hypothetical protein
orf19.6062	0.921858	0.959773	0.938325	0.992283	1.03437		conserved hypothetical protein
orf19.6061	1.05719	0.994162	0.986765	1.1007	1.15159		conserved hypothetical protein
orf19.6060	0.989245	0.980491	1.07578	0.99856	1.06669	GCN20	ATP-binding cassette (ABC) family, regulator of translational elongation
orf19.6059	1.10937	1.10195	1.01999	1.14372	1.24904	TTR2	glutaredoxin
orf19.6058	1.22381	1.34228	0.920687	0.961288	1.05114	GLO1	glyoxalase I
orf19.6057	0.974508	1.05678	1.04543	0.948168	0.965728	ECM31	involved in cell wall biogenesis and architecture
orf19.6056	0.978373	1.03927	0.9632	1.08341	1.13473		conserved hypothetical protein
orf19.6055	1.0498	0.986331	1.04309	0.996648	1.05323	BUL5	ubiquitination pathway protein
orf19.6054	1.06139	1.01137	1.00119	1.01124	0.96181	BUL2	similar to BUL1, involved in protien ubiqutination
orf19.6053	0.952555	1.00948	0.981483	1.04953	0.942006	ECM38	gamma-glutamyltransferase
orf19.6052	1.06298	1.21983	0.989186	1.18303	0.934102	CNS1	putative protein phosphatase and protein folding chaperone
orf19.6049	0.970886	0.969733	1.0222	1.08802	1.05648		conserved hypothetical protein
orf19.6048	0.990405	0.979236	0.975012	0.984956	1.20398	PMT3	mannosyltransferase
orf19.6047	1.05803	1.02858	1.06031	0.88916	1.05074	TUF1	mitochondrial translation elongation factor TU
orf19.6046	1.04001	0.992711	0.950815	0.963936	1.10166	APC1	subunit of anaphase-promoting complex and ubiquitin ligase
orf19.6045	0.86117	1.07051	0.970773	0.884675	1.20777	PSD1	phosphatidylserine decarboxylase
orf19.6044	1.06011	1.16242	0.956054	0.861332	1.02281	MOB2	protein kinase activator involved in cell cycle and shape regulation
orf19.6043	1.00233	1.07536	1.05719	1.07201	1.1764	DLD4	D-lactate ferricytochrome C oxidoreductase
orf19.6041	1.11653	1.08771	1.02249	1.04037	0.889417	RPO41	mitochondrial DNA-directed RNA polymerase
orf19.6040	1.15952	1.10083	1.0383	0.933487	1.13051	SNF7	involved in late endosome to vacuole transport
orf19.6039	1.00959	0.970015	0.976459	0.998585	0.96047	SED5	syntaxin (T- SNARE)
orf19.6038	1.00839	0.880012	1.0187	0.954269	0.96568	UGA3	putative transcriptional regulator
orf19.6037	0.889418	0.888531	0.985679	0.942004	0.873101		conserved hypothetical protein
orf19.6036	1.05243	0.988568	0.997002	0.978924	1.01756	RIC1	part of complex that catalyses guanyl nucleotide exchange on Ypt6p
orf19.6035	0.960578	0.947518	1.11475	0.980692	0.955045		ubiquinone oxidoreductase
orf19.6034	1.21683	1.012	1.05403	0.860797	1.01074	TUB2	beta- tubulin
orf19.6033	0.946198	0.913678	0.952816	0.976994	1.01476	CMP2	calcineurin phosphatase subunit
orf19.6032	1.0106	1.044	0.99978	0.973279	1.10211	SPE1	ornithine decarboxylase
orf19.6031	0.987746	1.05301	1.05677	0.998335	1.027	VPS27	vacuolar protein sorting-associated protein
orf19.6030	0.996487	1.01052	0.93414	0.936898	1.13249		hypothetical protein
orf19.6029	0.907892	1.04168	1.06873	0.918666	0.946016	ROT1	suppressor of tor2
orf19.6028	0.926167	0.859301	0.87022	0.751963	0.681334	HGC1	G1 cyclin
orf19.6027	1.05269	0.949677	0.957613	0.946953	0.953199		hypothetical protein
orf19.6026	0.882835	0.821403	1.11169	0.944244	0.938204	ERG2	C-8 sterol isomerase
orf19.6025	0.834803	1.00641	1.03384	1.1061	1.11925		conserved hypothetical protein
orf19.6024	0.986402	1.09994	0.967025	1.06443	0.982052		hypothetical protein
orf19.6023	0.945731	0.98465	0.944298	0.918738	1.00614		conserved hypothetical protein
orf19.6022	0.923696	0.987666	0.948405	0.99211	1.01727		hypothetical protein
orf19.6021	1.00893	1.0107	1.00212	1.14065	1.04587	IHD2	Induced in Hyphal Development
orf19.6020	1.0239	0.937585	0.977566	1.09851	1.05168	ATG3	involved in autophagocytosis during starvation
orf19.6018	0.984596	1.08495	0.905176	1.00571	1.15265	LRO1	phospholipid:diacylglycerol acyltransferase
orf19.6017	0.989212	0.997696	1.07021	0.977536	0.952513		hypothetical protein
orf19.6016	0.979984	0.990637	1.00433	0.971903	1.05394	GON1	possible rho-like GTPase involved in secretory vesicle transport
orf19.6014	1.10201	1.10735	1.013	1.07482	0.822835	RRS1	regulator of ribosome synthesis
orf19.6013	0.975371	0.966902	0.959106	0.938032	0.941072	TRI1	interacts with topoisomerase 1
orf19.6012	1.0261	1.05038	0.980228	0.935883	1.03186		conserved hypothetical protein
orf19.6011	1.06179	1.16692	1.0264	0.940269	1.0398	SIN3	transcription regulatory protein
orf19.6010.1	1.0343	1.01231	0.912972	0.948628	0.901897	RPB11	RNA polymerase II core subunit
orf19.6010	1.21547	1.07754	0.883784	0.971115	0.99885	CDC5	protein kinase involved in regulation of DNA replication
orf19.6009	1.2429	1.2692	1.00771	1.33138	1.30276	SET1	histone methyltransferase involved in gene regulation
orf19.6008.3	0.978654	1.02666	0.992585	0.932226	0.982596		hypothetical protein
orf19.6008.4
orf19.3288	1.06355	0.979508	1.02559	0.982699	0.841897		conserved hypothetical protein
orf19.3288.1
orf19.3289	0.989296	1.02702	0.972292	0.974666	0.993421		hypothetical protein
orf19.3290	0.98819	0.889002	0.941184	0.98536	0.901827		NADH:ubiqui oxidoreductase
orf19.3291	1.02348	1.05238	1.01565	0.951309	0.888629	HMT1	hnRNP methyltransferase
orf19.3292	1.02688	0.991772	1.05405	1.17068	1.06328		conserved hypothetical protein
orf19.3293	0.81962	1.05979	0.989846	1.13218	0.970735		3-oxo-5a-steroid 4- dehydrogenase
orf19.3294	1.15381	0.960447	1.17062	1.02514	0.898499	MBF1	multiprotein bridging factor
orf19.3295	0.959758	1.01648	0.990833	0.911062	0.978383		hypothetical protein
orf19.3296	0.988336	0.958364	1.05121	0.920656	0.975073		hypothetical protein
orf19.3297	0.920058	0.921391	0.937817	0.983105	0.961426		concerved hypothetical protein
orf19.3298	0.951824	1.06577	1.00219	1.05602	1.0505	CCH1	calcium channel protein
orf19.3300	1.14974	1.08991	0.951201	1.07942	0.957864	ZPR1	nucleolar zinc-finger protein
orf19.3301	0.866094	0.876716	1.03922	0.952353	0.89242	MET30	F-box protein involved in sulfur metabolism
orf19.3302	0.977683	1.02759	1.03144	1.15916	1.33653		hypothetical protein
orf19.3303	1.01285	1.09102	0.988039	1.00657	0.983769	PPM2	carboxymethyltransferase
orf19.3304	0.992788	1.11722	1.0081	1.06483	0.87643	RRP40	3'-5 exoribonuclease
orf19.3305	1.1082	1.06934	0.976818	1.05253	0.95575		hypothetical protein
orf19.3306	0.888567	0.943677	0.943779	1.03192	0.880335	HOP1	DNA binding protein
orf19.3307	1.13821	1.07906	0.934063	0.9213	1.07061		monooxygenase
orf19.3308	1.06281	0.989855	1.0047	1.04237	1.00426	STB5	SIN3 binding protein
orf19.3309	0.908626	1.05181	1.01907	0.947276	0.98566		hypothetical GAG protein
orf19.3310	0.896205	0.986511	1.0187	1.20152	1.09386		hypothetical protein
orf19.3311	1.03927	0.99867	0.996452	0.951015	0.994795		oxidoreductase
orf19.3312	0.995421	0.903436	1.00084	0.841184	0.930727	FMP29	conserved hypothetical protein, located in mitochondrion
orf19.3314	1.00544	0.974519	1.0347	0.968646	1.02857		hypothetical protein involved in vesicular transport
orf19.3315	0.960688	0.925241	0.987221	1.02989	0.945142	CTA9	transactivator protein
orf19.3317	1.04692	0.957392	1.05717	0.958141	1.03772		hypothetical protein
orf19.3318	0.990658	0.99246	1.03171	1.05239	1.09162		conserved hypothetical protein
orf19.3319	1.13136	1.12727	1.00305	1.04218	1.16407	TRX2	thioredoxin
orf19.3320	1.03877	0.991356	0.981382	0.919477	1.02475		hypothetical protein
orf19.3321	1.07845	1.02038	0.97789	1.02203	0.966787		suppressor splicing defects
orf19.3322	0.898001	0.910869	0.983222	1.01752	1.09234	DUT1	dUTP pyrophosphatase
orf19.3323	0.968654	0.975382	0.913363	0.984065	0.819288		hypothetical protein
orf19.3324	1.16331	1.06768	1.10958	1.11048	1.05017	TIF1	translation initiation factor 4A
orf19.3325	1.07911	1.14384	1.10166	1.13511	1.27498	GLG1	self-glucosylating initiator of glycogen synthesis
orf19.3325.3	1.14186	0.914492	1.05068	0.927359	0.891671	RPS21B	40S ribosomal protein S21 (S26) (YS25)
orf19.3327	0.91282	1.03774	0.980547	0.96049	0.833511	TRM2	tRNA(m5U54)methyltransferase
orf19.3328	1.00131	0.923429	0.960956	0.812595	0.857636	HOT1	transcriptional regulator of hyperosmotic response
orf19.3329	1.08188	1.03778	1.03035	1.14423	1.14777		sphingosine-1- phosphate phosphatase
orf19.3330	1.00363	1.07742	0.99115	0.83508	1.05278	CRL1	GTP-binding protein
orf19.3330.3	1.04324	1.02168	0.99185	0.938961	0.924531		oleate-induced peroxisomal protein
orf19.3331	1.017	0.969572	0.970382	0.834584	0.890976	ABC1	mitochondrial chaperone
orf19.3332	0.961443	0.993485	0.921649	1.02137	0.957733		hypothetical protein
orf19.3333	1.04656	0.984127	1.02231	1.0474	0.923861	NAB2	polyadenylated RNA binding protein
orf19.3334	1.06739	0.950626	1.11243	1.09193	0.991382	RPS2	ribosomal protein
orf19.3335	0.965524	0.916806	1.05095	1.02517	1.0243		hypothetical protein
orf19.3336	0.984269	1.0188	0.979342	0.989425	0.97791		hypothetical protein
orf19.3337	1.00447	0.899772	1.05366	0.89258	0.724102		hypothetical protein
orf19.3338	1.19245	0.766211	0.843628	0.797965	0.452608		hypothetical protein
orf19.3340	0.960482	0.92536	1.0183	1.11363	1.08904	SOD2	manganese-superoxide dismutase
orf19.3341	0.85356	1.10732	1.04087	1.05247	0.984699		arginyl-tRNA synthetase
orf19.3342	1.00773	0.992505	1.02718	0.975815	1.08977		hypothetical protein
orf19.3344	0.958597	1.0439	1.04138	1.10293	1.00683	VPS17	vacuolar sorting protein
orf19.3345	0.995909	0.9797	0.983438	1.06827	1.01928	SIZ1	protein with DNA-binding and SUMO-ligase domains
orf19.3347	0.957107	0.973389	0.940407	0.912448	0.98484	RPB7	RNA polymerase II subunit
orf19.3348	0.975297	1.09576	1.0275	1.04283	1.09641	MRPL23	mitochondrial ribosomal protein L23
orf19.3349	0.979213	1.03593	0.956179	1.03298	0.914815	RPB140	DNA-dependent RNA polymerase II
orf19.3350	1.13275	1.06749	1.03358	0.993916	1.05965	MRP20	mitochondrial ribosomal protein
orf19.3351	0.982195	1.10428	1.0163	1.2461	1.26118		hypothetical protein
orf19.3352	1.05205	0.908379	0.952436	0.996925	1.0596		putative dehydrogenase
orf19.3353	1.00168	1.03787	1.12571	1.02526	1.12433	CIA30	possible complex I intermediate associated protein
orf19.3354	1.00222	1.04496	0.967635	0.980882	1.03057	S4	40S ribosomal protein
orf19.3355	1.06973	1.03881	0.973596	0.997751	1.0277	ISN1	IMP 5'-nucleotidase
orf19.3356	0.960085	0.923292	0.984264	0.985638	0.842494	ESP1	separin protein
orf19.3357	0.992672	0.938584	0.924036	0.988708	0.95295	FYV4	involved in toxin resistance
orf19.3358	0.92764	1.01397	0.777898	0.872472	0.76899	LSC1	succinate-CoA ligase
orf19.3359	1.025	1.02882	0.93766	1.06453	1.03673	ARP8	actin-related protein
orf19.3360	1.01527	0.935145	0.949121	1.01688	0.885385		hypothetical protein
orf19.4551	0.937801	1.03748	0.974128	1.02385	1.02174	YAT1	mitochondrial carnitine acetyltransferase
orf19.4550	0.985113	1.01991	1.01224	1.07306	1.08318		membrane transporter
orf19.4549	0.98447	0.972736	1.01948	1.01397	0.976084	IFA10	leucine rich protein
orf19.4548	0.953947	1.00476	0.946857	0.991865	1.02454	MAK32	necessary for structural stability of L-A dsRNA-containing particles
orf19.4546	0.931194	1.00531	0.997095	0.980103	0.94609	HOL4	member of major facilitator superfamily multidrug-resistance protein
orf19.4545	0.996772	0.93446	0.972456	0.898317	0.971481	MBP12	transcription factor similar to SWI4
orf19.4544	1.02411	0.930408	0.973206	0.96637	0.98991		hypothetical protein
orf19.4543	0.990854	1.09969	1.08952	1.07319	1.04276	UGA22	succinate-semialdehyde dehydrogenase;involved in utilization of GABA as a nitrogen source
orf19.4542	1.02492	0.988894	1.03234	1.00716	1.07292	CCL1	cyclin;TFIIK subunit, a subcomplex of transcription factor TFIIH
orf19.4540	1.03353	1.03106	1.14185	1.04673	1.24111	UBC8	E2 ubiquitin-conjugating enzyme
orf19.4539	0.950292	0.963047	1.0294	1.0232	1.035		putative rho GDP dissociation inhibitor
orf19.4538	1.04319	0.99042	0.942167	1.03178	0.955604	RNA15	protein with a role in mRNA stability and/or poly(A) tail length;cleavage and polyadenylation factor CF I component involved in pre-mRNA 3'-end processing
orf19.4537	1.03009	0.987759	1.009	1.02822	0.945972	DST1	transcriptional elongation factor (TFIIS)
orf19.4536	0.96434	0.917985	1.1078	1.15455	0.92252	CYS4	cystathionine beta-synthase
orf19.4535	1.01058	0.95427	0.974296	1.05128	0.964807	PTR3	transcriptional regulator of peptide transport
orf19.4534	1.02749	1.10476	1.03124	1.07097	1.08692		conserved hypothetical protein
orf19.4533	1.04821	1.07371	0.989535	1.07965	1.08937		ligatin;trafficking receptor for phosphoglycoproteins
orf19.4532	1.01745	1.01381	1.02537	1.07599	0.902874		conserved hypothetical protein
orf19.4531	1.00502	1.0883	1.05247	0.934661	0.898771		ATP-dependent ABC transporter
orf19.4530.1	1.09767	1.23451	1.05793	1.14158	1.44593		hypothetical protein
orf19.4529	1.02332	0.977188	1.00045	0.992726	1.0113		conserved hypothetical protein
orf19.4528	1.03079	1.00807	1.04738	1.19122	0.989294		conserved hypothetical protein
orf19.4527	0.728952	0.40535	0.538688	0.30255	0.388802	HGT1	hexose transporter
orf19.4526	0.989828	1.00187	0.97213	0.985259	0.975669	HSP30	plasma membrane heat shock protein
orf19.4525	0.933771	0.927321	0.946502	0.994662	0.918411		membrane protein with weak homology to NADH-ubiquinone oxidoreductase
orf19.4524	1.09159	1.09481	1.05412	1.37374	1.21404		zinc finger transcription factor
orf19.4523	0.989171	0.966914	1.03842	0.996722	1.01566	FAU1	5,10-methenyltetrahydrofolate synthetase;folinic acid utilization
orf19.4522	0.972783	0.967493	0.980426	1.03874	0.969749		similar to cytochrome b5
orf19.3661	0.982128	0.993577	0.974314	0.986893	1.01277	UBP16	putative deubiquitinating enzyme
orf19.3663	0.913161	0.924144	0.931264	0.868223	0.769337	PHO91	low-affinity phosphate transporter
orf19.3664	1.00869	0.969528	1.04399	0.961201	0.991121	HSP31	membrane heat shock protein
orf19.3665	0.981369	0.962124	0.985532	1.01593	0.953609	SET6	putative HLH transcription factor
orf19.3666	0.976956	1.04809	1.00553	1.00159	0.943353		conserved hypothetical protein
orf19.3667	1.0428	0.890696	0.976843	0.951534	1.05904	KIN32	kinesin-related protein
orf19.3668	0.878176	0.624835	0.96612	0.433587	0.862526	HGT2	hexose transporter
orf19.3669	1.17121	1.28629	0.96985	1.09425	1.20514	SKS1	serine/threonine protein kinase
orf19.3670	1.02925	1.02631	0.879587	0.982696	1.0076	GAL1	galactokinase
orf19.3671	0.766497	1.04593	0.980402	0.966303	0.980442		hypothetical protein
orf19.3672	1.0138	1.13423	0.846704	1.07035	1.088	GAL10	UDP glucose-4-epimerase
orf19.3673	0.983402	1.00016	1.0507	0.968815	0.968089	TRS23	Golgi vesicle docking (TRAPP)
orf19.3674	0.91042	0.941321	0.984302	1.01216	1.04516	GAL102	UDP-glucose 4-epimerase
orf19.3675	0.81818	0.932769	0.894054	0.843416	0.810286	GAL7	galactose-1-phosphate uridyl transferase
orf19.3676	0.99154	1.02726	1.06977	1.00806	0.792226		putative methyltransferase
orf19.3677	0.980502	0.916181	0.916376	1.03417	0.902921	APG5	involved in autophagy and nutrient starvation
orf19.3678	1.08714	1.05496	0.968863	0.868128	0.953317		hypothetical protein
orf19.3679	0.730094	0.964875	0.898995	0.739916	1.00057		conserved hypothetical protein
orf19.3680	0.963973	0.87696	0.965934	0.905262	0.89703	2008-09-07	septin involved in cytokinesis
orf19.3681	0.766749	0.936621	0.902677	0.929764	0.777989	KAP95	karyopherin-beta involved in nuclear import
orf19.3682	0.994042	1.19893	2.16701	1.67656	2.33644	CAX4	generation of mannoprotein layer of the cell wall;putative phosphatase
orf19.3683	1.02089	0.952702	1.05549	1.02451	1.06128	GCS1	Zn finger-containing GTPase- Activating Protein for ARF
orf19.3684	0.888217	0.925085	1.03725	0.97439	0.949225	SPS20	peroxisomal 2,4-dienoyl-CoA reductase
orf19.3685	1.01874	0.946787	0.999986	0.962014	1.00864	PSY2	Platinum Sensitivity
orf19.3686	1.02413	1.00522	1.06728	1.05126	1.04314	ATP12	F1-ATP synthase assembly protein
orf19.3687	0.935396	0.967866	0.949176	1.0646	0.959243	PFD1	prefoldin subunit 1, component of a chaperone
orf19.3688	1.05151	0.955097	1.01427	1.12756	1.02374	GON7	response to dessication
orf19.3689	0.971277	1.04204	0.994911	0.967169	1.04508		6-phosphofructo-2-kinases
orf19.3690.2	1.13603	0.956902	0.953671	1.09577	1.0453	RPL26A	ribosomal protein L26A (L33A) (YL33)
orf19.3691	1.01201	0.983224	1.0201	1.02269	0.974595		conserved hypothetical protein
orf19.3693	0.985576	1.07769	1.00204	1.02377	1.12782	GAS12	similar to GPI anchored surface protein GAS1
orf19.3694	0.949808	0.885589	0.998378	1.04461	0.976541		hypothetical protein
orf19.2925	1.075	1.00784	1.04574	1.07762	1.09296	CIN4	GTP-binding protein
orf19.2926	0.989622	0.984665	1.03885	0.961014	1.03365	PSO2	interstrand crosslink repair protein
orf19.2927	0.921173	0.904294	0.93968	1.04485	0.925682	MNN11	mannosyltransferase complex component
orf19.2928	0.959997	1.01497	1.05471	0.869348	1.08276		conserved hypothetical protein
orf19.2929	1.02363	0.913729	0.977663	0.797329	0.882284	GSL2	1,3-beta-D-glucan synthase subunit
orf19.2930	0.958802	0.95724	1.08226	0.967903	0.981375		conserved hypothetical protein
orf19.2933	1.02123	0.95731	0.963792	0.946589	0.967307		conserved hypothetical protein
orf19.2934	1.10765	1.03859	0.956954	0.940242	0.729139		conserved hypothetical protein
orf19.2935	1.08449	1.02731	1.04547	1.07095	0.956417	RPL10	ribosomal protein L10
orf19.2936	1.05655	0.928376	1.00198	0.988648	0.964973		hypothetical protein
orf19.2937	0.90972	0.786759	0.98348	0.877756	0.740105	PMM1	phosphomannomutase
orf19.2938	1.05657	1.01917	0.99718	0.975839	0.972739		conserved hypothetical protein
orf19.2939	1.02257	0.994366	1.04104	1.01422	1.0374		conserved hypothetical protein
orf19.2940	0.989176	0.989425	0.997452	1.12711	0.97092	BOS1	ER-to-Golgi v-SNARE
orf19.2941	1.00759	1.02695	1.05107	1.02677	1.01722	SCW4	cell wall glucanase
orf19.2942	0.701715	0.791066	0.863675	0.553021	0.718401	DIP52	dicarboxylic amino acid permease
orf19.2943.5	0.864039	1.02991	0.977191	1.10012	0.95004		hypothetical protein
orf19.2945	0.982705	0.973446	1.04595	0.945528	1.03922	PUT4	proline permease
orf19.2946	1.00604	1.00019	0.97594	1.00704	1.16701	HNM4	choline permease
orf19.2947	1.12841	1.33993	1.00462	1.18109	1.40201	SNZ1	stationary phase protein
orf19.2948	1.01498	1.01215	1.02149	1.15576	1.19592	SNO1	glutamine amidotransferase
orf19.2949	0.868331	1.15003	0.94704	1.68708	1.18056	IML1	involved in chromosomal stability
orf19.2951	1.20549	1.03985	0.89599	1.07982	1.00648	HOM6	homoserine dehydrogenase
orf19.2952	0.995052	1.06618	0.877306	0.856576	0.974256	EXG1	exo-1,3-beta-glucanase
orf19.2953	1.01915	0.961652	1.05932	1.02685	0.98399	TOM20	mitochondrial outer membrane import receptor subunit
orf19.2954	0.872888	0.831235	0.980092	1.00222	0.845768		hypothetical protein
orf19.2956	1.00808	0.983603	1.01152	0.942666	0.997857	MGM101	mitochondrial genome maintenance protein
orf19.2957	0.933759	1.03085	1.00039	0.971942	0.98469		conserved hypothetical protein
orf19.2958	0.976558	0.931114	1.00521	1.00684	0.970527		conserved hypothetical protein
orf19.2959.1	0.833089	1.07142	1.15854	1.16103	1.27974		conserved hypothetical protein
orf19.2960	0.986379	1.00514	0.984911	1.05858	0.927133	FRS2	phenylalanine-tRNA ligase beta chain
orf19.2961	0.996921	0.946631	1.05646	0.885231	1.18001		zinc-finger protein
orf19.2962	0.99997	0.974255	1.06744	1.10238	1.1312		hypothetical protein
orf19.2963	1.05809	1.02156	1.0244	1.24723	1.14762	SIR1	transcriptional regulatory protein
orf19.2964	1.07789	0.974988	0.966201	0.878855	0.961046	RSC1	Member of RSC complex, which remodels the structure of chromatin
orf19.2965	0.739967	0.945939	1.02312	0.984455	0.89042		pump-driving ATPase
orf19.2966	1.02173	1.13911	1.1165	1.00783	1.16127		putative carboxymethylenebutenolidase
orf19.2967	1.13994	1.06672	1.09751	1.0046	0.995474	TIF34	translation initiation factor eIF3, p39 subunit
orf19.2968	1.04888	1.03544	0.987933	0.975042	0.966532		hypothetical protein
orf19.2969	0.955006	1.00545	1.08119	1.04756	1.09434	RAD16	nucleotide excision repair protein
orf19.2970	1.15104	1.14409	1.05028	1.24969	1.31901	LYS2	L-aminoadipate-semialdehyde dehydrogenase, large subunit
orf19.2971	1.01982	1.02897	0.942336	1.01367	0.993847		conserved hypothetical protein
orf19.2972	1.07576	0.972342	1.07613	1.01594	0.80601	PDE2	nucleotide phosphodiesterase
orf19.2973	1.18197	1.04112	1.03044	1.27777	1.10114		conserved hypothetical protein
orf19.2974	1.08029	0.999876	1.04881	1.05888	1.03471	YKT6	ER-Golgi transport
orf19.2975	0.986086	0.951988	0.984225	0.843712	1.04164	RAB7	GTP-binding protein
orf19.2977	1.06479	1.00549	0.965169	1.033	0.935861		conserved hypothetical protein
orf19.2978	1.01405	1.02871	0.972438	0.970469	0.984346		hypothetical protein
orf19.2980	1.07496	1.01429	0.985982	1.01528	1.08185		conserved hypothetical protein
orf19.2982	0.967913	1.02998	0.961403	0.967154	1.02039		involved in autophagy
orf19.2983	1.03971	0.974146	0.9611	1.02498	0.945327	CDC73	accessory factor associated with RNA polymerase II
orf19.2984	0.954445	0.969385	1.08528	1.06017	1.08069	MST1	mitochondrial threonyl tRNA synthetase
orf19.2985	0.951337	0.96669	1.04965	1.05451	1.04395		hypothetical protein
orf19.2986	0.997338	0.981245	0.951481	1.02115	0.991478		conserved hypothetical protein
orf19.2987	1.01459	1.13947	1.08071	1.07621	1.11274		hypothetical membrane protein
orf19.2988	1.10268	1.15673	1.01932	1.17108	1.15863		conserved hypothetical protein, possible N-epimerase
orf19.2989	0.983546	0.925244	0.995709	0.934112	1.02769		glycerate/formate- dehydrogenase
orf19.2990	1.203	1.13357	0.966789	1.04277	1.39324	XOG1	glucan 1,3-beta-glucosidase
orf19.2991	0.98039	1.02769	1.05164	1.02707	1.06305	HOL1	transport protein
orf19.2992	1.01297	0.928456	1.1103	1.09671	1.1297	RPA1	60S ribosomal protein
orf19.2994	1.06132	1.01925	1.03084	0.941282	0.974365	RPL13	ribosomal protein
orf19.2994.1	1.09176	0.989327	1.11568	1.01972	0.912001	RPS16	ribosomal protein
orf19.2995	1.02033	1.02433	1.00057	0.982999	0.945593		low temperature responsive protein
orf19.2996	0.9983	1.04751	1.02508	1.00356	0.909194		involved in cell wall biogenesis and architecture
orf19.2998	1.05778	0.948688	0.976448	1.07745	0.883563		conserved hypothetical protein
orf19.3000	0.946686	0.981031	1.01807	1.10665	1.0484	ORC1	Or(ISS)n recognition complex protein 1
orf19.3001	0.978948	0.888264	0.992271	0.850707	0.954859	TEM1	GTP-binding protein of the RAS superfamily
orf19.3002	1.20482	1.04512	1.0421	1.08651	0.873737	RPS1	ribosomal protein 10
orf19.3003	1.12817	1.15344	1.11239	1.1077	1.24852		hypothetical protein
orf19.3003.1	1.16655	0.981566	1.12423	1.10622	1.00825	RPL6	ribosomal protein
orf19.3004	0.996616	1.0212	0.975404	1.01613	1.02091		conserved hypothetical protein
orf19.3006	1.04485	1.04774	1.05616	1.06524	1.10569	GGA2	Golgi-localized protein, gamma-adaptin
orf19.3007	1.05899	0.967263	1.05527	0.950468	1.04307		conserved hypothetical protein
orf19.3007.2	0.978359	0.97847	1.02566	1.05567	0.991287		conserved hypothetical protein
orf19.3008	1.04876	1.17313	1.11223	1.27112	1.47069	COQ4	biosynthesis of coenzyme Q
orf19.3009	0.998163	1.01486	1.06197	1.02599	1.02591		hypothetical protein
orf19.3010	0.990899	0.929217	1.04274	1.00641	0.958386	LAB2	lipoate biosynthesis protein
orf19.3010.1	1.14781	1.12025	0.894571	0.911266	1.03893	ECM33	3-prime end of ExtraCellular Mutant protein
orf19.3012	1.06518	1.05618	0.988915	1.12433	1.08456		conserved hypothetical protein
orf19.3013	1.07344	1.00045	0.982593	0.956926	1.02863	CDC12	septin
orf19.3014	0.815336	0.927565	0.98785	0.975245	0.983428	BMH1	14-3-3 protein
orf19.3015	1.09524	1.02106	0.972181	0.966124	0.80033		conserved hypothetical protein
orf19.3016	0.998675	1.15459	1.03184	1.06815	1.11698		conserved hypothetical protein
orf19.3018	0.999242	0.975664	1.01802	1.0271	1.24519		conserved hypothetical protein
orf19.3019	0.997255	0.961032	1.02078	0.986229	1.01562		conserved hypothetical protein similar to subunits E. coli DNA polymerase III
orf19.3021	0.985726	1.03813	1.12658	1.13511	1.21858		hypothetical protein
orf19.3022	1.08766	1.08011	0.998491	0.992315	1.07948	S24	mitochondrial ribosome small subunit component
orf19.3023	0.966848	0.988865	0.97886	0.92992	1.06143	NGG1	transcription factor
orf19.3026	1.01133	1.03548	1.06137	1.12741	1.07536	MAS1	mitochondrial processing protease
orf19.3027	1.05772	1.01135	1.00117	1.1254	1.02102	ARP7	general RNA polymerase II transcription factor
orf19.3029	0.921858	0.953923	0.987677	0.877853	1.10451		enpyl-CoA hydratase, mitochondrial
orf19.3030	0.998735	1.03887	1.02423	0.989801	1.09124		conserved hypothetical protein
orf19.3031	0.849678	0.833725	0.96171	0.89031	0.782542	SEC62	subunit of ER protein- translocation complex
orf19.3034	1.0678	1.08011	0.968834	0.886195	0.943347	RLI1	putative member of nontransporter group of ATP-binding cassette (ABC) superfamily
orf19.3035	1.04963	1.01202	1.00191	0.839595	0.995673	CHD1	transcriptional regulator
orf19.3037	1.11728	1.16311	1.17195	1.05955	1.158	PAB1	3'-end RNA-processing complex component
orf19.3038	1.12675	1.17957	1.17301	1.36164	1.60631	TPS2	threalose-6-phosphate phosphatase
orf19.3040	1.34247	1.15283	1.13403	1.04541	0.938653	EHT1	alcohol acyl transferase
orf19.3041	0.896962	0.983673	0.944523	1.06592	0.989631		conserved hypothetical protein with similarity to ROD1
orf19.3042	0.994589	1.07197	0.985936	0.982253	1.00602		hypothetical protein
orf19.3043	0.978273	0.954928	1.00841	0.992522	0.971998	TGL2	triglyceride lipase
orf19.3045	0.950474	0.940404	1.01608	0.922995	0.947716	ALD4	mitochondrial aldehyde dehydrogenase
orf19.3047	0.998152	1.03746	1.05095	0.974148	1.09318	SIP3	interacts with Snf1p protein
orf19.3048	0.984338	1.02115	0.966346	0.93773	0.96272		hypothetical protein
orf19.3049	0.973008	0.974274	1.02595	1.00473	0.972777	SPS1	putative serine/threonine protein kinase
orf19.3050	0.98266	0.962263	0.872427	0.927332	0.949882	AGE1	GTPase activating protein
orf19.3051	0.841022	0.941913	0.836209	0.789801	0.831258		conserved hypothetical protein
orf19.3052	0.898511	0.919265	1.05501	1.03014	0.982966	YPT1	GTP-binding protein of the rab family
orf19.3053	1.25417	1.27645	0.86692	1.1711	1.17479		hypothetical protein
orf19.3054	1.10711	1.1421	0.930738	1.13452	0.896574	RPN3	26S proteasome subunit of endopeptidase
orf19.3055	1.02131	0.955831	1.04782	0.974803	0.972268	SRB4	subunit of RNA polymerase II holoenzyme
orf19.3057	0.962172	0.973952	1.0493	1.03187	1.05593	ILM1	involved in mitochondrial DNA maintainance
orf19.3058	1.09466	1.14524	1.10631	1.06892	1.49803	COQ6	COQ6 monooxygenase, coenzyme Q biosynthesis
orf19.3059	1.17038	1.08368	1.05634	1.16141	1.08164	SUA7	general RNA polymerase II transcription factor, TFIIB subunit
orf19.3060	0.850309	0.93394	0.963371	0.914827	0.854602	SWP1	oligosaccharyltransferase delta subunit
orf19.3061	0.920866	0.961654	1.05565	0.938302	1.00058	IMP1	mitochondrial inner membrane protease
orf19.3062	1.03598	1.04482	1.00311	1.05101	1.01116		conserved hypothetical protein
orf19.3063	0.985112	0.917903	1.02984	1.05545	1.01976	DPB3	DNA-directed DNA polymerase epsilon, subunit C
orf19.3064	1.00854	1.02839	1.05295	1.14079	1.08061	MRPL27	mitochondrial ribosome protein L27
orf19.3065	1.00727	1.07281	1.09427	1.10143	1.20625	DAO1	D-amino acid oxidase
orf19.3066	1.10886	1.02868	0.934076	0.976725	0.879119	ACF3	endo-1,3-beta-glucanase
orf19.1133	1.01291	0.923146	1.0286	0.962209	1.02145	MSB1	polarity establishment and bud formation protein
orf19.1037	0.65142	0.989965	0.991201	0.874889	0.913385		hypothetical protein
orf19.1036	0.907477	0.890871	0.990948	0.986817	0.882217	MNS1	mannosyl- oligosaccharide 1,2-alpha-mannosidase
orf19.1035	0.880056	1.05898	0.978282	1.07148	0.955345	WAR1	transcription factor activity
orf19.1034	1.0327	1.14616	1.11729	1.10969	1.18319	ATM2	putative steroid binding
orf19.1033	1.01513	1.00062	1.00807	0.978428	0.894867	STR2	cystathionine gamma-synthase;Sulfur TRansfer
orf19.1032	0.948184	0.945056	0.923003	1.05726	0.882532	SKO1	CREB like trancsriptional repressor;bZIP protein
orf19.1031	1.00444	1.02586	1.10195	0.980723	1.2091	HMG1	3-hydroxy-3-methyl-glutaryl coenzyme A reductase (HMG-CoA)
orf19.1030	1.14857	1.00037	1.06611	0.961031	0.749938	FPR3	peptidyl-prolyl cis-trans isomerases (PPIase)| FK506-rapamycin binding protein
orf19.1029	0.962883	1.01142	0.835319	0.902357	0.790672	RPP1	nuclear ribonuclease P subunit (RNase P)| required for processing of tRNA and 35S rRNA
orf19.1028	1.00152	1.06589	1.03519	0.917054	1.017	ELA1	transcriptional elongation factor
orf19.1027	1.04886	0.839577	0.98612	1.0641	1.01467	PDR16	phosphatidylinositol transfer protein;drug resistance
orf19.1026	1.00918	1.06427	0.960395	1.10603	1.0085	CSL4	exosome 3'->5exonuclease;involved in kinetochore-related function
orf19.4457	0.943407	0.954554	0.992761	1.02244	1.01554	BNI4	bud neck involved;required to link Chs3p and Chs4p to the septins
orf19.4459	1.09458	0.870651	0.895462	0.65389	1.00541		weakly simiular to to mammalian globins
orf19.4461	1.0015	1.0058	1.02465	1.01318	0.97615		hypothetical protein
orf19.4463	0.960634	0.922274	0.956885	0.99476	0.909018	CIS33	potential cell wall protein;member of a group of C.albicans orfs that are weakly similar to Sc CIS3/PIR3/PIR1
orf19.4464	0.939304	0.904399	0.936148	1.1893	0.90384		low homology to tRNA splicing endonuclease
orf19.4465	1.00258	1.08233	0.961859	0.977456	1.07274		hypothetical protein
orf19.4466	0.945873	0.962233	1.05807	1.12767	1.03915	ERF2	potentially involved in palmitoylation and localization of small GTPases
orf19.4467	1.01655	1.01455	0.969015	0.97375	1.034		hypothetical protein
orf19.4468	0.73025	1.08569	1.12848	1.34766	1.10358	SDH4	succinate dehydrogenase membrane anchor subunit
orf19.4470	0.87148	0.961477	0.977563	0.963372	0.962391		hypothetical protein
orf19.4471	0.973196	0.995172	1.07943	0.988356	1.07532		contains an FHA (forkhead-associated) domain
orf19.4472	1.0874	0.943434	0.980173	0.987889	1.00254		hypothetical protein
orf19.4473	0.944683	0.976452	0.965994	1.24477	1.05137	SPC19	spindle pole component
orf19.4474	1.02248	0.956856	0.944069	1.01442	0.930634		conserved hypothetical protein
orf19.4475	0.986273	0.955338	1.06304	0.951937	1.0739	MNT4	putative mannosyltransferase
orf19.4476	1.02789	1.05965	1.38672	1.02354	1.63242	IFD6	aryl-alcohol dehydrogenase
orf19.4477	1.08071	1.212	1.70641	1.53657	1.82892	IFD4	aryl-alcohol dehydrogenase
orf19.4478	0.947762	0.952168	1.08788	1.05553	0.975052	MSD1	aspartyl-tRNA synthetase
orf19.4479	1.1392	1.17875	0.919116	0.985802	0.85236		conserved hypothetical protein
orf19.4481	1.03279	0.978322	1.02593	1.09827	0.973831		hypothetical protein
orf19.4482	0.955459	0.966101	1.01974	1.04843	0.984643	IFI3	hypothetical protein
orf19.1039	1.02566	1.00979	0.987173	1.08315	1.00091	BET4	geranylgeranyltransferase type II alpha subunit
orf19.1040	1.03575	1.01566	1.04973	1.02321	1.09693	MAD2	spindle checkpoint complex subunit
orf19.1041	1.01832	1.03895	0.966595	1.03895	0.946353	CTK2	RNA polymerase II C-terminal domain kinase beta subunit
orf19.1042	0.83264	0.911615	1.08208	0.913962	0.798824	POR1	porin|voltage-dependent anion channel(VDAC)
orf19.1043	0.97645	1.03847	0.953898	0.941507	0.835848	VPS66	vacuolar Protein Sorting
orf19.1045	1.03379	0.996042	0.978929	1.01463	0.934146		conserved RNA-binding protein;IST3-like
orf19.1047	1.0754	1.03607	1.00964	0.975898	0.826798	ERB1	maturation of the 25S and 5.8S ribosomal RNAs
orf19.1048	0.999893	1.02419	0.998869	1.18329	1.05083	IFD1	conserved aryl-alcohol dehydrogenase
orf19.1049	0.969668	0.952157	1.03415	1.01094	1.00072		8-oxo-dGTPase
orf19.1050	0.839481	0.713172	0.875191	0.741901	0.816642		hypothetical protein
orf19.1051	0.782853	0.719236	0.679099	0.689376	0.593936	HTA2	histone 2A
orf19.1052	0.49898	0.698268	0.641842	0.454148	0.654195	HTB2	histone 2B
orf19.1053	0.968696	0.962778	0.982463	0.985515	0.95336	BST1	negative regulator of COPII vesicle formation
orf19.1054	1.1374	1.05548	1.04279	1.07976	1.25322		hypothetical protein
orf19.1055	1.12789	0.996101	0.957979	1.00331	1.27827	CDC3	septin;cell cycle;involved in proper bud growth
orf19.1057	1.1132	0.981783	1.03667	1.07664	1.01685		conserved hypothetical protein
orf19.1058	0.98412	1.03033	1.00313	0.985864	0.971151		RPN13-like conserved protein
orf19.1059	0.631772	0.710088	0.696845	0.641682	0.505498	HHF1	histone H4
orf19.1060	1.08922	0.892308	0.964402	0.867107	1.03592		hypothetical protein
orf19.1061	0.785442	0.77272	0.777878	0.624671	0.700766	HHT1	histone H3
orf19.1062	0.997213	1.02589	1.01778	1.03494	1.09226		conserved hypothetical protein
orf19.1063	0.824868	0.921956	0.99064	1.10269	1.02375	FMP44	conserved hypothetical protein
orf19.1064	1.13008	1.01218	1.0498	0.847871	1.15633	ACS2	acetyl-coenzyme A synthetase
orf19.1065	1.34104	1.04594	0.837479	1.07666	0.88024	SSA2	chaperonin of the HSP70 family
orf19.1066	0.998118	0.825675	0.867842	0.976115	0.824989		conserved hypothetical protein
orf19.1067	1.00708	1.10643	1.04221	1.161	1.00699	GPM2	phosphoglycerate mutase
orf19.1069	1.13924	0.975389	1.04692	0.991786	0.863343	RPN4	Regulatory Particle Non-ATPase
orf19.1070	1.03481	1.12174	0.994723	1.07103	1.12064		conserved hypothetical protein
orf19.5203	1.08302	1.06316	1.03815	1.09225	1.10209		hypothetical protein
orf19.5201	1.16653	1.07579	0.951165	1.14586	1.08941	RSM18	mitochondrial ribosomal small subunit protein
orf19.5200	1.01241	1.05688	1.00096	0.97226	1.03066	SIT4	ser/thr protein phosphatase
orf19.5198	1.17705	1.03586	0.911736	0.854994	0.749554	NOP4	nucleolar protein
orf19.5197	1.11697	1.06301	1.09027	1.11459	1.08667	APE2	alanine/arginine aminopeptidase
orf19.5196	0.946466	1.01507	0.906928	1.0905	1.01539	ESS1	peptidylprolyl cis/trans isomerase
orf19.5195	0.957696	1.0229	1.01429	1.07284	1.06131	URA6	uridylate kinase
orf19.5194.1	0.970917	1.08165	0.939816	0.938525	1.02989		oxidoreductase
orf19.6833.2							corticosteroid 11-beta-dehydrogenase
orf19.6837							benzil reductase
orf19.6838	0.927035	0.910495	1.01425	1.01208	0.959253	SPS24	peroxisomal 2,4- dienoyl-CoA reductase
orf19.6840	1.00991	1.19373	0.967889	1.10124	1.28427		hypothetical protein
orf19.6842	1.0029	1.04437	0.937991	0.965839	1.0617	TUS1	GDP- GTP exchange factors
orf19.6843	1.04019	0.972658	1.02144	0.974271	0.993603		hypothetical coiled-coil protein; possible histone binding
orf19.6844	1.01339	0.938111	1.02725	1.02051	1.01405	ICL1	isocitrate lyase
orf19.6845	1.09395	0.999003	1.03101	0.990797	0.926938		hypothetical protein
orf19.6846	0.995026	0.966771	1.07512	0.934192	1.00424	PHO85	cyclin-dependent kinase
orf19.6847	1.05041	1.02731	1.03423	1.03716	1.12001		conserved hypothetical protein
orf19.6848	1.05342	1.01892	0.981858	1.00556	1.15671	VPS16	vacuolar sorting protein
orf19.6849	1.00901	0.914905	1.04351	1.03903	1.07223	ELC1	transcription elongation factor
orf19.6850	0.980803	1.1297	0.978861	1.15003	1.17119		conserved hypothetical protein
orf19.6851	0.986795	0.983551	1.00824	0.919259	0.98282	CHL4	chromosome segregation protein
orf19.6852	0.980557	1.01827	0.99175	1.11582	1.11737		conserved hypothetical protein
orf19.6853	1.07885	1.12712	1.0828	1.04514	1.10771		hypothetical protein
orf19.6854	0.891444	0.928692	0.924181	0.939459	0.865552	ATP1	F1F0-ATPase complex, F1 alpha subunit
orf19.6855	1.0393	1.03484	0.943072	0.878255	0.953234		conserved hypothetical protein
orf19.783	0.976168	0.905222	1.03297	0.982747	0.952443	NEO1	ATPase
orf19.782	0.991934	0.950712	0.946152	0.948571	1.12018		peroxisomal lipase
orf19.781	1.00047	1.00582	0.985528	0.998904	0.994373	DUR3	urea active transport protein
orf19.780	1.00638	0.976216	1.02064	0.975015	1.01342	DUR1	urea amidolyase
orf19.779	0.997609	0.968015	0.958619	0.981301	0.984174	HAT1	histone acetyltransferase subunit
orf19.778	1.31586	1.29716	1.31608	1.51076	1.53809	PIL1	conserved protein
orf19.776	0.983525	1.14994	0.951727	0.953707	0.998521	SPO69	sporulation protein involved in sister chromatid cohesion
orf19.775	1.00515	1.08632	1.10073	1.13241	1.18701	VPS70	vacuolar targeting protein
orf19.773	1.00157	1.04713	0.994727	0.971728	0.745558	RSA3	ribosome assembly protein
orf19.772	1.08776	1.13325	0.990719	0.963791	1.22158	LYS21	homocitrate synthase
orf19.771	1.03161	1.13525	1.06222	1.17781	1.23883		aryl-alcohol dehydrogenases
orf19.769	1.00677	0.990877	0.9997	1.05137	1.0188		polyol dehydrogenase
orf19.768	1.01848	0.904016	0.973018	1.03653	1.02926	SYG1	membrane signalling protein
orf19.767	1.4699	1.34347	1.09264	1.30833	1.41994	ERG3	C-5 sterol desaturase
orf19.764	1.00467	1.03494	1.01809	0.978047	0.971304	SCY1	conserved protein
orf19.763	0.991889	0.888417	0.926374	0.804285	0.943071	CBC2	small subunit of the nuclear mRNA cap-binding protein complex CBC
orf19.762	1.05808	1.02584	1.06178	1.0105	1.00671		sphingomyelin phosphodiesterase
orf19.761	0.961887	0.941912	1.00542	1.00652	0.982874		hypothetical protein
orf19.760	1.0076	1.03681	0.938626	1.03864	0.96629	GON5	mitochondrial ribosomal L36 protein
orf19.759	0.956522	0.877623	0.973819	0.926025	0.846896	SEC21	coatomer gamma; non-clathrin coat protein involved in transport between ER and Golgi
orf19.758	0.904984	0.961738	0.899823	1.11988	0.908648	MRL1	similar to mannose 6-phosphate receptor
orf19.757	1.0177	1.08175	1.02135	1.02069	1.10574		conserved hypothetical protein
orf19.756	0.949542	0.990854	0.919959	1.06077	1.05396	SAP7	secreted aspartyl proteinase 7
orf19.755	1.00471	1.066	1.01665	1.11187	0.968143	MRPL37	mitochondrial ribosomal protein L37
orf19.754	1.04943	0.917474	0.989043	1.04743	1.05028		conserved hypothetical protein
orf19.753	1.16354	1.10324	1.04619	0.942427	1.00565	MNT43	mannosyltransferase
orf19.752	1.06234	1.07165	0.992139	1.15903	1.06627		methyltransferase
orf19.751	1.02158	0.97065	1.01158	0.988489	1.03644		hypothetical protein
orf19.750	0.970982	0.916831	1.02948	1.08631	1.04754		hypothetical protein
orf19.48	1.01982	0.98684	1.00047	1.00561	0.995371	RPM2	RNase P subunit
orf19.50	1.03601	1.0355	0.963611	0.991869	1.0295	UFO1	F-box ubiquitin ligase
orf19.51	1.06154	1.03562	1.018	1.12227	1.00705	CLU1	accessory factor to EIF3
orf19.52	1.04526	1.03075	1.07134	1.04297	1.09545	MMT2	mitochondrial protein with role in iron accumulation
orf19.53	1.02407	1.00386	1.04951	1.05379	1.09221	SPL43	U2AF splicing factor small subunit
orf19.54	1.01215	1.00384	0.935234	1.04863	1.06741	RHD1	Repressed in Hyphal Development;family of conserved protein of unknown function
orf19.55	1.12524	1.07297	1.06746	1.10368	0.897465		conserved hypothetical integral membrane protein
orf19.56	1.02513	1.00515	1.02778	1.047	0.986617	ARG2	acetylglutamate synthase
orf19.57	0.979854	0.970242	0.991188	1.11318	1.05545	PSF2	subunit of GINS complex required for chromosomal DNA replication
orf19.58	1.03041	0.987168	0.983467	1.06981	0.80045	RRP6	ribosomal RNA processing 3'-5' exonuclease
orf19.59	1.21042	1.10592	0.917078	0.963945	0.745721		zinc finger protein with unknown function
orf19.4064	0.877554	0.990524	0.975844	0.987296	0.945867	LAS21	major facilitator superfamily involved in the attachment of glycosylphosphatidylinositol (GPI) anchors to proteins
orf19.4063	0.972944	1.05012	0.99685	0.990985	1.0057	GPT1	GABA/polyamine transporter
orf19.4062	1.03339	1.00166	0.911105	0.943058	0.976343		splicing factor;binds to polypyrimidine tract early during spliceosome assembly
orf19.4061	1.07539	1.01346	1.01509	1.01836	0.980396		conserved hypothetical protein
orf19.4060	1.03591	0.741135	0.821048	0.641702	0.578519	ARO4	3-deoxy-D-arabino-heptulosonate 7-phosphate (DAHP) synthase isoenzyme;3-deoxy-D-arabino-heptulosonate 7- phosphate (DAHP) synthase isoenzyme;2-dehydro-3- deoxyphosphoheptonate aldolase, tyrosine-inhibited
orf19.4059	1.0617	0.894975	0.990952	0.946875	1.0727	YHC3	vacuolar CLN3 homolog involved in pH homeostasis
orf19.4057	1.02412	1.02184	0.979451	1.02724	1.07928		hypothetical protein
orf19.4056	0.831563	0.745531	0.942925	0.588268	0.51914		GATA-family DNA binding proteins
orf19.450	0.904674	0.893068	0.947677	0.977346	0.900976		putative transmembrane protein
orf19.449	1.0141	0.994463	1.0075	1.04861	1.20863		predicted phosphatidyl synthase
orf19.448	0.984882	0.999306	0.984717	1.11247	1.08982	CUE5	potential CUE domain protein (found in proteins involved in binding ubiquitin- conjugating enzymes and those in the IL1 signal transduction pathway)
orf19.446	1.00561	0.991819	1.00995	1.00876	1.04438		hypothetical protein
orf19.445	1.08871	1.05983	1.07447	1.0062	1.05769		hypothetical protein
orf19.444	1.03672	1.04129	1.03115	1.00023	0.974058		hypothetical RNA-binding protein
orf19.443	1.01886	1.05456	1.01744	1.09116	0.962154	RPC25	subunit of RNA polymerase III
orf19.441	1.08262	1.07832	1.04199	1.05332	1.05621	RPT1	26S protease subunit component;ATPase;Required for degradation of ubiquitinated substrates and for anaphase chromosome separation
orf19.442	1.01464	0.980079	1.01201	0.992803	0.982012
orf19.440	1.04797	1.04499	0.99825	1.02535	1.06357	SDH1	succinate dehydrogenase
orf19.439	1.02967	1.02526	1.0116	0.972806	1.01592	MHR1	involved in mitochondrial homologous DNA recombination
orf19.438	1.02472	1.01904	0.987307	1.03629	1.07797		conserved hypothetical protein
orf19.437	1.1258	1.04333	1.153	1.16303	1.14303	GRS1	glycyl-tRNA synthase;glycine-tRNA ligase
orf19.434	1.10364	1.08328	1.0952	1.09707	1.0616	PRD1	saccharolysin (oligopeptidase)
orf19.433	0.980395	0.932964	0.960852	0.911385	0.787433		weak homology to KRE11, involved in biosynthetic pathway for cell wall beta-glucans
orf19.432	0.970795	0.987213	1.01615	1.0954	0.987378		conserved hypothetical protein
orf19.431	0.851543	0.93498	0.919532	0.979247	0.922175		potential fungal Zn(2)-Cys(6) binuclear cluster domain
orf19.430	1.02799	1.0094	1.02162	1.10358	0.975596	YPT53	GTP-binding protein of the rab family
orf19.429	1.29034	1.0892	0.889739	0.988553	0.869822	TRF4	topoisomerase I-related protein;Involved in mitotic chromosome condensation
orf19.428	1.0574	1.02715	0.98886	0.984849	1.09181	IKS1	kinase suppressor of Ira1
orf19.427	0.948353	0.927709	0.985547	0.908708	0.86748	RIF1	RAP1-interacting factor, involved in establishment of repressed chromatin
orf19.426	1.04035	1.03276	1.00284	0.866598	1.00914
orf19.425	0.988111	0.986125	0.977312	1.0473	0.973847		conserved hypothetical protein
orf19.424	1.04272	1.33802	1.02997	1.2123	1.31945		putative thioredoxin peroxidase |alkyl hydroperoxide reductase
orf19.423	0.989119	1.0204	1.01205	1.01524	0.953041	DCP1	decapping protein involved in mRNA degradation;mRNA decapping enzyme
orf19.422	0.998446	1.01402	0.98855	0.98625	1.00849	SPT20	histone acetyltransferase SAGA complex member|transcription factor
orf19.419	0.850127	1.03775	1.16025	1.11883	1.36488		hypothetical protein
orf19.420	1.00199	1.00438	1.02957	1.0522	1.00231		hypothetical protein
orf19.418	1.03385	1.00883	0.984893	1.19075	1.06308	KOG1	Kontroller Of Growth
orf19.417	1.0851	0.965058	1.06514	0.886726	0.807932		membrane transporter, Mitochondrial Carrier Family
orf19.416	0.986869	0.93897	0.960076	0.933158	0.978002		hypothetical protein
orf19.415	0.94187	0.916433	0.95821	0.984827	0.950272		homolog of S. cerevisiae YGR235C
orf19.414	1.13119	1.19558	1.06169	1.07563	0.927187	RSM22	mitochondrial ribosome small subunit component
orf19.413.1	1.04429	1.01145	1.07373	1.04971	0.884519	RPS27A	ribosomal protein S27A
orf19.413	0.997286	1.01831	1.18502	1.23326	1.21392		hypothetical protein
orf19.412	0.821639	0.954577	1.05651	1.00905	0.973783	SSH1	involved in co-translational pathway of protein transport
orf19.411	1.02685	0.859883	1.02351	1.15869	0.975223		hypothetical protein
orf19.410.3	0.771204	1.09983	0.979278	0.943426	0.992732	RIB4	6,7-dimethyl-8-ribityllumazine synthase (DMRL synthase)
orf19.2495	1.02604	1.00589	1.01698	1.01569	1.13726	FKS1	1,3-beta-glucan synthase;target for echinocandin antifungal drugs
orf19.2494	0.999844	1.02793	1.0167	0.926809	1.05837	PET112	involved in mitochondrial gene expression
orf19.2492	0.985771	1.02269	0.949203	0.942308	0.902603	STE3	a-factor receptor
orf19.2489	1.08164	1.10507	1.07669	1.05824	1.01023	KAP123	ran binding protein;homolog of importin-beta
orf19.2488	1.00823	0.984276	1.02082	1.00902	0.933483	FAL1	RNA helicase involved in maturation of 18S rRNA
orf19.2487	1.02807	0.99839	1.03912	1.04135	0.968751		conserved hypothetical protein
orf19.2485	0.959156	1.0529	0.954026	1.13966	0.925397	NUP170	nuclear pore complex subunit
orf19.2484	0.977748	0.978702	1.01649	1.12825	1.03415		highly conserved hypothetical protein
orf19.2483	0.903077	1.08321	0.8922	1.04422	0.974157		putative telomere binding protein
orf19.2481	1.04699	1.08857	1.06661	1.03973	1.10754		hypothetical protein
orf19.2480.1	1.02474	1.01408	1.11804	1.12836	1.37698	ATG8	vacuolar targeting protein necessary for autophagy
orf19.2479	1.04092	1.00206	1.01067	1.06116	1.07184	UGA4	GABA-specific high-affinity permease
orf19.2478.1	1.05956	1.0885	1.0988	1.07416	1.01479	RPL7B	60S large subunit ribosomal protein
orf19.2478	0.977716	1.00866	0.987107	0.986658	1.04132	MLP2	weakly myosin-like protein
orf19.2476	0.959969	1.04545	1.05298	0.99839	1.06627	ECM5	involved in cell wall biogenesis and architecture
orf19.2475	0.996848	0.980547	0.985163	0.989076	0.9663		hypothetical protein
orf19.2474	0.93545	1.02163	1.08384	1.20174	1.03026	CPY2	carboxypeptidase C
orf19.2473	1.0109	1.02683	1.00405	0.955503	1.01486	RSC9	chromatin remodeling protein
orf19.2472	1.04195	0.98561	0.997258	1.02822	1.09765		conserved hypothetical protein
orf19.2471	1.00908	1.08694	1.00526	1.1062	1.08419	GIM5	subunit of tubulin prefoldin
orf19.2469	0.99153	1.00779	1.03062	1.05122	0.991806	RAD10	ssDNA endonuclease and repair protein
orf19.2468	0.990787	1.02636	0.980769	1.02124	1.02299	TMT1	trans-aconitate methyltransferase 1
orf19.2467	1.02171	0.996336	0.974782	0.986169	1.00033	PRN1	RNA pol II transcription cofactor
orf19.2465	0.980761	0.979712	1.01694	0.944357	0.968893		hypothetical protein
orf19.2463	1.02416	0.983518	0.997175	1.08543	1.01059	PRN2	RNA pol II transcription cofactor
orf19.2462	1.05214	0.987742	0.958682	1.07062	0.951923	PRN3	RNA pol II transcription cofactor
orf19.2461	1.06997	0.983089	0.988343	1.02744	0.976232	PRN4	RNA pol II transcription cofactor
orf19.2460	1.04064	0.990986	0.984078	0.956695	1.0273		hypothetical protein
orf19.2459	1.02313	1.04248	1.02957	0.945512	1.08048		hypothetical protein
orf19.2458	0.955542	0.932708	0.977833	0.984309	1.0806	SIP5	involved in nutrient responses
orf19.2457	0.925865	0.771592	0.802204	0.679709	0.689958		hypothetical protein
orf19.2455	1.04709	0.986942	0.981294	1.00063	1.1391		highly conserved hypothetical protein
orf19.2454	1.02281	0.961699	0.928046	1.09419	0.781139	PHO87	phosphate permease
orf19.2452	1.11576	0.953276	0.975068	0.798558	0.814967		hypothetical protein
orf19.2451	1.05464	1.24646	1.06879	1.21804	1.11572		hypothetical protein
orf19.2449	0.952802	0.99641	1.02515	0.996461	0.975404		hypothetical protein
orf19.2447	0.909288	1.03196	0.98138	0.923217	1.04399	LSB6	phosphatidyl inositol kinase involved in actin organization
orf19.2446	1.02826	1.01326	1.03501	1.0288	1.0383		highly conserved hypothetical protein
orf19.2445	1.05712	0.96496	1.00019	0.956567	0.992382	DIP5	dicarboxylic amino acid permease
orf19.2444	0.693813	0.900406	0.960413	0.928203	0.871042	CHS7	involved in chitin synthesis
orf19.2443	0.886398	0.912357	0.979173	1.02991	0.900752	RGD1	cortical Rho GTPase activating protein
orf19.2442	0.993806	0.989414	1.00824	0.981026	1.03294		hypothetical protein
orf19.2440	0.986161	1.01428	1.01596	1.01361	1.0344	CUL4	cullin, ubiquitin ligase activity
orf19.2439.1	0.775106	0.783401	0.855288	0.93866	0.784378	QCR10	subunit of the ubiqunol-cytochrome c oxidoreductase complex
orf19.2439	0.983207	0.821566	0.986903	1.11089	0.865921	ACP2	mitochondrial acyl carrier protein
orf19.2438	0.977315	1.09874	0.902958	1.02014	0.990653		conserved hypothetical protein
orf19.2437	1.05163	1.0255	1.03734	1.1552	1.03944	ARC35	Arp complex subunit
orf19.2436	1.06529	1.00477	0.983722	0.884041	0.963206	SKY1	serine kinase that phosphoryates SR family splicing factors
orf19.2435	1.16494	1.09404	0.931059	0.9002	1.04696	SSE1	heat shock protein of HSP70 family
orf19.2434	0.990416	0.918247	0.954394	1.04528	0.916322	NPL4	nuclear protein localization factor and ER translocation component
orf19.2433	1.01012	1.05826	0.957142	0.898055	1.00952		hypothetical protein
orf19.2432	0.855619	0.856349	0.961447	0.944794	0.868538	HAC1	transcription factor that binds to CRE motif
orf19.2431	0.909689	0.820601	0.728012	0.800047	0.252917		hypothetical protein
orf19.2430	1.00466	0.925848	1.01535	0.940143	0.970718		hypothetical protein
orf19.2429	1.0531	0.897833	1.0267	0.982032	0.993508		hypothetical protein
orf19.2661	0.98753	1.00442	1.0294	0.975095	1.00744	CTA2.3	transcription factor
orf19.2662	0.885697	0.942245	0.943405	0.873831	1.07585		hypothetical protein
orf19.2663	0.676082	0.948862	0.871725	0.81745	0.787594	LRR	leucine rich repeat
orf19.1828	0.98575	1.01825	1.06464	1.03367	1.04484	BUD16	involved in bud site selection
orf19.1827	0.963409	0.946239	0.908636	0.972921	0.897762		hypothetical protein
orf19.1826	0.972357	1.02276	1.01518	1.14719	0.995514	MDM34	mitochondrial outer membrane protein involved in mitochondrial shape
orf19.1825	0.974263	1.01935	1.04602	0.984487	1.08521		hypothetical protein
orf19.1824	0.988784	0.992579	1.02564	1.01261	0.999474		hypothetical protein
orf19.1823	0.976766	0.950547	1.00388	1.01546	1.0388		highly conserved hypothetical protein
orf19.1822	0.84269	0.731798	0.704475	0.485568	0.537201	UME6	transcriptional regulator of early meiotic genes
orf19.1821	0.915202	0.928167	0.909896	0.972494	0.946622		hypothetical protein
orf19.177	0.974399	0.929816	1.00112	0.897953	0.930852	BEM12	binds multiple proteins involved in cell polarity establishment
orf19.6280	0.96044	0.993822	0.972604	0.908196	1.04732		hypothetical protein
orf19.6277	0.964759	1.02449	0.998398	0.849828	0.990012		conserved hypothetical protein
orf19.6276	0.727127	0.66619	0.876636	0.557786	0.643735		conserved hypothetical protein
orf19.6275	1.08936	1.05297	1.18948	1.32694	1.15468		ribosomal protein kinases
orf19.6274	0.983226	1.02769	0.884742	0.96507	0.964335		hypothetical protein
orf19.6273	1.03173	0.991696	1.03395	0.975766	0.961498		hypothetical protein
orf19.6272	1.02174	0.996552	1.00187	0.891836	1.03291	YUH1	ubiquitin C-terminal hydrolase
orf19.6271	0.981893	1.04286	1.01976	1.08623	1.01039		conserved hypothetical protein
orf19.6269	0.965754	0.958504	0.99248	0.991854	0.999827		conserved hypothetical protein
orf19.6268	0.999663	0.998767	1.00349	0.984461	0.98574		conserved hypothetical protein
orf19.6267	0.791391	0.930443	0.985403	0.923713	0.802408		conserved hypothetical protein
orf19.6266	1.12708	1.01538	1.00359	0.85808	0.966074		hypothetical protein
orf19.6265.1	1.06713	0.954159	1.083	1.03528	0.867537	RPS14	ribosomal protein
orf19.6265	0.894223	0.952321	1.1126	0.957819	0.962334	RPS22	ribosomal protein
orf19.6264.4	0.979818	0.95527	1.01306	0.997988	0.96666	RPL39B	cytosolic large ribosomal subunit
orf19.6264.3	0.713985	0.705213	0.84227	0.772525	0.66605		conserved hypothetical protein
orf19.6264	1.0276	1.08682	0.993817	1.00956	1.07905		hypothetical protein
orf19.6263	0.797658	1.02127	0.904819	0.903998	0.927148		conserved hypothetical protein
orf19.6261	1.01875	1.01175	1.02368	0.966489	1.07129	BPH1	probable transport protein, Contains match to Beach and WD40 domains
orf19.6260	1.13268	1.0682	1.04398	1.00649	1.0012	UBP12	ubiquitin C-terminal hydrolase
orf19.6259	1.01997	1.05054	1.01029	0.991923	0.890801	RRP43	ribosomal RNA Processing
orf19.6257	0.914606	1.04266	1.07684	0.998286	1.46144	GLT1	glutamate synthase
orf19.6255	0.994551	1.02839	1.07554	0.952757	1.18291		conserved hypothetical protein
orf19.6254	0.869697	0.900547	0.975774	0.993184	1.04167	ANT1	ADP/ATP carrier protein
orf19.6253	0.997593	0.972657	1.02159	0.931099	0.889502	RPS23	ribosomal protein S23A
orf19.6252	1.0329	1.10169	1.02236	1.02682	0.98732		conserved hypothetical protein
orf19.6250	0.965071	0.970483	1.02964	0.961733	1.03264	SCD6	multicopy suppressor of clathrin deficiency
orf19.6249	1.17186	1.22911	0.935966	1.3696	1.10385	HAK1	high affinity potassium transporter
orf19.6248	0.890811	1.0157	1.01961	1.01092	0.879642		hypothetical protein
orf19.6247	0.952791	0.953119	0.995738	0.857675	1.1092	CTF4	DNA polymerase alpha binding protein
orf19.6246	0.980406	1.05531	0.993195	1.01737	1.149	NAT3	N-terminal acetyltransferase
orf19.6245	1.02935	1.04668	1.05972	1.05656	1.10152		hypothetical protein
orf19.6244	1.02289	1.01886	1.021	1.02843	1.03647		conserved hypothetical protein
orf19.6243	0.987942	1.01226	0.991764	1.02592	1.05499	VPS34	1-phosphatidylinositol 3-kinase
orf19.6242	1.06377	1.0298	1.06268	1.00353	0.94013		hypothetical protein
orf19.6240	0.962004	1.04067	1.04214	1.00384	1.03655	CYK3	involved in CYtoKinesis
orf19.6239	0.947341	0.951503	0.988788	1.02193	0.923578	KIN28	serine-threonine kinase, subunit of RNA Pol TFIIK
orf19.6238	0.991604	1.01978	0.980465	1.03173	1.03464	GPH2	glycerol-3-phospate dehydrogenase
orf19.6237	0.866422	0.721226	0.813715	0.658714	0.761846	RAC1	RHO small monomeric GTPase; signal transduction
orf19.6236	1.15381	0.959872	1.0183	0.998133	0.765904		conserved hypothetical protein
orf19.6235	0.97632	1.00887	1.00396	1.07265	0.970321		hypothetical protein
orf19.6234	1.15008	1.08135	1.10991	1.06524	0.918737		conserved hypothetical protein
orf19.6233	1.07788	1.01262	1.0534	1.03735	1.00736		conserved hypothetical protein
orf19.6232	0.986021	0.91204	1.11754	0.980857	1.06308	NPR1	nitrogen permease reactivator protein
orf19.6231	1.03466	1.10467	1.10932	1.16352	1.0641	MRPL19	ribosomal protein
orf19.6230	1.11363	1.06462	0.984829	1.02882	0.892046	RAI1	enhances function of nuclear exonuclease Rat1
orf19.6229	0.947764	1.00897	1.29005	1.28361	1.64492	CTA1	catalase A, peroxisomal
orf19.6227	1.08194	1.00315	1.0257	1.01925	1.03313		potential C2H2 Zinc finger domain
orf19.6225.1	1.0258	0.993593	0.944459	1.05666	1.03076	PET117	cytochrome c oxidase assembly factor
orf19.6225	0.953687	0.932844	0.966477	1.07267	0.917961	PCL7	cyclin like protein interacting with PHO85
orf19.6224	0.964132	1.0834	1.01539	0.999674	1.01323		conserved hypothetical protein
orf19.6222	1.04542	1.01521	0.973677	1.01324	0.990909	SPO22	sporulation-defective
orf19.6220.4	1.02151	1.01191	1.07406	1.02941	0.992444	RPL34	ribosomal protein L34
orf19.6220.3	0.995315	1.16057	1.11527	1.19472	1.14352	MMD1	maintenance of mitochondrial DNA
orf19.6220	1.04848	1.02008	0.979797	1.03518	1.03508		conserved hypothetical protein
orf19.6219	1.02806	0.953888	0.975049	0.892719	1.08712		conserved hypothetical protein
orf19.6217	1.0683	0.994746	1.07299	0.957755	0.943258	SEC31	component of the COPII coat of ER-golgi vesicles
orf19.6214	1.02281	1.0299	1.03727	1.15676	1.06478	ATH1	vacuolar acid trehalase
orf19.6213	1.04826	0.941012	0.99658	1.05725	1.0293	SUI2	translation initiation factor eIF2, alpha chain
orf19.6211	0.982214	0.873616	0.963898	0.972444	1.0174		conserved hypothetical protein
orf19.6209	1.01555	1.09693	0.994851	1.1074	1.10261		conserved hypothetical protein
orf19.6208	1.06642	1.03314	1.06936	1.04613	1.0818	MEF2	mitochondrial elongation factor G- like protein
orf19.6205	0.965862	0.951523	0.99283	0.956092	1.0482		conserved hypothetical protein
orf19.6203	0.97358	0.996768	1.03101	0.964987	1.01179	PUT3	transcription activator involved in proline utilization; potential fungal Zn(2)-Cys(6) binuclear cluster domain
orf19.6202	1.02253	0.809933	0.870227	0.69224	0.829293	PRY4	pathogenesis related protein, repressed by TUP1 protein 4
orf19.6200	0.984567	0.930747	0.967161	1.04253	0.943888	PRY1	pathogenesis related protein, repressed by TUP1 protein
orf19.6199	0.949207	0.975817	0.984525	1.0057	0.958887	HCS1	DNA helicase A
orf19.6197	1.0553	0.917231	1.15334	0.977642	1.08864	DHH1	RNA helicase of DEAD box family
orf19.6196	0.944219	0.965513	1.00195	0.989097	1.0504		hypothetical protein
orf19.6195	1.0052	0.959891	0.981852	0.999713	0.855472	RNH70	ribonuclease H
orf19.6194	0.98472	1.00516	1.09273	1.03376	1.04235		hypothetical protein
orf19.6193	1.03439	1.02712	1.06716	0.990829	1.06901	TAF145	TFIID subunit, 5- prime end
orf19.4456	1.07602	1.19035	1.24322	1.20348	1.41644	GAP4	amino acid permease
orf19.4455	1.1007	0.971133	1.07148	1.05216	1.04997		hypothetical protein
orf19.4451	1.11565	1.06445	0.928592	0.978687	1.02478	RIA1	RIbosome Assembly; Elongation Factor Like;GTPase;translation elongation factor eEF4
orf19.4450.1	0.844411	0.814038	0.517409	0.694619	0.661257		hypothetical protein identified by cDNA isolation
orf19.4450	0.905674	0.894914	0.985	0.752118	0.977519		zinc finger transcription factor
orf19.4449	1.00632	1.05394	1.09455	1.21826	1.18285	LYS7	copper chaperone involved in lysine biosynthesis and oxidative stress protection
orf19.4448	1.00389	0.990046	1.02573	1.12879	1.10149	SOG2	leucine-rich repeat protein
orf19.4447	0.830811	1.07018	0.937721	1.0031	0.756908	YMC1	mitochondrial carrier protein
orf19.4446	1.02689	0.984743	1.08852	1.0214	0.972692		putative permease
orf19.4445	1.07566	1.03897	0.885389	1.06357	0.897789		hypothetical protein
orf19.4444	0.993154	1.16977	1.01126	1.00479	1.16137	PHO15	4-nitrophenyl phosphatase
orf19.4443	0.999365	0.9839	0.917954	0.903886	0.998716	YPD1	two-component phosphorelay intermediate
orf19.4442	0.929914	0.848803	0.976976	0.976498	0.920291	ALG9	mannosyltransferase that catalyzes the transfer of mannose from Dol-P-Man to lipid-linked oligosaccharides
orf19.4441	1.00915	0.958206	1.00525	1.01407	0.970511	DNA43	required for S-phase initiation or completion
orf19.4440	1.01348	0.97315	1.03428	0.984026	1.0034	COG3	Conserved Oligomeric Golgi complex 3 secretion (golgi retention) deficient;required for vesicle tethering to the yeast Golgi apparatus
orf19.4439.1	0.949001	0.903258	1.05117	1.16964	0.975721		conserved hypothetical protein
orf19.4439	1.00474	0.947767	0.973844	1.00485	0.98512		hypothetical membrane protein
orf19.4438	0.960772	0.932971	1.04066	1.01999	1.04722	RME1	zinc-finger transcription factor
orf19.4437	1.03782	1.04351	1.02938	1.0179	1.07924	ISW1	ATPase component of a four subunit chromatin remodeling complex
orf19.4436	0.97192	0.994347	1.08259	1.18829	1.03383	GPX2	glutathione peroxidase
orf19.4435	0.941555	0.887082	0.955554	0.9353	0.931348	STU1	mitotic spindle protein
orf19.4433	1.13112	1.28836	0.961306	1.33211	1.10381	CPH1	transcription factor modulated by MAP kinase cascade and involved in filemantous growth;homolog of budding yeast Ste12p
orf19.4432	1.06776	0.940192	1.07661	1.03003	1.07303	KSP1	serine/threonine protein kinase
orf19.4430	1.03694	0.991086	1.04042	1.06991	1.02218		ubiquitin regulatory domain protein
orf19.4428	0.989441	0.941203	1.04307	0.917548	0.985342		conserved hypothetical protein
orf19.4427	1.04277	1.08288	0.963421	1.09577	1.06976	SKP1	involved in kinetochore function and ubiquitin-mediated proteolysis;kinetochore protein complex CBF3
orf19.4426	0.988001	0.993911	0.963574	0.978811	1.02627	PEX3	peroxisomal integral membrane protein
orf19.4424	0.95597	1.0037	0.992956	1.04498	0.982068	PHO3	acid phosphatase
orf19.4423	1.03521	0.961832	0.996329	0.951963	1.04249		conserved hypothetical protein
orf19.2800
orf19.2799	0.934817	0.902196	0.999841	0.921578	0.931622	GPI8	essential for GPI anchor attachment
orf19.2798	0.980639	0.958588	0.978495	0.901627	1.04801		putative helicase
orf19.2797	1.05179	0.973992	0.950209	1.04616	1.06084		putative helicase
orf19.2796	0.953161	0.947067	1.04201	1.06746	0.901385	POL12	DNA polymerase alpha-primase complex B subuni
orf19.2795	1.02247	1.04496	1.04607	0.94379	1.08667	LHP1	RNA binding protein similar to human La antigen
orf19.2794	1.01668	0.998588	1.03713	1.03615	0.970803		putative racemase
orf19.2792	1.05827	1.11085	1.14726	1.00052	1.32664	IST2	putative calcium and sodium channel protein
orf19.2791	0.983604	1.01263	1.09527	1.12861	1.09798	BBC1	associates with the Bee1p-Vrp1p-Myo3/5p complex
orf19.2790	1.04743	0.946149	0.961173	1.04124	1.0177	SWD2	member of Set1p complex, histone methyl transferase
orf19.2789	1.01001	1.00905	1.01923	0.982008	1.01119		hypothetical protein
orf19.2788	1.02748	1.0079	1.0529	1.02789	1.01698	RIB6	DRAP deaminase and pseudouridylate synthase involved in riboflavin synthesis
orf19.2787	1.06122	0.988423	0.968406	0.962075	0.982255	PRY5	strong similarity to the plant PR-1 class of pathogen related proteins
orf19.2786	0.963346	0.992768	0.990109	1.02305	1.03115	APL3	clathrin associated protein complex large subunit
orf19.2785	0.81047	0.847332	0.855616	0.825323	0.77876	ATP7	ATP synthase d subunit
orf19.2784	0.84603	1.00455	1.09935	1.09067	0.918352		hypothetical protein
orf19.2783	0.935756	1.00791	1.00359	1.05418	0.952032	PIR32	member of the Pir1p/Pir2p/Pir3p family
orf19.2782	1.00475	1.02789	1.04526	0.980379	0.973969	GRX5	glutaredoxin
orf19.2781	0.977266	0.982835	1.06283	0.935304	1.02973	RCK1	Ca/calmodulin-dependent ser/thr protein kinase
orf19.2779	1.01342	0.966641	1.0153	0.943831	0.989338		hypothetical protein
orf19.2778	1.18108	1.02743	1.02214	1.052	0.968106		conserved hypothetical protein
orf19.1227	0.997026	0.935387	1.04686	1.0776	0.962515		hypothetical protein
orf19.1228	0.983914	0.906696	0.933742	1.05335	0.993623	HAP2	global regulator of respiratory genes
orf19.1229	0.954474	1.00302	1.03962	1.09789	1.03315	CSE1	specific exportin for Srp1p
orf19.1232	0.758897	0.988962	1.11666	0.957916	0.963632	VRG4	GDP-mannose transporter into the lumen of the Golgi
orf19.1233	1.06621	1.00785	0.992873	1.01639	1.01775	ADE4	amidophosphoribosyltransferase
orf19.4712	1.02683	0.902069	0.954851	0.887925	1.00305	MRS512	Major Repeat Sequence
orf19.4713	1.02966	0.963865	1.0674	0.809636	1.07078		hypothetical protein
orf19.5049	1.00546	0.993277	1.01134	1.00376	0.980321		conserved hypothetical protein
orf19.5050	1.03329	1.06955	0.932589	1.02523	0.864437	MTO1	Mitochondrial Translation Optimization
orf19.5051	1.05107	0.904281	1.01516	0.968315	0.819399		conserved hypothetical protein
orf19.5052	0.915328	0.964429	0.962961	0.920735	0.958663		conserved hypothetical protein
orf19.5053	0.971025	0.965023	0.96726	1.04867	1.03835	ECO1	sister chromatid cohesion
orf19.5054	0.986837	0.920226	1.07385	0.998574	0.991079	BNA6	Biosynthesis of Nicotinic Acid
orf19.5056	1.02387	0.975931	0.959637	1.01591	1.05492	APC10	anaphase promoting complex component
orf19.5057	0.969494	0.92987	0.97606	0.963433	1.08666		hypothetical protein
orf19.5058	1.07174	1.02552	0.953168	1.03384	1.12531	SMI1	regulator of 1,3-beta-glucan synthesis
orf19.5059	1.09746	1.18331	1.16052	1.09854	1.1931	GSH1	gamma-glutamylcysteine synthetase
orf19.5061	0.997797	1.20095	1.01604	1.06501	1.21625	ADE5	phosphoribosylamine-glycine ligase and phosphoribosylformylglycinamidine cyclo-ligase
orf19.5063	0.994965	0.904626	1.09228	1.2273	0.900049		hypothetical protein
orf19.5064	1.18476	1.07169	1.01268	0.915724	0.940841	MRPL3	mitochondrial ribosomal protein
orf19.5065	0.898036	0.907301	0.967767	0.884973	0.876741	ERD1	required for retention of luminal ER proteins
orf19.5066	1.01776	1.00128	1.02746	0.957506	0.846309		conserved hypothetical protein
orf19.5067	1.08077	1.01074	1.00656	0.983154	0.930211		conserved hypothetical protein
orf19.5068	0.99197	1.02131	0.957359	1.07892	1.14672	IRE1	protein kinase
orf19.5069	0.879875	0.819566	0.942801	0.861058	0.86299		conserved hypothetical protein
orf19.5070	0.954963	1.04799	1.01123	0.999465	0.93938		hypothetical protein
orf19.5071	1.00926	1.02712	1.0572	1.02116	1.10598	NRP1	RNA-binding, Ran zinc finger protein
orf19.5073	0.877911	0.874385	0.939423	0.841252	0.871087	DPM1	dolichol-P-mannose synthesis
orf19.5074	1.03367	1.05473	0.967011	1.02542	1.00926	UBA2	ubiquitin-activating -like enzyme
orf19.5076	1.0815	1.00757	1.11295	0.955249	0.96113	PFY1	profilin
orf19.5077	0.94156	1.03669	0.983201	0.995336	0.921161		hypothetical protein
orf19.5078	1.19534	1.54708	1.1848	1.27978	1.81574		hypothetical protein
orf19.5079	1.10026	1.19864	1.14622	1.68638	1.6208	CDR4	ABC transporter
orf19.5081	1.05316	1.00175	1.07306	1.00785	1.03254	FUN12	general translation factor eIF2 homolog
orf19.5083	1.03905	1.06671	1.11356	1.08742	1.08186	FUN11	GTP-binding protein
orf19.5085	0.955655	0.926037	1.05639	0.850052	0.916765	PSE1	karyopherin-beta
orf19.5087	1.01616	1.00088	1.0446	0.992909	0.991754	BUD6	bud site selection protein
orf19.5089	0.973298	0.962833	0.996891	1.00383	1.0271	EST2	telomerase reverse transcriptase
orf19.5090	1.00051	1.00714	1.02384	0.886657	1.0279	TAD3	tRNA-specific adenosine-34 deaminase subunit
orf19.5092	1.06961	0.950204	0.995621	0.973123	1.03787		hypothetical protein
orf19.5093	0.957322	1.01386	0.971398	0.941484	0.985497	SFH1	chromatin modeling
orf19.5094	0.994493	1.03749	1.00917	1.15184	1.34786	BUL3	ubiquitin-mediated protein degradation
orf19.5095	1.21071	1.32285	1.03993	0.958377	1.156	OSH1	oxysterol binding protein
orf19.5097	0.987917	0.985433	0.956931	0.962827	1.04149	CAT8	transcription factor involved in gluconeogenesis
orf19.5098	0.963209	0.966478	1.04824	1.04716	1.06367	NTG2	endonuclease III-like glycosylase
orf19.5100	1.15858	1.03732	1.03558	0.873142	1.08449	MLT1	ATP-dependent transporter
orf19.5101	1.0959	1.05854	1.009	0.888738	0.92101	CCR4	glucose-repressible ADH transcriptional effector
orf19.5102	0.683487	0.653123	0.766885	0.48034	0.571563	PLB5	phospholipase B3
orf19.5103	0.979056	1.00443	1.06827	1.01044	0.978712	PMU1	phosphoglycerate mutase
orf19.5104	1.0495	1.1259	1.10372	1.05876	1.05578	LTP1	protein-tyrosine-phosphatase
orf19.5105	0.899112	0.980068	0.937131	1.01026	0.968207	GAL11	transcription activator
orf19.5106	1.14348	1.15381	0.967211	0.951089	0.854911	DIP2	beta transducin
orf19.5107	1.04907	1.00976	1.02211	0.95154	0.985015	NOT5	negative transcriptional regulator
orf19.5110	1.02888	0.918238	1.05967	0.93751	0.968029		conserved hypothetical protein
orf19.5112	1.44837	1.35691	1.0973	1.38663	1.26716	TKL1	transketolase 1
orf19.5113	1.05308	1.21109	0.885267	0.895264	1.02957	ADH2	alcohol dehydrogenase
orf19.5114	1.02377	0.956122	0.994886	1.19473	1.05329	GRD19	retrieval from vacuole to Golgi
orf19.5117	1.24295	1.05109	1.05312	1.26331	1.12936	OLE1	stearoyl-CoA desaturase
orf19.5118	0.889148	0.924381	1.00755	1.00008	1.09141	SDS24	spindle-pole body protein
orf19.382						TEF3	translational elongation factor EF-1 alpha
orf19.384	1.05102	1.11409	0.977271	0.913254	0.97575		conserved hypothetical protein
orf19.385	0.946204	1.33036	0.972067	0.99727	1.3576	GCV2	glycine decarboxylase complex P subunit
orf19.386	0.869045	0.811425	0.948233	0.861421	0.67024	SAM4	AdoMet-homocysteine methyltransferase
orf19.387	1.0548	1.03198	0.913573	0.988723	0.912497	STO1	large subunit of the nuclear pre-mRNA cap-binding protein complex
orf19.388	1.04101	0.988844	0.95731	0.977348	1.01508	CAF16	CCR4/NOT transcription regulation complex associated factor, ATP binding (ABC) domain
orf19.389	1.01911	1.00318	1.021	0.960131	1.03114		hypothetical protein
orf19.390	0.868206	0.786166	1.03375	0.934667	0.845121	CDC42	Rho GTP-binding protein regulating the cell cycle
orf19.391	1.06951	1.10009	1.0108	1.01789	1.06883	UPC2	transcriptional regulator of the sterol biosynthesis
orf19.392	1.09781	0.912737	0.787715	0.684279	0.873869	CBP4	ubiquinol-cytochrome c reductase assembly factor
orf19.393	0.793963	0.959029	0.911895	0.967019	0.909136	APS3	AP-3 complex subunit functioning in gogi-to-vacuole protein transport
orf19.394	1.04362	1.07059	1.02765	0.959447	1.16168	BNA5	kynureninase with role in NAD biosynthesis
orf19.395	0.978161	1.00382	0.883561	1.06003	1.02654	ENO1	enolase I
orf19.396	0.996222	0.988191	0.991667	1.01922	1.03984		hypothetical protein
orf19.397	1.04937	1.0077	1.01083	1.09892	1.02824	MRPL28	mitochondrial ribosomal protein of the large subunit
orf19.398	0.928557	0.899943	1.00159	0.951936	1.02563		hypothetical protein
orf19.399	0.979686	1.00086	1.0182	0.976814	1.02388	YPK2	ser/thr protein kinase
orf19.400	0.926145	0.881	0.94053	0.883151	0.882145		hypothetical protein
orf19.401	1.07201	1.05773	1.05499	1.0747	1.15093	TCP1	component of chaperonin-containing T-complex
orf19.403	1.0227	0.988243	0.954851	0.991743	1.20494	PCL2	G1 cyclin
orf19.405	0.794274	1.00863	0.83811	0.9554	0.998547	VCX1	vacuolar H+/Ca2+ exchanger
orf19.406	1.03362	1.31696	1.00696	1.03496	1.04847	ERG1	squalene epoxidase(monooxygenase), erosterol biosynthesis
orf19.407	1.00866	1.02025	1.12888	1.12348	1.09648	GCD6	translation initiation factor eIF-2B epsilon subunit, GEF
orf19.409	1.26173	0.980868	0.86995	0.922425	0.944285		conserved hypothetical protein
orf19.4720	0.956561	1.0854	0.927567	0.954678	1.05642	CTR2	copper transpport protein
orf19.4721	1.0012	0.999615	0.984793	1.06036	0.981517		hypothetical protein
orf19.4722	0.982599	1.06497	1.00786	1.04148	1.07527	RTG1	helix-loop-helix (bHLH) transcription factor
orf19.4723	1.0024	0.96069	0.967762	0.961271	0.952231	FAD1	flavin adenine dinucleotide (FAD) synthetase
orf19.4724	1.03494	0.940799	0.827297	0.536851	0.60395	PRP11	pre-mRNA splicing factor;snRNA-associated protein
orf19.4725	0.981518	0.931178	0.944826	0.911731	0.951252	SWI6	transcription factor involved in cell cycle dependent gene expression
orf19.4726	0.927608	0.994904	0.95259	0.987793	0.933096	FRQ1	calcium binding protein;regulator of phosphatidylinositol-4-OH kinase protein
orf19.4727	1.00246	0.968163	0.994027	1.00972	1.06566	EMI5	Early Meiotic Induction
orf19.4728	0.997256	1.07819	0.968397	1.02917	0.948632		ankyrin
orf19.4730	1.05551	1.02008	1.04918	0.965505	0.901607		conserved hypothetical protein
orf19.4731	1.10598	1.09498	0.986092	1.02806	1.08521	COG5	Conserved Oligomeric Golgi complex 5
orf19.4732	1.01099	0.922372	1.049	0.819679	0.922655	SEC24	component of COPII coat of ER- Golgi vesicles
orf19.4733	0.818295	0.926082	1.02305	1.11394	0.979736	YMC3	mitochondrial carrier protein
orf19.4734	0.956207	0.906234	1.02177	1.02161	0.860071		hypothetical protein
orf19.4735	1.1859	0.780599	0.886093	0.757976	0.636681		putative ornithine cyclodeaminase
orf19.4736	1.02368	1.17255	1.26876	1.5706	1.58988	PHO8	vacuolar alcaline phosphatase
orf19.4737	0.956578	0.934989	0.976575	0.999607	0.990316	DHA12	membrane transporter of the MFS-MDR family
orf19.4738	1.02812	1.11237	1.04987	1.03748	1.19219		conserved hypothetical membrane protein
orf19.4739	1.14273	1.05574	1.05919	1.02405	0.84105	MSS116	mitochondrial RNA helicase of the DEAD box family
orf19.4740	0.993371	0.99034	1.03636	1.04893	0.981128	PRH1	peptidyl-tRNA hydrolase
orf19.4741	1.06901	0.966306	1.05524	0.952968	1.0192		hypothetical protein
orf19.4742	0.869005	0.962465	0.952674	1.00295	0.996172		hypothetical protein
orf19.4743	0.998567	0.930852	0.951452	0.982558	1.01283	AFG1	ATPase family gene
orf19.4744	0.959942	1.00761	0.973172	0.946301	1.00917		myotubularin-related dual specificity phosphatase
orf19.4746	1.12153	1.07752	0.931491	1.06493	0.852858	JIP5	Jumonji Interacting Protein
orf19.4747	1.02787	1.13997	0.991632	1.00686	0.996006	HEM14	mitochondrial protoporphyrinogen oxidase
orf19.4748	1.06675	0.995807	0.989846	0.97192	0.928388	MSL1	U2 snRNA-associated protein
orf19.4749	0.935942	0.923791	0.950046	1.04472	0.868339		hypothetical membrane protein
orf19.4750	1.07351	1.01025	1.03724	0.990394	0.966689		hypothetical protein
orf19.4751	1.07395	1.04778	1.0318	1.11683	1.07815	RSM25	mitochondrial ribosome small subunit component
orf19.4752	1.22942	1.03323	1.02008	1.12651	1.03435	MSN4	zinc finger transcription factor
orf19.4753	0.972993	1.08989	1.0101	1.01987	1.20281	FRK26	6-phosphofructose-2-kinase
orf19.4754	1.07337	1.141	1.16301	1.08109	1.11476	ZWF1	glucose-6-phosphate dehydrogenase
orf19.4755	0.89262	0.901142	1.06958	0.582015	0.807094	KEX2	Kexin protease;late Golgi endoprotease that processes of alpha-factor
orf19.4756	0.987998	0.977735	1.06846	0.976933	1.02893	YTP1	conserved transmembrane protein
orf19.4757	1.01087	1.11966	0.911617	1.07728	0.883214	NAR1	nuclear architecture related protein with homology to human Narf (Nuclear prelamin A Recognition Factor)
orf19.4758	1.06384	0.958557	0.951063	0.983633	0.95939	NUO1	mitochondrial complex I NUIM TYKY subunit (proton translocation);NADH:Ubiquinone Oxidoreductase (Complex I)
orf19.4759	0.921941	0.852668	0.880232	0.733185	0.86008	COX5A	cytochrome-c oxidase subunit Va
orf19.4760	1.07602	1.01172	0.893841	0.921455	0.796425		conserved hypothetical protein
orf19.4761	0.955657	0.962217	0.967113	0.958641	0.901872	SIR2	NAD-dependent histone deacetylase
orf19.4763	1.05838	0.995784	0.970268	1.04013	1.00748		hypothetical protein
orf19.4764	0.978985	0.980306	0.981123	0.998537	0.961164	PAN2	component of Pab1-stimulated poly(A) ribonuclease
orf19.4765	0.757563	0.772521	1.00085	0.922462	0.697831	CCW12	cell wall mannoprotein
orf19.4766	0.985415	1.08163	0.944011	1.00145	0.931242	ARG81	component of the ARGR regulatory complex which regulates arginine-responsive genes
orf19.4767	1.03049	0.949293	1.0162	0.902383	1.02105		zinc finger protein
orf19.4768	0.980082	0.997163	1.0306	1.05196	1.04805		hypothetical protein
orf19.4769	1.03578	0.954375	1.01102	1.08911	0.97282	IPT1	necessary for synthesis of mannose-(inositol-P)2-ceramide (M(IP)2C);inositolphosphotransferase 1;mannosyl diphosphorylinositol ceramide synthase
orf19.4771	0.890029	0.787249	0.876491	0.739756	0.865781	MNN12	carbohydrate metabolism, cell wall maintenance
orf19.4772	0.971385	1.03824	1.12395	0.991426	1.12149	SHO1	transmembrane osmosensor;involved in the HOG1 high-osmolarity signal transduction pathway
orf19.4773	0.992483	0.969142	0.981206	0.864004	1.03508	AOX2	alternative oxidase
orf19.4774	1.0088	1.02975	0.999869	1.27879	1.22209	AOX1	alternative oxidase
orf19.4775	1.00381	0.966125	1.05678	1.0764	1.0073	CTA8	similar to heat shock transcription factor
orf19.4776	0.959472	0.746489	0.759747	0.5529	0.65202	LYS143	zinc finger transcription factor of the LYS14 family
orf19.4777	1.05909	1.27446	1.29172	1.26079	1.57676	DAK2	dihydroxyacetone kinase
orf19.4778	1.025	1.07168	0.989376	1.03256	1.09844	LYS142	zinc finger transcription factor of the LYS14 family
orf19.4779	1.24468	0.918898	0.798663	0.767622	0.796246		multidrug-resistance transporter
orf19.4780	1.0131	1.04656	0.97574	0.928434	1.15906		multidrug transporter
orf19.4781	0.988898	1.03896	1.02549	1.06237	1.04623	GRP1	GRE2-related protein;dihydroflavonol-4-reductase
orf19.4783	1.00811	0.971588	1.05103	0.971265	1.01517		conserved hypothetical protein
orf19.4784	0.912685	1.11073	0.817902	0.895149	0.898824	CRD1	copper-transporting P1-type ATPase
orf19.4785	1.0353	1.01511	1.02284	1.04973	1.03399	PTC1	protein serine/threonine phosphatase 2c
orf19.4786	0.986966	0.977419	0.997243	1.08111	1.00567		hypothetical protein
orf19.4787	1.01108	0.993742	0.95628	1.03395	0.969309		DnaJ-like chaperone
orf19.4788	0.941732	1.14216	0.954471	1.16455	1.05254	ARG5,6	N-acetyl-gamma-glutamyl-phosphate reductase and acetylglutamate kinase;N-acetyl-gamma-glutamyl-phosphate reductase and acetylglutamate kinase;acetylglutamate kinase and acetylglutamyl-phosphate reductase
orf19.4789	0.987873	0.99913	1.00895	1.031	1.00872	ALD3	class II aldolase
orf19.4791	1.01661	0.958729	1.003	1.02341	1.12818		hypothetical protein
orf19.4792	1.03269	1.03142	0.940322	0.999507	0.822709		hypothetical protein
orf19.4793	1.03688	1.0336	0.986401	1.03311	0.840377		conserved hypothetical protein
orf19.4795	1.02376	0.979408	1.0767	1.0692	1.12834		hypothetical protein
orf19.4796	1.03433	1.04279	1.00225	1.03578	1.01589	CAF20	binds to eIF-4E, the mRNA cap-binding protein
orf19.4798	0.976401	1.04105	1.08801	1.01113	1.25059	EFR3	membrane protein with weak similarity to myosins
orf19.4799	0.97671	0.979598	0.957534	1.11353	0.884044	CEF1	myb-related DNA-binding protein required during G2/M transition
orf19.4800	1.04209	0.962448	1.02224	1.0418	1.0391	RIM20	Rim101p activating protein
orf19.4801	1.00539	1.03584	1.03626	1.13174	1.08132	MOD5	tRNA isopentenyltransferase
orf19.4802	1.02318	1.04496	1.00844	1.05697	1.12002	FTH1	iron permease
orf19.4803	0.990852	0.980966	0.980399	0.958081	1.00395		hypothetical membrane protein
orf19.4804	0.983689	1.03015	1.0024	0.905819	1.02109	LIP2	secretory lipase
orf19.4805	0.937377	0.834788	0.998282	0.954508	0.830055	RSN1	membrane transporter
orf19.4807	0.937119	0.923183	0.963587	1.04148	1.04348	PPA2	mitochondrial inorganic pyrophosphatase
orf19.4808	1.08163	0.958487	0.985007	0.951799	0.92554	NUP188	nucleoporin;nuclear transport
orf19.4809	1.13376	1.07073	1.11134	1.26434	1.21232	ERG12	mevalonate kinase
orf19.4811	1.04422	1.10142	1.0075	0.7782	1.03893		putative tricarboxylate carrier;sugar carbohydrate transporter
orf19.4812	1.02601	1.02326	1.04707	1.03497	0.955653		holo-(acyl-carrier protein) synthase;holo-ACP synthase;4'-phosphopantetheinyl transferase acpS
orf19.4813	0.770739	1.10384	0.944032	0.88564	0.869888	GUA1	GMP synthase
orf19.4814	0.972898	1.06547	0.962583	1.01112	1.04074		hypothetical protein
orf19.4815	1.11413	1.10318	0.954179	0.998751	0.816243	YTM1	microtubule-associated protein
orf19.4816	1.02236	0.970778	1.00522	1.19739	1.0523		conserved hypothetical protein
orf19.4817	0.990906	1.12191	1.06154	1.10806	1.17215	RAM2	geranylgeranyltransferase type I alpha subunit;CAAX farnesyltransferase alpha subunit
orf19.4818	1.07876	0.98768	0.857683	0.901826	0.80889		hypothetical protein
orf19.4819	0.999116	0.978063	1.0014	1.08904	0.884142		hypothetical protein
orf19.4820	0.979564	1.05855	1.01846	1.00471	1.05377		conserved hypothetical protein
orf19.4821	1.00698	0.960045	0.98549	0.981383	0.986351	LIP1	secretory lipase
orf19.4822	0.971722	0.924974	0.901342	0.856146	0.908661	LIP10	secretory lipase
orf19.4823	0.981698	1.04135	1.03143	0.993541	1.02484	LIP6	secretory lipase
orf19.4824	1.00841	0.993334	1.01827	1.06583	0.985978		hypothetical protein
orf19.4825	1.04028	1.03702	1.02993	0.842732	0.963772	FMC1	formation of mitochondrial complexes;assembly factor of ATP synthase in heat stress;Formation of Mitochondrial Cytochromes
orf19.4826	1.07838	0.951594	1.02413	0.955079	1.08221	IDH1	mitochondrial isocitrate dehydrogenase 1
orf19.4827	1.14748	1.04332	1.00977	1.00847	1.1078	ADE12	adenylosuccinate synthetase
orf19.4828	1.00934	0.945334	1.09686	1.06878	1.1603		hypothetical protein
orf19.4829	1.02927	0.922915	0.990121	1.02729	0.935153	DOA1	required for normal intracellular ubiquitin metabolism and for normal rates of proteolysis of ubiquitin-dependent proteolytic substrates in vivo
orf19.4830	0.939565	0.933426	0.99319	0.995993	0.901438		hypothetical protein
orf19.4831	0.778137	0.978835	1.16521	0.983387	1.01406	CFA1	cyclopropane-fatty-acyl-phospholipid synthase
orf19.4833	0.877906	1.10045	1.07144	1.12845	1.11533	MLS1	malate synthase
orf19.4834	1.05104	1.04449	0.97268	0.976036	1.02602		hypothetical protein
orf19.4835	1.17584	0.964897	0.994043	0.906449	0.869889	UTP7	part of small (ribosomal) subunit (SSU) processosome (contains U3 snoRNA)
orf19.4836	1.2742	1.27297	1.02959	1.16942	1.44243	URA1	dihydroorotate oxidase
orf19.4837	1.19597	1.03942	1.0688	1.15363	1.26506	DAM1	mitotic spindle pole protein
orf19.4839	0.917329	0.994964	1.02074	1.04535	0.890384	RMD7	conserved hypothetical protein
orf19.4841	1.07685	1.0086	0.988749	0.946503	1.08942	SHY1	mitochondrial protein involved in respiration
orf19.4842	0.991683	1.00784	1.02594	1.03175	1.05535		hypothetical protein
orf19.4843	1.03276	1.02114	1.0601	0.996772	1.13147		conserved hypothetical protein
orf19.4844	1.04945	1.02803	0.987231	0.984241	0.941759	AIR1	arginine methyltransferase-interacting RING finger protein
orf19.4845	0.891938	1.01096	0.976352	1.08186	0.91953		conserved hypothetical protein
orf19.4846	1.069	0.917426	1.05393	1.08265	0.943676		GTP-binding protein
orf19.4847	0.97445	1.0437	0.981203	1.0732	0.968173		hypothetical protein
orf19.4848	1.05389	1.11013	1.06836	1.06572	1.13818	SKI3	antiviral protein with tetratricopeptide repeats
orf19.4849	1.04286	0.999904	0.979216	1.00113	0.953307	STS1	nuclear protein involved in ubiquitin-dependent protein catabolism
orf19.4850	0.980844	1.10304	1.05468	1.04174	1.06321		conserved hypothetical membrane protein
orf19.4851	0.991197	1.0256	0.992121	1.04514	1.03637	TFA1	large subunit of transcription factor tfIIE
orf19.4853	1.01801	0.822574	1.01941	0.951911	0.918742	HCM1	fork head family transcription factor
orf19.4855	0.982221	0.958151	1.06585	1.03703	0.975613	BUD31	similar to Xenopus G10 maternal transcript;possible role in bud site selection
orf19.4856	1.09864	1.06661	0.954526	0.981055	0.954926	LIP3	secretory lipase
orf19.4857	1.1253	1.0327	0.887985	0.962455	0.87788		hypothetical protein
orf19.4858	0.985669	0.953223	1.08191	1.15172	1.08772	VSP41	vacuolar protein sorting
orf19.4861	0.974657	0.977431	1.00819	0.93869	1.00468		hypothetical protein
orf19.4861.1	0.992576	1.00471	1.02575	1.11217	0.930796		hypothetical protein
orf19.4862	0.779822	0.718166	0.862633	0.529752	0.82459		conserved hypothetical protein
orf19.4862.2	1.1253	1.03513	1.03078	1.02908	1.08274	PET100	cytochrome c oxidase-specific assembly factor
orf19.4863	0.981527	0.967851	0.96525	1.07373	0.980918	PDC2	pyruvate decarboxylase regulator
orf19.4864	0.974045	1.0823	1.03048	1.04909	1.37483	YJU3	alpha/beta hydrolase
orf19.4865	0.81335	0.923623	0.945272	0.990732	0.953457	SAC1	polyphosphoinositide phosphatase;recessive suppressor of secretion defect
orf19.4866	1.03101	1.00666	0.999692	1.01046	0.967015	CPP1	probable protein-tyrosine phosphatase
orf19.4867	0.966637	0.96168	0.997015	0.983354	1.03211	SWE1	serine/tyrosine dual-specificity protein kinase that inhibits G2/M transition
orf19.4869	1.1884	0.865967	0.613603	0.615631	0.65364	SFU1	GATA type transcriptional activator of nitrogen-regulated genes
orf19.4870	1.02959	1.15894	1.06141	1.04576	0.846012	DBP3	ATP-dependent RNA helicase CA3 of the DEAD/DEAH box family
orf19.4871	1.3374	1.2551	1.07963	1.1977	1.36412	ERO1	required for protein disulfide bond formation in the ER
orf19.4872	1.05741	0.980515	0.969783	0.924416	0.936856		hypothetical protein
orf19.4873	1.01577	1.00853	0.963068	0.967395	0.997296		hypothetical protein
orf19.4874	1.05323	1.03512	1.04471	1.08505	1.0731	MNN3	type II Golgi membrane protein;alpha-1, 2- mannosyltransferase
orf19.4875	1.07051	0.989269	1.07799	0.893196	1.08352	CWC21	conserved hypothetical protein
orf19.4878	0.989347	1.01369	1.11723	0.984684	1.17852		weak similarity to mammalian neurofilament triplet H proteins
orf19.4879.2	0.747923	1.09742	0.964679	1.10018	0.970901	NTF2	nuclear transport factor
orf19.4880	1.01312	0.983643	1.04532	1.02779	0.996729		hypothetical protein
orf19.4882	1.12588	1.07084	1.00474	1.10558	1.24996	TFA2	RNA polymerase II TFIIE small unit
orf19.4883	0.938374	0.933561	0.961759	0.955419	1.03736		conserved hypothetical protein
orf19.4884	0.966332	0.946071	0.983733	1.0103	0.990571	TOS9	required for gluconate-H+ symport
orf19.4885	0.907717	0.814238	1.07927	0.950083	1.09588	MIR1	mitochondrial phosphate transport protein
orf19.4886	1.0001	0.946135	0.942896	1.04592	0.959135		hypothetical protein
orf19.4887	0.967786	0.914655	0.990656	0.939406	1.0098	ECM21	calcofluor resistance;involved in cell wall biogenesis and architecture
orf19.4888	1.08613	0.921865	0.903007	0.815055	0.903183		hypothetical protein
orf19.4889	0.897115	0.914329	1.02498	1.07929	0.870264	HOL2	histidinol and sodium permease;member of major facilitator superfamily multidrug-resistance protein subfamily 1
orf19.4890	1.01819	0.866671	1.03862	0.879505	0.95871	CLA4	serine-threonine kinase involved in cytokinesis and maintenance of hyphal growth
orf19.4892	1.06574	0.906954	0.792265	0.822173	0.521888	TPK1	cAMP-dependent protein kinase
orf19.4893	0.982117	1.13476	1.01074	0.991896	1.10652		conserved hypothetical protein
orf19.4894	0.944839	1.06355	0.971037	0.933782	1.01164		similar to demethylmenaquinone methyltransferase
orf19.4895	0.984126	1.03283	1.01111	0.984762	0.999813		hypothetical protein
orf19.4896	1.03073	1.07287	0.922141	0.934882	0.78315	RPA34	RNA polymerase I subunit
orf19.4897	1.01257	0.933954	0.895971	0.962357	0.996278	SFH5	phosphatidylinositol transfer protein
orf19.4898	0.982616	1.25943	1.1251	1.26974	1.73061		similar to retroviral tat-binding protein
orf19.4899	1.05762	1.26887	1.15758	1.15408	1.31949	CGA1	glycoaqmylase involved in beta-1,6-glucan synthesis;glucosidase II
orf19.4900	0.944313	0.946783	1.01734	0.930957	1.04172	MNN13	mannosyltransferase
orf19.4901	1.03001	0.975463	0.968504	1.01981	0.990965	TMT2	trans-aconitate methyltransferase
orf19.4903	0.789885	0.843106	0.956402	0.858009	0.709279	GPI12	N-acetylglucosaminylphosphatidylinositol de-N-acetylase
orf19.4904	1.01163	1.04601	1.01509	1.01843	0.935761	ARP6	actin-related protein
orf19.4905	0.813353	0.967385	0.951554	0.943744	0.986557		conserved hypothetical membrane protein
orf19.4906	1.01572	1.10688	1.2433	1.20203	1.3353		hypothetical protein
orf19.4907	1.01782	1.22087	1.27585	1.29565	2.59193		conserved hypothetical protein
orf19.4908	1.01369	1.05576	1.06735	1.05723	1.1219		hypothetical protein
orf19.4909	0.968947	0.933925	0.913815	0.983003	0.852396	CBK1	cell wall biosynthesis kinase
orf19.4909.1	1.1115	0.954274	1.1414	1.01632	1.00622	RPL42A	ribosomal protein L42A
orf19.4910	1.17233	1.18513	0.592917	0.895403	0.672553		hypothetical protein
orf19.4911	0.916706	0.927094	0.933722	0.954462	0.909946		putative zinc finger protein
orf19.4912	0.999358	0.999828	1.00203	1.071	1.08195		conserved hypothetical protein
orf19.984	1.00203	0.979863	1.01749	0.98138	0.968028	PHO82	vacuolar alkaline phosphatase
orf19.985	1.05276	1.08317	0.945175	1.03733	1.07249		conserved hypothetical protein
orf19.986	1.12679	1.08448	0.856014	1.00566	0.811554	GLY1	threonine aldolase
orf19.988	0.972148	0.906537	1.05212	0.990194	1.08335		conserved membrane protein
orf19.989	1.07704	0.938771	1.0242	1.06577	0.915985	MRPS5	mitochondrial ribosomal protein S5
orf19.991	1.00983	1.01148	0.976891	1.01714	1.00609	DJP1	DnaJ-like co-chaperone required for peroxisome biogenesis
orf19.992	1.02511	1.04536	1.05711	1.00594	1.12285		putative aminopeptidase
orf19.993	0.982948	0.827739	1.0001	0.954761	0.875815		conserved hypothetical protein
orf19.994	1.02167	1.04295	0.986969	1.0251	1.07268		hypothetical protein
orf19.996	0.926131	1.02126	1.06067	1.05847	1.02338		hypothetical protein
orf19.997	1.04281	1.05796	1.04161	0.956184	1.12508		hypothetical protein
orf19.998	1.05459	1.02837	1.0214	0.921132	0.984716		hypothetical protein
orf19.999	0.874161	0.843165	1.14179	0.862137	0.956055	GCA1	glucoamylase
orf19.1002	0.976139	1.0017	0.999812	0.928652	1.02268		hypothetical protein
orf19.1005	1.03937	0.919281	0.98558	1.07831	1.00353	LRR	leucine rich repeats
orf19.1830	1.00115	1.00594	1.009	1.0686	0.943284		hypothetical protein
orf19.1831	0.977731	1.08635	1.08799	1.00629	1.15984		hypothetical protein
orf19.1832	0.981304	0.98255	1.05329	0.992967	1.04392	TPN1	putative pyridoxine transporter
orf19.1833	1.13637	1.10118	0.989238	0.945072	0.940842	CBF5	nucleolar pseuduridine synthase and putative microtubule binding protein
orf19.1834	1.00452	0.992439	1.00224	0.930784	0.999666	NUP189	nuclear pore complex subunit
orf19.1835	0.947791	0.967329	0.973061	0.975632	0.954779	PEA2	required for some forms of polarized growth, localized to sites of polarized growth
orf19.1836	1.01454	1.02029	0.980059	0.911022	1.05727	APN2	AP endonuclease
orf19.1837	1.08542	1.2056	0.891168	1.08336	1.22892	SPT15	TATA- binding protein TBP
orf19.1839	1.03049	1.0186	0.995432	1.02299	0.808926	RPA190	alpha subunit of RNA polymerase I
orf19.1840	0.971312	1.12807	1.1481	1.17622	1.2819		conserved hypothetical protein
orf19.2352	1.07243	1.05449	0.989817	0.9509	0.986843		conserved hypothetical protein
orf19.2351	0.932968	0.94343	0.957148	0.899265	0.983729	NIT3	nitrilase
orf19.2350	1.02586	0.923845	1.01306	0.985057	1.04878		highly conserved hypothetical protein, MFS family transporter
orf19.2347	0.92317	0.948353	1.02973	1.01216	0.886356	MNN21	golgi alpha-1,2-mannosyltransferase (putative)
orf19.2346	1.03204	0.920595	0.883944	0.900171	1.03118		highly conserved hypothetical protein
orf19.2344	1.12869	1.28742	1.3763	2.14334	2.62485	ASR1	hypothetical protein
orf19.2343	0.930884	0.84793	0.959203	0.945766	0.852454	STP22	putative ubiquitin receptor implicated in vacuolar targeting of plasma membrane proteins
orf19.2342	0.878526	0.914952	0.962076	1.1123	0.902917	SFT2	similar to mammalian syntaxin 5
orf19.2341	1.11661	1.28548	1.09577	1.27025	1.47216	HNT1	similarity to protein kinase C inhibitor-I, histidine triad nucleotide-binding proteins
orf19.2340	0.869045	1.03838	1.07502	0.967534	0.911858	CDC48	microsomal ATPase involved in secretion, peroxisome formation and gene expression
orf19.2337	0.63443	0.852901	0.869818	0.659695	0.731193	ALP1	high-affinity permease for basic amino acids
orf19.2336	1.02652	0.953399	1.01378	0.982698	1.02961	PRY3	similar to the plant PR-1 class of pathogen related proteins
orf19.2335	1.04246	1.07544	1.04317	1.22	1.1291		highly conserved hypothetical protein
orf19.2334	0.955835	1.02256	1.00872	1.09293	1.08361	BIG1	membrane protein involved in cell wall biosynthesis
orf19.2333	0.985947	1.19318	1.05118	1.04851	1.33763		highly conserved oxidoreductase
orf19.2332	0.945286	0.972243	0.969423	0.977544	1.07111	ECM11	hypothetical protein
orf19.2331	0.911531	0.946332	1.01802	0.901763	0.903706	ADA2	transcription factor, member of ADA and SAGA complexes
orf19.2329.1	1.03647	1.03823	1.09657	1.11127	1.06153	RPS17B	ribosomal protein S17.e.B
orf19.2330	1.09002	1.03681	1.00073	1.01398	0.900626	UTP6	U3 snoRNP protein
orf19.2328	0.881641	0.825362	1.02207	0.947053	0.982612		conserved hypothetical protein
orf19.2326	1.08047	0.968457	0.950444	1.02592	0.932759	ESC2	involved in silencing
orf19.2325	1.05264	0.991446	0.915897	1.00463	1.00963	TFC6	91 kDa tau91 subunit of transcription factor IIIC (TFIIIC)
orf19.2324	1.03162	1.03805	1.00509	0.992747	1.09745	UBA4	ubiquitin (URM1) activating enzyme
orf19.2322.3	0.993414	0.915998	1.11279	0.864926	1.0837	ERP5	membrane protein involved in the secetory pathway and membrane trafficking
orf19.2320	1.05848	1.14518	0.941313	0.947919	0.88541	RIO1	protein serine kinase
orf19.2318.1	0.966046	0.971102	1.03912	0.997098	1.01798		hypothetical protein, essential
orf19.2319	1.12142	0.949624	0.952457	0.9864	0.791359		conserved hypothetical protein
orf19.2317	0.976244	1.01664	1.01452	1.12798	1.11168		hypothetical protein
orf19.2315	1.03645	1.04945	0.958976	0.926833	1.0917	RTG3	bHLH/Zip transcription factor
orf19.2314	1.10166	1.06403	1.02096	1.00745	0.882151		nucleolar coiled- coil protein
orf19.2313	0.97195	1.03738	1.05853	1.07638	1.08243		conserved hypothetical protein
orf19.2312	0.972357	0.980137	0.997122	0.973673	1.04354	FRE11	ferric reductase
orf19.2311	0.944126	1.11361	1.00857	0.96855	0.88717	RPL8A	ribosomal protein L8B
orf19.2310.1	1.08974	0.883556	0.989229	1.06368	1.04577	RPL29	ribosomal protein L29
orf19.2310	1.0182	1.02279	0.951813	0.876821	1.03148		conserved hypothetical protein
orf19.2309.2	0.957133	1.0308	0.95553	1.06543	0.981204	RPL2B	60S large subunit ribosomal protein L2B
orf19.2309	1.10994	1.01521	0.957786	0.943657	0.966319	PET127	putative part of mitochondrial translation system
orf19.2308	1.3121	1.21124	0.832443	0.941341	0.758293	PFK26	6-phosphofructose-2-kinase
orf19.2307	0.959314	1.09314	0.930853	0.919788	1.09926	PFS2	polyadenylation factor I subunit 2
orf19.2306	0.963027	0.956183	1.01736	1.00552	0.980618		conserved hypothetical protein
orf19.2305	1.03005	0.957913	1.01926	1.12666	1.08594	GIM4	prefoldin subunit 2
orf19.2304	1.06243	1.09408	1.06394	1.00829	1.32787	GVP36	golgi vesicle protein
orf19.2303	1.0135	1.00793	0.965629	0.969686	1.03704		conserved hypothetical protein
orf19.2302	0.92592	0.996326	0.962179	0.926524	0.977967		conserved hypothetical protein
orf19.2301	0.967248	1.05681	0.981233	1.02813	1.04347	NAS2	putative proteasome modulator
orf19.2299	0.746572	1.00602	1.15632	1.02916	0.958002	URM1	ubiquitin-like protein
orf19.2298	0.693515	0.889766	0.906363	0.829515	0.822018	WBP1	oligosaccharyl transferase beta subunit precursor
orf19.2297	1.19036	1.07407	1.03141	0.971233	1.12516	ARL3	putative ADP-ribosylation factor in the carboxypeptidase Y pathway
orf19.2296	1.06024	1.07121	1.36433	1.06576	2.00341		hypothetical protein
orf19.681	1.02593	1.12622	1.0683	1.03863	1.17487		jun-like transcription factor
orf19.680	1.13277	1.1423	1.13329	1.1278	1.13318	TIM50	mitochondrial inner membrane protein required for protein import
orf19.679	0.999768	0.979515	1.02288	1.07439	1.0198		hypothetical protein
orf19.677	0.835776	0.952277	1.02141	1.12834	1.04434	CHO1	phosphatidylserine synthase
orf19.676	0.831253	1.00757	0.974423	0.889508	1.24701	BIM1	microtubule-binding protein
orf19.675	0.91486	0.897401	0.913588	1.11311	0.924796		hypothetical protein
orf19.674	1.03634	1.04993	1.15953	1.02466	1.01327	CWC2	complexed with Cef1p in spliceosome
orf19.673	1.0737	1.01954	0.937203	1.03145	1.00294	OYE31	NADPH dehydrogenase
orf19.672	0.97565	0.934461	1.00226	1.03757	0.981734	PRP28	pre-mRNA splicing factor RNA helicase of DEAD box family
orf19.671	0.852505	0.93558	0.973332	0.891935	0.910502		conserved hypothetical protein
orf19.670.2	0.898114	0.821347	0.940483	0.928178	1.01131		hypothetical protein
orf19.670	0.871644	0.947392	0.977764	0.798242	0.986167	SMT3	sumoylation factor associated with kinetochor function
orf19.669	0.963106	0.936964	1.01549	1.11265	1.00369	PRM1	pheromone-regulated membrane protein
orf19.668	0.924648	0.891096	1.00397	0.977152	0.956134	TOS4	transcription factor target of SBF
orf19.667.1	0.997731	0.931301	1.16173	0.998532	0.913027	RPL37B	ribosomal protein L37B
orf19.666	1.0366	1.06525	0.977625	1.07063	1.04453	LCD1	DNA damage response cell cycle checkpoint protein
orf19.665	1.02489	1.13378	1.02442	0.982978	0.921901	EMG1	involved in ribosome small subunit biogenesis
orf19.664	1.03177	0.962734	1.03102	0.989303	1.01281		hypothetical protein
orf19.663	0.975838	0.956121	1.00566	0.771522	1.05148	GIN4	ser/thr protein kinase
orf19.661	1.21907	1.03311	0.973906	0.987812	0.801548	KRR1	essential for nucleolar ribosomal 18S rRNA processing
orf19.660	0.971149	0.977475	0.99606	0.906889	0.945159		hypothetical protein
orf19.658	0.995883	0.947932	0.950427	0.932801	1.03677	MRC1	mediator of the replication checkpoint
orf19.657	0.844206	0.94369	0.850123	0.87876	0.73787	SAM2	S- adenosylmethionine synthetase
orf19.656	0.862407	1.07354	0.979876	1.15421	0.999727	DPP2	diacylglycerol pyrophosphate phosphatase
orf19.655	1.10167	0.694959	0.901907	0.77882	0.553647	PHO842	high-affinity inorganic phosphate/H+ symporter
orf19.1171	1.02474	0.955837	0.89539	1.00007	0.928927		S-adenosylmethionine:diacylglycerol 3-amino-3-carboxypropyl transferase;lipid metabolism
orf19.1170	1.03013	0.953317	0.982648	1.0475	0.96275		chorismate mutase
orf19.1169	1.03405	0.918777	0.993262	0.946577	0.915657		conserved hypothetical protein
orf19.1168	1.04889	1.00739	0.956834	1.10457	0.984614		potential fungal Zn(2)-Cys(6) binuclear cluster domain DNA binding factor
orf19.1167	1.01538	1.04466	1.02024	0.940835	1.02338		alpha-ketoglutarate catabolism dioxygenase
orf19.1166	1.02513	1.08224	1.08712	1.05978	1.15285		conserved hypothetical protein
orf19.1164	1.01659	1.02269	1.04081	1.03859	0.970396	GAR1	nucleolar rRNA processing protein
orf19.1163	0.981672	1.04553	0.957515	1.01607	0.912328		conserved hypothetical protein
orf19.1162.1	1.01161	0.985961	1.03037	0.974161	0.951316		conserved hypothetical protein
orf19.1162	1.05803	1.0655	1.02753	1.10096	1.03167		aromatic ring-cleaving dioxygenase
orf19.1161	1.04409	1.06043	0.879815	0.830225	0.92114	PLD1	phospholipase D
orf19.1160	0.863591	0.972739	0.94052	0.976953	1.00883		conserved hypothetical protein
orf19.1159	0.899261	0.903048	1.04041	0.995435	0.962993	MET23	homoserine O-acetyltransferase
orf19.1158	1.00169	1.02027	1.02934	1.11403	0.99943		hypothetical protein
orf19.1156	1.00789	0.983642	1.04268	0.967249	1.05776		hypothetical protein
orf19.1155	0.823627	0.942899	0.985858	0.865367	1.04508	DPP3	vacuolar diacylglycerol pyrophosphate phosphatase
orf19.1154	1.20209	1.04974	1.2456	1.10064	1.1097	EGD1	beta subunit of the nascent-polypeptide-associated complex (NAC)
orf19.1153	1.2601	1.92854	1.15381	1.96669	1.84668	GAD1	glutamate decarboxylase
orf19.1152	1.03442	1.20819	1.55731	1.3652	1.89313		hypothetical protein
orf19.1150.1	1.02118	1.03359	1.08264	0.93113	1.27499		hypothetical protein
orf19.1150	0.931191	0.971926	1.05659	1.115	1.03065	GLN32	zinc finger transcription factor
orf19.1149	1.1184	1.3452	1.18555	1.48086	2.00187	ETR1	mitochondrial 2-enoyl thioester reductase
orf19.1148	1.05014	1.02751	0.997311	0.962778	0.939771		hypothetical protein
orf19.1146	1.03948	1.03124	1.12597	0.975355	1.21069		hypothetical protein
orf19.1144	0.992937	1.17724	1.00588	1.07547	1.31085		conserved hypothetical protein
orf19.1143	0.99112	0.982281	1.01212	1.02931	1.00395		hypothetical protein
orf19.1142	0.955424	0.932875	0.98209	1.00318	1.03459	AVT4	related to the neuronal GABA vesicular transporters
orf19.1140	0.909429	0.973632	0.929135	0.837509	0.983474		hypothetical protein
orf19.1139	1.02997	0.992994	0.938569	1.04197	0.935074	SVL3	involved in vacuole function
orf19.1137	0.986419	0.999684	0.988287	0.984456	1.01598	CDC8	thymidylate kinase
orf19.1136	0.827121	0.862067	0.77271	0.894534	0.790768	APS2	similar to the AP-2 complex sigma2 subunit
orf19.1135	1.04264	1.00974	1.06865	1.01911	1.03524	CKU70	Ku family DNA binding and repair protein
orf19.5282	0.956345	0.914244	0.930856	0.962411	1.03127		hypothetical protein
orf19.5281	0.88654	0.968526	1.09795	0.992988	0.891165	SCP160	mitotic chromosome transmission control
orf19.5280	0.872755	1.10999	0.934363	0.848041	0.772534	MUP1	high affinity methionine permease
orf19.5279	1.04049	1.09327	1.07365	1.08706	1.0702		conserved hypothetical protein
orf19.5278	1.00578	1.0275	1.00434	1.11033	1.03965		conserved hypothetical protein
orf19.5277	1.04814	1.04574	1.008	0.991242	1.05216		conserved hypothetical protein
orf19.5276	1.00727	0.936892	0.997694	1.02055	0.982196		conserved hypothetical protein
orf19.5275	1.07124	1.07887	1.03973	0.925095	1.22586		conserved hypothetical protein
orf19.5274	1.04924	0.991951	0.982467	1.03484	0.991329		conserved hypothetical protein
orf19.5271	0.999927	0.991151	1.02898	1.01833	0.998337		conserved hypothetical protein
orf19.5270	0.967175	0.949738	0.976247	0.985211	1.04236		conserved hypothetical protein
orf19.5269	0.975006	0.99192	1.0034	0.969361	1.06457		conserved hypothetical protein
orf19.5268	1.01884	0.99785	1.04522	0.948262	1.07159	NUT2	RNA polymerase II transcription factor
orf19.5267	0.956642	1.0215	0.968514	1.08217	0.987817		hypothetical protein
orf19.5266	0.942316	1.04572	0.985519	0.950068	1.05381		hypothetical protein
orf19.5265	1.27698	1.4608	1.02095	1.26868	1.29432	KIP4	kinesin heavy chain homolog
orf19.5264	0.962273	1.01305	0.993916	1.00163	0.972789		hypothetical protein
orf19.5263	1.04442	1.20177	1.24623	1.40953	1.30466	SER3	3-phosphoglycerate dehydrogenase, serine biosynthesis
orf19.5262	0.993711	1.01222	1.03707	0.989558	0.990082		hypothetical protein
orf19.5260	1.02753	1.05644	0.995273	1.07079	1.03749	RPN2	proteasome regulatory subunit
orf19.5259	0.972979	1.03769	1.0102	0.997503	1.04427		hypothetical protein
orf19.5258	0.85412	0.929356	0.99054	0.972186	1.06149		conserved hypothetical protein
orf19.5257	1.04757	0.987598	1.09776	1.26722	1.21108	LCB4	sphingolipid long chain base kinase
orf19.5256	1.00896	1.09843	0.937157	1.01175	0.976052	USO3	similar to mammalian integrin
orf19.5255	0.950112	0.906124	0.939541	0.98184	0.912715	PXA2	peroxisomal ABC transporter 2
orf19.5254	1.00097	1.06117	0.967909	0.974307	0.994919		hypothetical protein
orf19.5253	0.940109	0.969674	1.08218	0.989785	0.973849	YAK1	serine-threonine protein kinase
orf19.5251	1.04183	1.04745	1.11611	0.958228	1.02878		potential fungal Zn(2)-Cys(6) binuclear cluster domain
orf19.5250	0.994643	1.09095	1.04257	1.25344	1.05762		predicted CoA-binding protein
orf19.5249	1.00714	1.06178	1.02779	0.965154	1.01092		conserved hypothetical protein
orf19.5248	1.06055	0.985313	0.936497	0.988754	0.953055		hypothetical protein
orf19.5247	0.927808	0.912092	1.05953	1.17571	1.10622		conserved hypothetical protein
orf19.5246	0.860066	0.977804	0.892395	1.03197	0.934847		hypothetical protein
orf19.5245	0.999955	1.0143	1.0073	1.01799	1.13487	BUL4	ubiquitin ligase binding protein
orf19.5244	0.894533	0.897837	0.98491	1.02706	1.04877	MCD4	morphogenesis checkpoint dependent
orf19.5243	1.05582	1.00263	0.986197	1.05301	1.03564	TRP3	anthranilate synthase / indole glycerol phosphate synthase, tryptophan biosynthesis
orf19.5242	0.952554	0.944282	1.08085	1.11382	0.962383	CDC6	cell cycle control protein
orf19.5241	1.01197	1.00975	1.0093	1.04057	1.0329		conserved hypothetical protein
orf19.5239	1.02948	0.959133	1.0002	1.03584	1.08852		conserved hypothetical protein
orf19.5238	1.05251	0.955994	1.01372	0.951712	1.14137		conserved hypothetical protein
orf19.5237	0.860633	0.951082	0.920443	0.924195	0.931063	VPH2	vacuolar H+-ATPase assembly protein
orf19.5236.1	1.00034	0.878894	0.990833	0.995214	0.989512		conserved hypothetical protein
orf19.5236	1.04131	1.01554	1.05871	0.951537	1.07911	SRT1	cis-prenyltransferase homologue
orf19.5235	1.09987	0.970922	1.02473	1.17383	0.932346		hypothetical protein
orf19.5234	0.947116	0.937916	1.00656	0.992544	1.1114		conserved hypothetical protein
orf19.5233	1.02775	0.964328	0.976156	1.00472	0.947168		hypothetical protein
orf19.5232	1.08028	1.05499	1.07942	1.1135	0.882152		conserved hypothetical protein
orf19.5231.2	0.679092	0.755106	0.88649	0.900621	0.721217	ATP19	subunit K of mitochondrial ATP Synthase
orf19.5231	0.927539	0.9819	1.02446	1.0876	0.921756		hypothetical protein
orf19.5230	1.15433	0.962492	1.03293	0.980421	1.01648	MRPS9	40S ribosomal protein S9, mitochondrial PRECURSOR
orf19.5229	1.067	1.14179	1.0579	1.0426	0.978982	DIS3	3'-5 exoribonuclease required for 3 end formation of 5.8S rRNA
orf19.5228	1.06342	1.03191	1.14599	1.18043	1.28925	RIB3	3,4-dihydroxy-2-butanone 4- phosphate synthase, riboflavin biosynthesis
orf19.5227	1.01894	0.932621	1.0429	1.09755	1.00706		hypothetical protein
orf19.5226	0.96811	0.959559	1.02435	1.01458	0.952662	WRS1	tryptophan-tRNA ligase
orf19.5225.2	0.977869	1.0897	1.07811	0.997426	0.978771	RPL27	ribosomal protein L27
orf19.5225	1.03854	1.07014	1.11999	1.09597	1.02027		hypothetical protein
orf19.5224	1.00876	1.00614	1.01727	1.02441	1.0571	PKH2	ser/thr protein kinase, phosphorylates, activates YPK1
orf19.5223	1.01055	0.991137	1.0104	0.950188	1.00549		hypothetical protein
orf19.5221	1.02296	0.926735	0.973549	1.02312	0.967058		hypothetical protein
orf19.5220	1.04511	1.0564	1.11424	1.04679	1.08222	REX4	RNA EXonuclease; member of 3'->5' exonuclease family
orf19.5219	0.969307	0.906229	0.939752	0.914338	0.844964	IRA2	GTPase activating protein
orf19.69.2	1.03608	1.1282	0.984007	0.94776	0.926087		hypothetical protein
orf19.69	0.960334	0.917611	0.961675	0.784167	0.82142		hypothetical protein
orf19.68.2	0.965078	0.984962	0.953479	0.9864	0.923477		hypothetical protein
orf19.3767	1.035	1.14709	1.107	1.1698	1.36148	PEP1	receptor for sorting of vacuolar proteins
orf19.3765	0.971564	1.00115	1.04832	0.856668	1.15961	RAX2	membrane protein involved in bipolar budding
orf19.3764	0.990853	0.996227	0.953293	1.06784	1.0355	GSG1	ER to Golgi transport protein (TRAPP)
orf19.3763	0.94101	0.894945	0.932835	1.01768	0.899408		conserved hypothetical protein
orf19.3762	1.06065	0.973194	0.949314	1.06234	0.944528		hypothetical protein
orf19.3761	0.998642	0.94859	1.00442	0.923365	1.0304	CDC54	essential for initiation of DNA replication
orf19.3760	1.01673	0.921942	0.96039	0.993884	0.99263	DLH1	meiotic recombination protein
orf19.3759	1.01931	1.02754	0.978134	0.980633	0.884693	ELP4	RNA polymerase II Elongator protein subunit
orf19.3758	1.00703	0.997839	0.972358	0.820336	0.980747	TMS1	putative membrane protein
orf19.3757	0.747709	0.829187	0.791999	0.762155	0.716293	ATP20	protein associated with mitochondrial ATP synthase
orf19.3756	1.15295	1.06728	1.01515	1.09304	0.847252	ROK1	DEAD box RNA helicase
orf19.3755	1.00393	1.05317	1.01878	1.20041	0.992248	MRPL152	mitochondrial ribosomal protein MRPL15
orf19.6362	1.09611	1.02203	1.03906	1.06571	1.05838	SPA2	spindle pole antigen;involved in cell polarity
orf19.6360	0.990742	1.05491	1.00945	0.991829	1.01375		conserved hypothetical protein
orf19.6359	0.981531	0.979031	1.0303	1.11642	1.01228	SOM1	peptidase of the protein sorting machinery
orf19.6358	1.07489	1.08708	1.0511	1.0651	1.19692	MMS2	ubiquitin conjugating enzyme
orf19.6357	1.02486	0.96714	1.11164	0.936742	1.03052	MAD1	coiled-coil protein involved in the spindle-assembly checkpoint
orf19.6356	0.97003	1.01682	0.981653	1.06545	0.942543	PRP6	snRNP(U4/U6)-associated splicing factor;RNA splicing factor
orf19.6355	0.927065	1.11845	1.009	1.0046	0.830985	RSA2	involved in the regulation of ribosome biosynthesis
orf19.6354	0.998068	1.06471	0.954768	1.05743	1.04824		hypothetical protein
orf19.6353	0.980604	0.955992	1.02105	1.14131	1.02988	LRR	leucine-rich repeat protein
orf19.6351	1.01478	0.975468	0.939607	0.949466	0.936257		hypothetical protein
orf19.6350	0.985049	1.00787	1.04339	0.999773	0.966101		hypothetical protein
orf19.6349	1.0542	1.02938	1.06832	1.0832	0.988443	RSV162	cytoskeletal binding protein;adapter protein that forms a complex that regulates actin, endocytosis, and viability following starvation or osmotic stress
orf19.6348	0.931481	0.963048	1.03244	1.05294	0.969012		conserved hypothetical protein
orf19.6347	0.986201	1.03888	0.972224	1.02942	0.941827	CDC40	member of the beta transducin family required for proper timing of DNA synthesis
orf19.6346	1.05209	1.09777	1.02825	0.937761	0.926198	BCP1	similar to BRCA2 and Cip1/p21 interacting protein
orf19.6345	1.02163	1.06184	1.00155	0.996006	0.907952	RPG1	translation initiation factor eIF3
orf19.6344	1.155	1.25333	0.910897	0.951691	1.11623	RBK1	ribokinase
orf19.6343	0.772437	0.951656	0.86082	0.858512	0.754192	FEN1	involved in synthesis of 1,3-beta-glucan, a component of the cell wall, and elongation of fatty acids up to 24 carbons;1,3-beta-glucan synthase subunit;fatty acid elongase required for sphingolipid formation
orf19.6342	0.902258	0.889843	0.99586	0.874295	0.977426		microfibrillar-associated protein 1| associated microfibril protein
orf19.6341	0.934337	0.868549	0.996251	1.02668	0.8101	RIB7	second step in the riboflavin biosynthesis pathway;5-amino-6-(5-phosphoribosylamino)uracil reductase
orf19.6340	1.06545	1.01111	0.967577	1.04442	0.90947	RPB5	RNA polymerase subunit (common to polymerases I, II and III)
orf19.4913	1.04563	1.08969	1.07062	1.13507	1.32936		conserved hypothetical protein
orf19.4914	0.988791	0.870842	1.02479	0.985448	1.05755		conserved hypothetical protein
orf19.4916	1.04463	1.04878	1.10614	1.04138	1.0779		conserved hypothetical protein
orf19.4917	1.03943	1.05404	1.02861	1.02742	0.934479		hypothetical protein
orf19.4918	1.00656	0.920224	0.990302	0.967308	1.00955		conserved hypothetical protein
orf19.4919	0.941275	1.02338	1.06112	1.00994	1.07692		transposase
orf19.4921	0.952247	0.967321	1.02678	0.747306	0.975384		hypothetical protein
orf19.4922	1.00429	0.913795	0.947837	0.986693	1.00522		hypothetical protein
orf19.4923	1.03275	1.00736	1.01658	0.941653	1.06749		putative sugar transporter
orf19.4924	1.1044	1.04914	0.962946	0.852104	1.03331		splicing factor 3b
orf19.4927	1.03047	1.11992	0.943143	0.935308	1.11557	BNI1	regulator of budding
orf19.4928	1.00426	1.04011	1.04104	0.966428	1.03547	SEC2	GDP/GTP exchange factor for Sec4p
orf19.4929	0.961344	0.941783	1.02877	0.976348	0.959773	PET309	involved in expression of mitochondrial COX1
orf19.4930	0.947551	0.810487	0.816841	0.61694	0.736313	SPC3	signal peptidase subunit
orf19.4931	1.11665	0.946885	0.995256	0.990974	0.947068	CysRS	cysteinyl-tRNA synthetase
orf19.4931.1	0.99146	0.932182	1.22605	1.04126	1.03185	RPL14B	ribosomal protein L14B
orf19.4932	1.14031	0.980044	1.04724	1.00941	0.95817	MEF1	mitochondrial translation elongation factor
orf19.4933	0.842718	0.844913	0.933341	0.746006	0.921799	ODD2	oleate delta-12 desaturase
orf19.4934	0.851018	1.14221	1.03388	1.15845	1.0035	OPS4	opaque-phase-specific protein OP4 precursor
orf19.4936	0.97417	0.987148	0.989415	1.01104	0.998259		hypothetical protein
orf19.4937	1.18734	0.998387	0.983179	0.95329	1.0972	CHS3	chitin-UDP acetyl-glucosaminyl transferase 3
orf19.4939	1.01759	0.987689	1.02312	1.02228	1.03154	MON2	Monensin/Brefeldin A sensitivity
orf19.4940	0.917726	1.15745	1.17769	1.40077	1.19599	HIP1	histidine permease
orf19.4941	1.30154	1.07018	0.871034	1.0825	0.96735	TYE7	basic helix-loop-helix transcription factor
orf19.4942	0.876181	0.976752	0.915566	0.721066	0.764297		hypothetical protein
orf19.4943	1.11495	1.73496	1.62617	2.74967	2.97842	PSA2	mannose-1-phosphate guanyltransferase
orf19.4945	1.00988	1.00719	1.04575	0.966815	1.13566	MSH6	DNA mismatch repair protein
orf19.4946	1.0075	1.00715	0.939366	0.956759	0.958259		hypothetical protein
orf19.4947	1.0831	1.14705	0.954831	1.25184	1.18038		conserved hypothetical protein
orf19.4948	1.06062	0.979167	1.01075	0.975963	1.01485	REX3	RNA exonuclease
orf19.4949	0.978807	1.08327	1.03161	0.928753	1.01855		hypothetical protein
orf19.4950	1.01192	0.965624	0.924636	0.872159	0.879879	AKR1	ankyrin repeat-containing protein
orf19.4951	1.00834	0.762719	0.959887	1.01131	0.926265		hypothetical protein
orf19.4952	0.87416	0.886806	0.944307	0.911227	0.770771		hypothetical protein
orf19.4952.1	0.948092	1.17826	1.01184	1.03473	1.36075	FKB2	FK506-binding protein 2 precursor
orf19.4953	0.99575	0.970445	1.08914	1.13401	1.0582		conserved hypothetical protein
orf19.4954	0.787213	0.935789	1.04536	0.893707	0.95898	PPA1	vacuolar ATPase V0 domain subunit c
orf19.4955	0.997553	1.05621	0.995539	0.926716	1.15319	SPS2	sporulation-specific protein 2 precursor
orf19.4956	1.14892	1.01067	1.04811	0.955828	0.986909	RPN1	26S proteasome regulatory subunit
orf19.4958	1.06035	1.16966	0.978479	0.981328	1.04573	EMC25	protein involved in cell wall biogenesis and architecture
orf19.4959	1.1985	1.00517	0.950619	1.06415	0.953881		hypothetical protein
orf19.4960	0.967511	1.20183	0.903671	1.2334	1.02753	SPE4	spermine synthase
orf19.4961	1.01926	1.00901	1.07434	0.987382	0.901851	STP2	protein involved in pre-tRNA splicing
orf19.4962	1.01282	0.990218	0.985186	1.00354	0.980604		hypothetical protein
orf19.4963	1.10601	1.05775	0.953276	0.938845	0.998463	TCI1	protein phosphatase Two C- Interacting protein
orf19.4964	1.1913	1.01557	1.05002	1.02935	0.880779		conserved hypothetical protein
orf19.4965	1.0714	1.03878	1.00118	0.966099	0.998722		hypothetical protein
orf19.4966	1.00806	0.976223	0.953493	0.91573	0.885174		probable mitochondrial carrier protein
orf19.4967	1.08593	1.06773	1.04754	0.91329	1.08654	COX19	protein required for cytochrome c oxidase activity
orf19.4969	0.983917	1.00259	1.01237	0.995611	1.07939	KEM1	multifunctional nuclease
orf19.4970	1.08193	1.13209	1.22964	1.12339	1.17902		hypothetical protein
orf19.4972	0.985606	0.979731	0.969576	0.998862	0.887269		zinc-finger containing protein
orf19.4975	1.10122	0.927193	0.95979	0.879555	0.905323	HYR1	hyphally regulated protein
orf19.4976	1.02213	0.962787	0.986934	0.920446	1.04368		hypothetical protein
orf19.4979	0.986668	1.0353	1.13529	1.21842	1.17513	KNS1	ser/thr protein kinase
orf19.4980	1.19027	1.26965	0.884643	1.27759	1.06573	HSP70	heat shock protein 70
orf19.4981	0.985783	0.978482	0.964671	1.10083	0.992569		sodium/calcium exchanger protein
orf19.4982	1.17862	0.998883	0.982105	0.896664	0.98716	TGL3	triglyceride lipase-cholesterol esterase
orf19.4983	1.05708	1.04334	0.975852	1.07365	1.00937		hypothetical protein
orf19.4984	1.03576	1.04521	0.972627	1.00138	0.972222		conserved hypothetical protein
orf19.4985	0.984704	0.969906	0.994033	1.10194	0.976513	GUP1	glycerol transporter
orf19.4987	0.985787	1.01056	1.03303	1.07316	1.01048	NUP49	nuclear pore protein
orf19.4988	1.03125	1.04304	1.04635	0.988022	0.876509		hypothetical protein
orf19.4991	0.951974	1.02191	1.16292	0.961205	0.965902	MPT5	protein necessary for high temperature growth
orf19.4993	0.986177	0.958621	0.924635	0.910941	1.03386	SEC18	vesicular fusion protein
orf19.4995	0.990334	0.976531	1.07884	1.05001	0.992829		hypothetical protein
orf19.4996	0.976649	0.984687	0.975375	1.02069	1.02087		conserved hypothetical protein
orf19.4997	0.998112	0.928364	1.02814	1.02081	1.00126	SIP2	FOG1 protein
orf19.4998	1.00413	0.932273	0.976574	0.94148	1.09083	TEA3	TY1 enhancer activator
orf19.5000	0.986546	1.03978	1.00154	0.960567	1.14889	CYB3	cytochrome b2 precursor
orf19.5001	1.05577	0.939426	1.00234	0.944484	0.953595	CRF1	copper resistance protein
orf19.5003	1.10301	1.1011	0.99387	1.03826	1.32612		conserved hypothetical protein
orf19.5004	1.04531	1.18829	0.972413	0.916129	1.06524	RAD54	DNA-dependent ATPase of the Snf2p family
orf19.5005	0.948606	0.996609	1.08812	1.09496	1.14863	OSM2	osmotic growth protein
orf19.5006	1.10509	1.1278	0.955917	1.40025	1.05236	GCV3	H-protein subunit of glycine cleavage system
orf19.5006.1	0.936366	1.12467	0.988034	1.00624	1.10224	SNC2	synaptobrevin
orf19.5007	0.976757	1.03185	1.03992	0.979201	0.888475	ACT1	actin
orf19.5008.1	0.99272	0.93637	1.00941	1.00279	1.03334		conserved hypothetical protein
orf19.5009	1.02694	1.05762	0.990264	1.04101	1.05271	KEL3	Kelch-repeat containing protein
orf19.5010	1.00514	1.01403	1.07272	1.22708	0.903038	DIM1	dimethyladenosine transferase
orf19.5011	1.07997	1.05568	1.06456	1.11714	1.17016	KAR9	microtubule orientation, karyogamy protein
orf19.5012	1.03338	0.976682	0.99314	0.954183	1.02089		hypothetical protein
orf19.5013	0.945654	0.984234	0.979844	1.07414	0.969728	PCM1	phosphoacetylglucosamine mutase
orf19.5014	1.07385	1.00153	1.05259	0.992772	1.07924		conserved hypothetical protein
orf19.5015	1.12311	1.04489	0.962371	0.974056	1.09912	MYO2	myosin 1 isoform
orf19.5016	1.26468	1.03228	0.922499	1.06474	0.916371		conserved hypothetical protein
orf19.5017	1.0098	0.977426	0.984758	1.04735	0.990021	DUR5	urea transport protein
orf19.5019	1.00317	1.05662	0.997392	1.01683	1.03708		hypothetical protein
orf19.5020	1.00292	1.09202	0.977015	1.01558	0.958436		conserved hypothetical protein
orf19.5021	0.821027	0.927353	0.88559	1.06135	0.845108	PDX1	pyruvate dehydrogenase complex protein X
orf19.5022	0.959502	0.974057	0.941966	1.02241	1.07015	SMF2	manganese ion transporter
orf19.5023	1.02796	1.00087	0.99151	0.989571	1.00303	DAL7	allantoate permease
orf19.5024	1.03733	1.19275	1.02279	1.3589	1.04234	GND1	6-phosphogluconate dehydrogenase
orf19.5025	0.778812	0.87112	1.17164	1.2377	1.19908	MET3	ATP sulfurylase, Amino acid metabolism
orf19.5026	1.01406	0.982601	0.977298	1.01216	1.11774	ZMS1	homolofous to Zinc Finger Protein C2H2
orf19.5027	0.898374	0.974984	1.10312	1.10056	1.06967	LCB2	palmitoyl transferase
orf19.5029	0.997697	1.09624	0.945291	1.06042	0.970968	MODF	putative membrane protein
orf19.5030	0.910134	0.998728	0.956375	1.10926	1.05291	DOS2	protein involved in genome stability
orf19.5031	1.02294	0.973408	0.938089	0.895031	1.01602	SSK1	putative reponse regulator two- component phosphorelay gene
orf19.5032	1.35234	0.900182	0.923177	0.94199	0.560218	SIM1	protein invovled in control of DNA replication
orf19.5033	0.980485	1.04832	1.01219	1.01966	0.942776	APG12	protein involved in protein-vacuolar targeting
orf19.5034	0.968552	1.01511	1.05052	1.07033	1.00962		conserved hypothetical protein
orf19.5035	0.958081	1.03283	1.04664	1.0415	1.0536	HPC2	protein involved in histone gene transcription regulation
orf19.7205	1.19888	1.14274	1.12219	1.76377	1.24079	DUR7	urea active transport protein
orf19.7206	0.968363	1.05105	1.03324	1.06058	1.09496		conserved hypothetical protein
orf19.7207	0.976493	0.937936	1.01011	0.951737	1.12163	DOA4	ubiquitin-specific protease; DNA replication regulation
orf19.7208	0.981564	1.01454	0.962254	0.982015	0.985512	SMK1	MAP kinase
orf19.7209	1.00341	0.986032	0.989428	0.951626	0.999358	RDI2	rho GDP dissociation inhibitor
orf19.7210	1.02928	1.09826	1.04711	1.09485	1.31342		Memo signaling protein
orf19.7212	0.944366	1.00657	0.946259	1.07988	0.995189	APL1	AP-2 complex subunit, beta2- adaptin
orf19.7213	1.04134	1.00433	1.05809	1.06448	1.08543		ATP-dependent RNA helicase
orf19.7214	0.968224	1.01884	1.17424	1.23979	1.48451		glucan 1,3-beta-glucosidase
orf19.7215	0.901608	1.09419	0.858712	1.06712	0.981601		conserved hypothetical protein, possibly U3 snoRNP protein
orf19.7215.3	1.29749	1.19711	1.06186	1.29674	0.859811	HSP10	10 kDa mitochondrial heat shock chaperonin
orf19.7216	0.910417	1.04921	1.05858	0.93995	1.10961	YPT52	GTP-binding protein of the rab/ypt family
orf19.7217	1.03574	1.09637	1.08252	1.23021	1.10284	RPL4	ribosomal protein L4B
orf19.7218	1.00993	0.968169	0.977415	1.0521	0.962721	PRY2	homology to plant PR-1 class of proteins
orf19.7219	1.03806	0.964075	1.12957	1.0737	0.944828	FTR1	plasma membrane iron permease
orf19.7221	1.23585	1.38433	1.01392	1.15783	1.36655	SET3	histone deacetylase complex
orf19.7222	1.05453	0.979733	0.993796	1.08137	0.971289		conserved hypothetical protein
orf19.7223	1.03998	1.02608	0.929374	0.960249	0.914476		conserved hypothetical protein
orf19.7224	0.902736	0.94711	1.03113	0.870905	0.980411		conserved hypothetical protein
orf19.7225	0.996302	1.01267	0.996691	1.06274	1.04484		hypothetical protein
orf19.7227	1.01778	0.963014	0.967384	1.13437	0.98312		conserved hypothetical protein
orf19.7228	0.726921	0.824708	1.07867	0.946132	0.973422		conserved hypothetical protein
orf19.7229	0.976004	1.05566	0.921734	0.859663	1.15777		conserved hypothetical protein
orf19.7231	1.20398	1.09994	1.04307	1.05267	0.927257	FTR2	plasma membrane iron permease
orf19.7232	1.00632	1.05953	0.956937	0.992793	1.1505	IRR1	cohesin complex subunit
orf19.7234	1.04644	0.965045	0.954579	0.954435	0.971576	RSC8	eighth largest subunit of RSC
orf19.7235	1.04091	1.04509	1.01747	0.95839	1.06816		conserved hypothetical protein
orf19.7236	1.09194	1.04262	0.960844	0.986217	0.935438	TIF35	translation initiation factor eIF3, p33 subunit
orf19.7237	0.75657	0.909646	0.795017	0.808714	0.772968		conserved hypothetical protein
orf19.7238	1.16695	1.01491	1.01882	0.883279	0.829816	NPL3	nucleolar shuttling protein with an RNA recognition motif
orf19.7239	1.04703	0.946357	0.948511	0.900004	0.911273	CRP1	regulation of G-protein function
orf19.7242	0.872921	1.18527	0.983869	1.25354	1.39716	NCR1	polytopic membrane protein involved in sterol homeostasis and trafficking
orf19.7243	1.03072	1.03994	1.09745	1.07885	1.18201	DCD1	deoxycytidylate deaminase
orf19.7244	1.00241	1.04804	0.955105	1.12661	1.10061		conserved hypothetical protein
orf19.7245	1.07267	1.02895	1.03546	0.984082	0.966974		conserved hypothetical protein
orf19.7247	1.06953	0.943443	0.799351	0.836402	0.700636	RIM101	Zn finger transcription factor;regulator of pH response
orf19.7250	1.00041	0.931252	0.92221	0.958989	0.933041		conserved hypothetical protein
orf19.7251	1.00853	1.01473	1.00755	1.07442	0.960939	WSC4	cell wall integrity and stress response component 4
orf19.7252	0.994217	0.967171	0.983359	1.01744	1.00028		hypothetical protein
orf19.7254	1.02995	1.08184	0.994653	1.02065	0.997372		conserved hypothetical protein
orf19.7255	0.982662	1.0186	1.02012	1.05878	1.08061	RPC10	DNA-directed RNA polymerases small subunit
orf19.7257	0.97591	1.02359	0.989605	0.959912	1.0138	MLH3	DNA mismatch repair
orf19.7258	0.974378	1.15109	1.01541	0.963086	1.00233	DDI1	response to DNA alkylation
orf19.7260	1.01985	1.05228	1.01122	1.01634	1.15029		similarity to aldose reductases
orf19.7261	0.999652	1.00852	0.951188	0.783682	0.993548	GDI1	GDP dissociation inhibitor
orf19.7263	0.99924	1.11105	0.92798	0.982137	0.983471		similarity to X-Pro dipeptidases
orf19.7264	1.11163	1.05376	0.880317	0.948211	1.07112	RPN11	multicatalytic endopeptidase
orf19.7265	1.07336	1.0546	1.09294	0.887673	1.10778	SAD1	snRNP assembly defective
orf19.7266	0.944224	1.13554	0.930532	1.03044	1.01527		hypothetical protein
orf19.7267	0.94439	1.05087	0.795571	0.602156	0.801923		conserved hypothetical protein
orf19.7269	0.904189	0.94454	0.909736	0.93801	0.750287		aries arylalkylamine N-acetyltransferase
orf19.7270	1.1217	1.11039	0.978659	0.929599	1.04311		hypothetical protein
orf19.7271	0.921615	0.898343	0.961027	0.856062	0.906937		hypothetical protein
orf19.7272	1.02182	1.02991	0.985623	0.897726	1.10177		hypothetical protein
orf19.7274	0.988934	0.888241	0.993287	1.00042	1.01591		reverse transcriptase
orf19.7275	0.929112	0.987958	0.925945	1.01218	1.01899	FGR24	reverse transcriptase
orf19.7276.1	1.3027	0.986656	0.873109	1.20139	0.939503	CTA24	transcriptional activator, 3- prime end
orf19.7278	1.09211	1.15795	1.12934	1.11294	1.24864	POL2	pol polyprotein, reverse transcriptase
orf19.1925						CTA210	transcription factor
orf19.1923	1.07997	1.11998	0.93441	1.03941	0.849749	RRN3	RNA polymerase I transcription factor
orf19.1920	1.0168	0.982136	0.971748	0.88467	1.05603	PIR3	putative cell wall protein of the PIR family
orf19.1917	0.98162	1.02878	0.843333	0.979825	0.82397		conserved hypothetical protein
orf19.1915	1.12517	1.09786	0.954097	0.874947	0.873426	MPP10	component of the U3 small nucleolar ribonucleoprotein (snoRNP)
orf19.1914	1.09329	1.15242	1.02275	1.09721	1.10297		hypothetical protein
orf19.1913	1.05678	1.05172	1.02518	1.01337	1.03894		hypothetical protein
orf19.1911	0.935	1.13089	1.01909	1.00862	1.1352	TOS2	Target of SBF
orf19.1910	0.989151	1.04217	1.04982	1.07135	1.07208	OXR2	putative oxydoreductase
orf19.1907	1.0275	1.07457	1.03384	1.04234	1.14003		conserved hypothetical protein
orf19.1906	1.00107	0.877675	1.0271	0.929174	0.926563		hypothetical protein
orf19.2119	1.22031	0.957855	0.978916	1.03735	0.866647	NDT80	meiosis-specific protein for exit from pachytene
orf19.2117	0.973292	1.03502	1.01121	1.0322	0.876445	LEU5	mitochondrial carrier protein
orf19.2116	1.07883	0.997289	1.01999	1.05814	0.941645	NAT2	N-acetyltransferase for N- terminal methionine
orf19.2115	1.08649	1.2583	0.981569	1.13055	1.05063		molybdopterin-converting factor
orf19.2114	1.02515	1.06089	0.960324	0.969846	0.991712	URO1	peroxisomal urate oxidase;uricase
orf19.2113	1.02303	1.03914	1.03413	0.988092	1.22354		integral peroxisomal membrane protein
orf19.2112	0.970718	1.01053	1.08416	0.987907	1.04739	PRP18	U5 small nuclear ribonucleoprotein (snRNA) particle protein
orf19.2111.2	0.969705	0.939053	1.02291	0.944001	1.10702	RPL38	ribosomal protein L38
orf19.2111	0.992491	1.03876	1.04733	0.995429	1.11091	TFG2	RNA Polymerase II transcription initiation factor TFIIF middle subunit
orf19.2110	0.9871	1.04737	0.993071	1.03966	1.05622	ATE1	arginyl tRNA transferase
orf19.2108	0.947639	1.00192	0.996724	0.992169	0.975921	SOD6	Cu/Zn superoxide dismutase
orf19.2107.1	0.983435	1.27129	0.91029	0.980339	1.27959	STF2	ATP synthase regulatory factor
orf19.2107	1.05928	1.10867	1.03831	1.02608	1.11502	MUQ1	choline phosphate cytidylyltransferase;phosphoethanolamine cytidylyltransferase
orf19.2106	0.991945	0.977155	1.00881	1.08113	1.0852		conserved hypothetical membrane protein
orf19.2105	0.979621	1.01436	1.06217	1.01811	0.986125	CWC24	zinc finger protein
orf19.2104	1.01548	1.02557	1.01491	0.979747	1.03099	JAC1	molecular chaperone;may be involved in assembly/maturation of mitochondrial iron-sulfur proteins
orf19.2102	1.02161	1.01835	0.969857	0.965327	0.952814	CKB1	casein kinase II, regulatory (beta) subunit
orf19.2103	0.890233	1.02621	0.937169	1.0521	0.908182		hypothetical protein
orf19.2101	0.924587	0.956668	0.997819	1.10178	0.969271	SWF3	coiled-coil membrane protein
orf19.2099	1.0253	0.994161	1.00602	1.01003	1.06345	HIR1	involved in cell-cycle regulation of histone transcription
orf19.2098	1.07405	1.04755	0.985165	0.858997	1.03882	ARO8	aromatic amino acid aminotransferase
orf19.2097	1.00281	0.958065	1.00662	0.998974	1.04685	RAD5	ATPase/DNA helicase
orf19.2095	1.04303	1.11028	1.10083	1.14399	1.13193		X-Pro aminopeptidase
orf19.2094	0.976742	0.928685	1.0242	0.997514	1.0074	PDR6	member of the karyopherin-beta family with possible role in nuclear transport and regulation of pleiotropic drug resistance
orf19.2093	1.04149	0.987953	0.882928	0.877089	1.01008	RFA1	DNA replication factor A;DNA-damage repair
orf19.2092	0.956035	0.899533	0.955646	1.07139	0.980778	STR3	cystathionine beta-lyase
orf19.2091	0.946307	0.923794	0.974696	0.978759	0.915496	NUO24	subunit NUHM of NADH:Ubiquinone Oxidoreductase
orf19.2090	1.0554	1.09627	0.9386	0.957077	0.910816	ECM16	part of small (ribosomal) subunit (SSU) processosome (contains U3 snoRNA)
orf19.2089	0.94822	1.02874	0.982421	1.03118	0.951154	NYV1	synaptobrevin (v-SNARE)
orf19.2088	0.908799	0.929	0.995512	0.909539	0.977961	DPB4	subunit of DNA polymerase epsilon
orf19.2087	1.05073	0.880111	1.01435	0.948342	0.986271	SAS2	zinc finger protein involved in silencing HMR
orf19.2084	1.04287	0.974677	1.0301	0.979367	0.999897	CDH1	substrate-specific activator of APC-dependent proteolysis
orf19.2082	0.96536	0.939429	1.00148	1.09146	0.908255		Gpi-anchored aspartic protease
orf19.2081	1.00693	1.00135	1.0964	0.955155	1.06667	POM152	nuclear pore membrane glycoprotein
orf19.2079	0.996596	1.04878	1.05835	1.12375	1.07302	PHH1	pterin-4a-carbinolamine dehydratase
orf19.2078	0.955612	1.00422	1.04662	0.962732	0.996284	APM2	clathrin-coat protein
orf19.2077	0.959861	1.00488	0.997458	0.948923	1.00337		hypothetical zinc finger protein
orf19.2076	0.94091	1.07227	1.06979	1.02027	1.05204		conserved hypothetical protein
orf19.2075	1.12587	1.08602	1.03852	0.970549	1.09995	DFG5	filamentous growth, cell polarity and elongation
orf19.2074	1.00225	0.956831	1.01541	0.984079	0.982318		hypothetical protein
orf19.2073	1.11359	1.13267	0.966396	1.00215	1.01027		membrane transporter, antimicrobial resistance
orf19.2072	1.03501	1.01696	1.01811	1.00243	0.979692	HNM1	choline and nitrogen mustard permease
orf19.2071	0.955322	0.993658	0.971348	1.04407	0.743098		hypothetical protein
orf19.2070	1.02847	0.943427	1.02844	0.997793	1.07995	RSC58	remodels the structure of chromatin complex
orf19.2069	0.997042	1.11627	0.995029	1.00691	1.19036	SMF3	vacuolar metal transporter
orf19.2068	0.977954	0.967348	0.98456	0.977312	0.956708		hypothetical protein
orf19.2067	0.986069	0.978344	1.00644	0.972339	1.07972	NFU1	nitrogen fixing protein
orf19.2066	0.975226	1.06565	1.01636	1.03826	1.03554		conserved hypothetical membrane protein
orf19.2065	1.00274	0.931224	0.993554	0.95609	0.9623	DAL2	allantoinase;nitrogen and sulfur metabolism
orf19.2064	1.02452	0.984267	1.06566	0.99793	0.992013		conserved hypothetical protein
orf19.2063	1.01478	0.981149	1.03173	1.04844	1.04213		conserved hypothetical protein
orf19.2062	1.00134	1.01384	1.02611	1.25523	1.10342	SOD4	Cu/Zn superoxide dismutase
orf19.2061	0.942266	0.978521	0.939715	1.00068	0.833604		hypothetical protein
orf19.2060	0.775542	0.769745	0.687253	0.752912	0.528429	SOD5	copper-zinc superoxide dismutase
orf19.2059	0.903359	0.95493	1.0064	1.00547	0.861888		Endonuclease/Exonuclease/phosphatase family
orf19.2057	0.95975	0.957799	0.98802	0.957057	1.00967	YTA12	mitochondrial ATPase;proteolysis and chaperoning
orf19.2055	0.983639	0.860528	0.967501	1.01809	0.878443	NPL6	nuclear protein localization factor
orf19.2054	1.28804	1.0523	0.94937	1.06783	1.00846		hypothetical zinc finger protein
orf19.2051	0.984526	1.0075	1.0036	0.987941	1.04599		hypothetical protein
orf19.2050	1.05741	1.11871	1.07855	1.1419	1.33202	TGL1	triglyceride lipase-cholesterol esterase
orf19.2049	1.02616	1.00077	1.01075	1.00584	0.993657		hypothetical protein
orf19.2048	1.01344	0.898526	1.15464	1.25724	1.11122		hypothetical protein
orf19.2047	0.982858	1.00939	1.09065	1.10512	0.991313		conserved hypothetical protein
orf19.2046	1.05069	0.925787	1.03328	1.09376	1.02385	POT13	acetyl-CoA C-acyltransferase, peroxisomal;fatty acid beta-oxidation
orf19.2045	0.694654	0.627942	0.774262	0.538184	0.507714	HSD1	ER membrane protein
orf19.2044	0.789139	0.89558	0.956778	0.958228	0.797843		hypothetical protein
orf19.2043	1.01556	1.08145	1.02026	0.92398	1.02287	NBP352	conserved nucleotide binding protein
orf19.2042	1.02025	1.02912	1.00129	1.02689	0.968531	MSS1	mitochondrial GTPase involved in translation
orf19.2041	0.95393	0.974721	0.971698	0.993882	0.926482	RSC4	remodels the structure of chromatin
orf19.2040	1.0405	1.04473	0.948394	1.05927	1.01635	TAH18	NADPH-ferrihemoprotein reductase;nitric-oxide synthase
orf19.2039	1.05354	1.06065	1.0684	1.05756	0.975727	MSF1	phenylalanyl-tRNA synthetase alpha subunit, mitochondrial
orf19.2038	1.01227	1.01401	1.00083	1.05741	0.948917		hypotheticalprotein
orf19.2037	1.02897	1.00443	1.07378	1.04683	1.09974		hypothetical protein
orf19.2036	0.985568	1.01366	0.974705	1.09393	1.04658	DDD1	dimeric dihydrodiol dehydrogenase
orf19.2035	1.046	0.988882	0.982422	1.0069	1.01789		hypothetical protein
orf19.2034	0.976331	1.07535	0.981762	1.05472	0.943665		hypothetical protein
orf19.2033	0.989943	0.908904	1.01684	1.1252	0.843156		hypothetical protein
orf19.2032	0.87019	1.12901	0.954508	0.927238	1.03784		hypothetical protein
orf19.2031	1.00373	0.961546	0.999421	0.94835	1.06452	VSP24	endosomal Vps protein complex subunit involved in secretion
orf19.2030	0.654909	0.838904	1.0016	1.0352	1.08941		hypothetical protein
orf19.2029	0.92276	1.03501	0.96161	1.01001	1.0811	RFC5	DNA replicationn factor C;leading strand elongation mismatch repair (ATPase)
orf19.2028	0.825341	0.9606	1.00673	0.986518	1.08148	MXR1	peptide methionine sulfoxide reductase
orf19.2026	0.993965	0.918404	0.91865	0.862785	1.01044	UBP13	ubiquitin carboxyl-terminal hydrolase
orf19.2025	1.01249	0.982695	1.00329	0.961755	0.967159		hypothetical protein
orf19.2024	1.03971	1.08798	1.01108	0.969967	1.03903		hypothetical protein
orf19.2023	0.989497	1.07934	0.886064	0.855761	1.02629	HXT3	hexose transporter
orf19.2021	1.04161	1.0063	0.857931	0.893778	1.02918	HXT5	hexose transporter
orf19.2020	1.2873	1.32616	0.87301	0.940369	1.0522	HXT6	hexose transporter
orf19.2019	1.06664	1.03481	1.07537	1.0274	1.10718	MRPL16	mitochondrial ribosome large subunit protein L16
orf19.2018	1.01187	1.08069	0.988861	0.955159	1.08708		DnaJ homolog
orf19.2017	0.935968	1.08004	0.980891	0.99184	0.891854	RPA49	RNA polymerase I alpha subunit
orf19.2016	0.993382	0.988238	1.03351	1.03953	1.0204	erg28	transmembrane protein involved in ergosterol synthesis
orf19.2014	1.07585	1.12905	1.144	1.19134	1.35858	BCY1	cAMP dependent protein kinase, regulatory subunit
orf19.2013	0.959682	0.873662	1.07144	0.981407	0.850478	KAR2	dnaK/HSP70/ BiP family ATPase and chaperone involved in translocation of nascent polypeptides across the ER membrane
orf19.2012	1.06681	1.05376	1.06102	0.977802	0.995841	NOT3	general negative regulator of transcription
orf19.2010	0.984285	0.983854	1.05367	1.0351	1.08082		hypothetical protein
orf19.2009	0.953354	0.980744	0.960719	1.00888	0.833181	PEX12	C3HC4 zinc-binding integral peroxisomal membrane protein
orf19.2008	0.993985	0.964874	1.0743	1.06864	1.02556		eIF-2B translation initiation factor
orf19.2007	1.0291	1.01276	1.0057	0.982933	0.998976	LUV1	Loss Upsets Vacuole
orf19.2006.1	1.01952	0.976412	1.02028	1.06472	1.00959	COX17	cytochrome c oxidase copper chaperone
orf19.2006	0.984312	0.953041	0.960034	1.00564	0.945157	EAP1	Enhanced Adherence to Polystyrene;glycosylphosphatidylinositol-anchored cell wall protein involved in adhesion to human epithelial cells
orf19.2005	1.01197	0.955176	0.966217	0.949195	1.04899	REG1	RNA processing;negative regulator of glucose- repressible genes;regulatory subunit for protein phosphatase Glc7p
orf19.2003	0.793699	0.894316	1.02994	0.994934	0.896193	HNM2	choline permease
orf19.2002	1.06313	0.983975	0.976934	0.91378	1.00523	NIC96	nucleoporin
orf19.2001	1.02353	0.987023	0.997592	1.07394	0.969464		conserved hypothetical protein
orf19.2000	1.00765	1.07716	1.04421	1.0334	0.981432	CHL1	required for mitotic chromosome segregation and meiotic recombination
orf19.1999	0.939774	0.908664	1.05105	0.997964	0.994552		hypothetical protein
orf19.1998	0.963707	0.988671	0.911639	1.01777	0.975205		hypothetical protein similar to Botulinum neurotoxin type B
orf19.1996	0.670893	1.00788	0.830174	0.979629	1.10098	CHA2	catabolic serine/threonine dehydratase
orf19.1995	1.00581	0.99504	1.0148	1.02234	1.03968	MNN5	alpha-1,2- mannosyltransferase
orf19.1994	1.00172	1.00583	1.01667	0.987293	0.949688		conserved hypothetical protein
orf19.1993	1.09323	1.11952	1.08604	1.02329	0.958489	RPN9	26S proteasome regulatory particle
orf19.1992	1.00829	0.926091	0.999138	0.961854	0.924292	SIR3	regulator of silencing
orf19.1991	1.10925	0.942321	1.00369	0.787476	0.896976	PTM1	member of the major facilitator superfamily
orf19.1990	0.909846	0.959703	1.05013	1.10082	1.05384	SNX4	Sorting NeXin
orf19.1989	0.997048	1.0145	1.10387	0.949582	1.1732	DCW1	Defective Cell Wall
orf19.1441	0.977755	1.02985	0.953137	0.884705	0.838212		hypothetical protein
orf19.1442	1.18623	1.00643	0.835046	0.70975	0.845932	PLB3	phospholipase B (lysophospholipase)
orf19.1444	0.992749	0.984838	1.0707	1.03317	1.07013	ENT2	epsin N-terminal homology-containing protein;clathrin binding protein, required for endocytosis
orf19.1445	0.984914	0.947815	1.03743	1.0218	0.965197	ESC4	regulator of Ty1 Transposition;Establishes Silent Chromatin
orf19.1446	1.16582	1.04152	1.06971	1.12615	1.06482	CLB2	G2/mitotic-specific cyclin;B-type cyclin
orf19.1447	0.993928	1.01117	0.983544	1.00212	1.04391
orf19.1448	0.960851	1.08734	1.02698	1.00612	1.06804	APT1	adenine phosphoribosyltransferase
orf19.1449	1.03105	0.987674	0.964846	1.03068	1.14991		cyanamide hydratase (by homology)
orf19.1450	1.06084	0.997953	1.00153	1.0186	1.0523		hypothetical protein
orf19.1451	1.0232	1.07175	1.04162	1.0708	1.01692	SRB9	component of DNA-directed RNA polymerase II holoenzyme
orf19.1453	1.15871	1.08537	1.04557	1.06302	1.06967	SPT5	transcription elongation factor
orf19.1457	0.853361	0.96641	0.956258	0.923333	0.917613	SSL1	component of RNA polymerase transcription factor TFIIH
orf19.1456	0.833463	0.962452	0.987962	1.06788	0.913335		hypothetical protein
orf19.1458	1.00589	1.00551	1.04432	1.00828	1.08921	TAD2	tRNA-specific adenosine deaminase subunit
orf19.1459	1.03113	0.999767	1.00476	0.953812	1.02778	PPE1	carboxyl methyl esterase;ribosomal protein of the small subunit, mitochondrial
orf19.1460	1.04011	1.04422	1.01229	0.939245	0.892276	QNS1	glutamine-dependent NAD(+) synthetase
orf19.1461	0.916767	0.92105	1.01928	0.909356	0.852892		conserved hypothetical protein
orf19.1462	0.968401	1.07564	1.0122	0.844696	0.922998	SMP2	involved in plasmid maintenance, respiration and cell proliferation (by homology)
orf19.1464	1.05244	0.969228	1.0971	1.01634	1.23073	IFQ4	gene family of unknown function
orf19.1465	0.890814	0.865605	0.925977	0.849721	0.968164		arylalkylamine n-acetyltransferase
orf19.1466	1.05005	1.01124	0.908962	1.02793	0.927906	REX2	RNA exonuclease;oligoribonuclease
orf19.1467	0.902664	0.822397	0.89565	0.87012	0.894256	COX13	cytochrome c oxidase subunit VIa
orf19.1468	0.990684	1.07726	1.05054	1.01582	1.18775	CDC55	ser/thr phosphatase 2A regulatory subunit B
orf19.1470	1.10235	1.08593	0.981428	1.03163	0.920891	RPS26A	40S small subunit ribosomal protein S26A
orf19.1471	0.968352	0.96029	0.977138	0.906855	0.92197	COX4	cytochrome c oxidase subunit IV
orf19.1473	0.963938	1.00945	0.983227	0.984248	1.03085	MDH99	dehydrogenase
orf19.1474	0.839426	0.989077	1.04764	1.12384	1.03147	SLA1	SH3 domain protein involved in assembly of cortical actin cytoskeleton
orf19.1476	0.97215	0.974239	0.980073	1.04037	0.968448	IME4	activator of IME1;meiosis;methyltransferase (putative)
orf19.1477	1.02743	1.05799	0.990372	1.16824	1.27277		conserved hypothetical protein
orf19.1478	1.06569	1.08974	1.07415	0.931414	1.06292	STT3	oligosaccharyl transferase subunit;integral ER mmebrane subunit required for protein glycosylation
orf19.1479	1.01423	1.02528	0.99816	0.907057	1.06573		zinc finger protein
orf19.1480	0.940884	0.847519	0.953574	1.07212	0.950427	SDH6	succinate dehydrogenase
orf19.1481	0.992228	1.06777	1.05166	1.06333	1.20887		hypothetical protein
orf19.1482	0.848366	1.05515	0.856059	1.01093	0.955753		hypothetical protein
orf19.1483	1.03756	1.00481	1.06661	1.06724	0.94187		hypothetical protein
orf19.1484	1.08332	1.0659	0.986138	1.16859	1.37896		hypothetical protein
orf19.1485	1.07227	0.94439	1.10044	0.926424	0.940284	MRPL31	mitochondrial ribosomal protein
orf19.1486	0.859557	0.720164	0.859634	0.753299	0.615744		hypothetical protein
orf19.1488	0.967993	0.965737	0.957122	0.994651	1.00102		hypothetical protein
orf19.1490	0.873388	0.652592	0.837981	0.714265	0.594908	MSB2	integral membrane protein;cell surface flocculin
orf19.1491	1.07587	1.04944	0.980611	0.842003	1.0122	SNU71	associated with U1 snRNP
orf19.1492	0.999625	1.03557	1.00192	1.01307	1.03969	PRP39	pre-mRNA splicing factor;U1 snRNP protein
orf19.1493	0.972155	1.05664	0.948913	0.857455	1.062	RAD7	nucleotide excision repair protein;DNA replication and repair
orf19.1494	1.06756	1.02117	1.04285	0.957645	0.972206	RAD23	nucleotide excision repair protein (ubiquitin-like protein)
orf19.1495	0.942781	0.968198	0.975137	1.03831	0.941691	UTR4	hydrolase
orf19.1496	1.00098	1.04788	0.990362	0.934459	1.01449		hypothetical protein
orf19.1497	1.00135	0.914523	1.01467	1.03678	0.88907		regulatory protein;potential fungal Zn(2)-Cys(6) binuclear cluster domain
orf19.1499	1.02361	0.957388	0.977861	0.932407	1.07006	CTF1	cutinase transcription factor 1 alpha; potential fungal Zn(2)-Cys(6) binuclear cluster domain
orf19.1500	0.967619	0.994559	0.988384	1.03832	0.99143		hypothetical protein
orf19.1502	0.966614	0.968579	1.00658	1.03693	1.01569		peptidyl-tRNA hydrolase
orf19.1504	1.01392	0.998876	0.954108	0.958853	0.957146		potential patatin-like phospholipase
orf19.1505	1.12602	0.949542	0.938549	1.08522	0.766092		hypothetical protein
orf19.1506	0.965189	0.917765	0.948995	0.917986	0.903971		hypothetical protein
orf19.1507	0.854732	0.948423	0.87077	1.00424	0.582876	AMN1	Antagonist of MEN (Mitotic Exit Network);chromosome stability
orf19.1508	0.81227	0.987353	0.908667	0.994836	0.959063		hypothetical protein
orf19.1509	1.17836	1.00293	0.825691	0.987509	0.780836	ROD1	O-dinitrobenzene, calcium and zinc resistance protein
orf19.1510	0.836014	0.671185	0.917411	0.849641	0.866441		hypothetical transmembrane protein
orf19.1513	1.06611	1.10084	1.00182	1.01006	1.20653	FAB1	phosphatidylinositol 3-phosphate 5-kinase
orf19.1514	1.00263	1.10507	1.03188	0.973925	1.26619	UBP1	ubiquitin-dependent protease
orf19.1515	1.04259	1.02294	1.04247	1.0357	1.0401	CHT4	chitinase
orf19.1516	1.01733	1.04916	1.04416	1.03354	1.03493	UBP14	ubiquitin-specific protease
orf19.1517	1.03724	0.94275	1.14792	1.09816	1.10175		2-dehydro-3-deoxy- phosphoheptonate aldolase
orf19.1519	0.976738	1.00936	0.955699	1.06395	1.08144		hypothetical protein
orf19.1522	0.999957	1.03279	0.994663	0.849478	0.953775		hypothetical protein
orf19.1523	1.0483	1.00212	1.01768	0.974121	1.05726	FMO1	flavin-binding monooxygenase;flavoprotein
orf19.1524	0.973717	0.973268	0.976793	0.892945	1.09564	SPR3	septin
orf19.1525	0.981951	1.03753	0.972081	0.929543	1.03376	NMD4	Upf1p-binding protein
orf19.1526	1.02439	1.0384	1.0075	0.929224	0.96744	SNF2	component of SWI/SNF global transcription activator complex
orf19.1527	1.06322	1.02142	0.967821	1.00779	1.04609		hypothetical protein
orf19.1528	1.03688	0.979524	1.04747	0.963065	0.923509	MTF1	mitochondrial RNA polymerase specificity factor
orf19.1529	1.13367	0.949039	0.94926	0.967236	0.995453		hypothetical protein
orf19.1530	0.894281	0.912163	0.814615	0.79178	0.690358		hypothetical protein
orf19.1531	1.00138	0.998613	0.903432	1.00198	0.955687	RNA14	mRNA 3'-end processing protein
orf19.1532	0.965257	1.01001	1.00225	1.10659	1.02448	TOM37	mitochondrial outer membrane import receptor subunit;translocase
orf19.1533	0.990033	1.05955	1.01209	0.892205	0.965234		conserved hypothetical protein
orf19.1534	0.850695	1.05593	0.915852	0.903212	1.08994	ZRT3	vacuolar Zn-iron permease
orf19.1535	1.02881	1.04263	0.932412	0.909875	1.11578		hypothetical protein
orf19.1536	1.01446	0.911522	1.13679	0.992086	1.01955	ZRC1	zinc- and cadmium resistance protein
orf19.1538	0.969648	0.955043	0.971482	1.05178	0.963309	TLG2	member of the syntaxin family of t-SNAREs
orf19.1539	1.01034	0.99356	0.997785	0.957341	0.970487		hypothetical protein
orf19.1541	0.923083	1.03604	0.98661	1.00011	0.966431		hypothetical protein
orf19.1542	1.05358	0.991601	1.04677	1.01397	1.00651	HEX3	hexome metabolism
orf19.1543	1.02876	1.04902	0.972432	1.0266	0.959651		hypothetical protein
orf19.1544	1.02288	0.949407	0.989433	0.885776	0.979973		hypothetical protein;coiled coils
orf19.1545	0.987405	1.0279	0.993955	1.06161	0.959995	MRPS8	mitochondrial ribosome protein, small subunit
orf19.1546	1.04286	0.977407	1.06127	0.93138	0.999646		conserved hypothetical protein
orf19.1547	1.02441	0.998965	1.0604	1.02644	1.00288	TPP1	Three Prime Phosphatase 1;DNA 3' phosphatase;similarity to mammalian polynucleotide kinase 3'- phosphatase
orf19.1548	0.950817	0.984375	0.973492	0.99061	0.980411	SNU23	U4/U6.U5 snRNP associated protein;RNA binding zinc finger protein (putative)
orf19.1549	0.82935	0.736261	0.863951	0.621069	0.734383		hypothetical transmembrane protein
orf19.1552	1.13945	1.27912	0.994195	1.25192	1.09365	CPR3	cyclophilin (peptidylprolyl isomerase)
orf19.1551	1.01292	0.931405	1.00632	1.03751	0.997757		hypothetical protein
orf19.1553	1.10299	1.02841	1.07172	1.02773	0.938101	ENT3	epsin;putative endocytosis and cytoskeleton protein
orf19.1555	1.06255	1.04635	0.996621	1.03196	0.986254	SAC3	involved in processes affecting the actin cytoskeleton and mitosis;leucine permease transcriptional regulator
orf19.1557	1.04322	0.995838	0.976433	1.08378	1.02004		conserved hypothetical membrane protein
orf19.1559	1.1481	1.15549	0.928517	1.16351	1.1276	HOM2	aspartate-semialdehyde dehydrogenase;threonine and methionine pathway
orf19.1560	1.04348	1.03805	1.03879	0.949367	1.12055	POB3	DNA polymerase delta binding protein
orf19.1562	1.0237	0.909446	0.833832	0.79314	0.806533		hypothetical protein
orf19.1563	1.1333	1.04989	1.01504	1.19399	0.943008	ECM3	membrane protein involved in cell wall biogenesis and architecture;calcofluor sensitivity
orf19.1564	0.925523	1.05709	1.15573	1.27239	1.44892		conserved hypothetical membrane protein
orf19.1565	1.05938	1.09933	0.999039	1.10382	1.0763	DUS3	dihydrouridine synthase of tRNA
orf19.1566	1.23657	1.25151	0.999774	1.07089	0.929414	UTP21	U3 snoRNP protein;strong similarity to S. pombe beta-transducin
orf19.1567	0.975901	0.978244	0.963277	0.989444	1.06278	VAM6	vacuolar carboxypeptidase Y
orf19.1569	1.0697	0.970461	1.02794	0.97895	0.831385	UTP22	U3 protein
orf19.1570	1.14663	1.16299	1.06684	1.03497	1.30259	ERG7	lanosterol synthase;2,3-oxidosqualene cyclase
orf19.1571	1.00029	1.05821	0.949391	0.960523	1.0312	AFF8	Ady2-Fun34 like Family, possible transmembrane acetate facilitator/sensor
orf19.1573	0.868534	0.924744	0.953434	1.01866	1.00254	ATC9	cation translocating P-type ATPase
orf19.1574	0.986572	1.04196	1.00102	0.936512	1.00309	TAF67	TFIID subunit;component of the TAF(II) complex
orf19.1575	1.08465	1.01768	1.0399	1.17205	0.891652	PRS1	ribose-phosphate pyrophosphokinase
orf19.1576	0.969583	1.04419	1.01123	0.9923	1.02211		hypothetical RING-finger protein;homolog to human breast cancer-associated protein BRAP2
orf19.1577	0.945248	0.950216	1.02715	0.981098	0.893288	GAT2
orf19.1578	1.13863	1.16483	1.0207	0.92833	0.972616	RRP5	processing of pre-rRNA to 18S and 5.8S rRNA
orf19.1580	0.994271	1.01396	1.00329	0.930117	0.993942		hypothetical protein
orf19.1581	1.00143	0.977717	1.01357	1.0177	1.03262		hypothetical protein
orf19.1582	1.01293	1.02389	1.04703	0.941689	0.977016	HOL5	member of major facilitator superfamily multidrug-resistance protein subfamily 1
orf19.1584	0.976056	0.85437	0.980854	0.955147	0.976075	MCH	similarity to monocarboxylate transporters
orf19.1585	1.04929	1.17791	0.938901	1.12481	0.895016	ZRT2	low affinity zinc transporter
orf19.1586	0.877399	1.07766	1.04205	1.01076	0.926451	PLC3	phosphatidylinositol phospholipase C
orf19.1587	0.870743	1.03296	0.918703	0.937831	0.942405		hexose transporter of the major facilitator superfamily
orf19.1588	1.02034	1.0735	0.980966	1.02503	1.07497		conserved hypothetical protein
orf19.1589	1.05061	1.02313	1.02338	1.0452	0.967385	RRN7	component of RNA polymerase I core transcription factor
orf19.5842.1
orf19.5842	0.998961	0.972608	0.977256	0.991517	1.01379	MET1b	siroheme synthase /methionine metabolism
orf19.5841	0.95015	1.02319	1.00974	1.04183	0.946413		hypothetical protein
orf19.5840	1.05416	0.998745	1.03296	1.01387	0.98157		conserved hypothetical protein
orf19.5839	0.9549	0.978197	0.953575	0.879774	0.934393	PDR17	lipid biosynthesis and multidrug resistance
orf19.5838	1.08238	1.23755	0.940925	1.10064	1.06105	SER2	phosphoserine phosphatase
orf19.5837	1.05245	0.962822	1.04868	0.965082	1.07297		related to various bacterial aminotransferases
orf19.5835	1.14237	0.987153	0.973358	1.03497	0.864339	RRP7	involved in pre-rRNA processing and ribosome assembly
orf19.5834	1.04615	0.93945	1.04682	1.00685	0.810233	SMX1	suppressor of mRNA export mutant;importin-beta like gene;karyopherin beta family member;putative beta- karyopherin
orf19.5833	1.06299	1.09423	0.967333	1.09503	1.05663	UFD1	ubiquitin fusion degradation protein
orf19.5832	1.03353	1.05321	1.05602	1.09503	0.970901	HPT1	hypoxanthine guanine phosphoribosyltransferase
orf19.5831	0.998049	1.03802	0.961948	1.03446	1.02705		hypothetical protein
orf19.5830	1.11209	0.991827	1.11528	1.03954	0.962113	LHS1	translocation of protein precursors across ER;Hsp70 family chaperone
orf19.5828	1.20155	1.07645	0.949168	1.10895	0.993806	MUD2	pre-mRNA splicing factor
orf19.5827	1.01873	0.984964	1.00771	0.977868	0.992859	BUB2	spindle body component required for cell cycle arrest in response to loss of microtubule function
orf19.5826	1.02878	1.06819	0.916913	1.28943	1.04812	UGA5	GABA-specific transport protein
orf19.5825.1	0.982332	0.990218	1.00474	1.02841	1.01904		conserved hypothetical protein
orf19.5825	1.05285	1.0582	1.01705	0.960085	0.999273	NCB2	transcriptional repressor
orf19.5824	1.07729	1.0574	0.996931	1.08784	0.89873		alpha/beta hydrolase fold domain protein
orf19.5823	1.0178	0.9362	1.01244	0.862713	0.995432	SGT2	small glutamine-rich tetratricopeptide repeat containing protein;similarity to protein phosphatases
orf19.5821	1.0641	0.966064	0.971296	1.07083	0.991893		conserved hypothetical protein
orf19.5820	0.992796	0.969103	0.975403	0.992914	0.987841	UGA6	GABA-specific transport protein
orf19.5818	1.04725	1.21201	0.92824	1.12515	0.975368	SUR2	sphingosine hydroxylase;required for the hydroxylation of C-4 of the sphingoid moiety of ceramide
orf19.5817	0.970089	1.07087	0.970136	0.978292	0.933299	BET3	SNARE protein involved in targeting and fusion of ER to Golgi transport vesicles
orf19.5816	1.00388	0.939736	0.890384	0.952302	0.955906	EBP7	NAPDH dehydrogenase (old yellow enzyme);estrogen-binding protein
orf19.5815	0.998884	0.999521	1.0165	1.05699	1.01727	SCT2	glycerol-3-phosphate acyltransferase
orf19.5814	1.07971	0.970669	1.01134	1.09621	1.08051		hypothetical protein
orf19.5813	1.02125	0.973733	0.914049	0.967763	0.865744		conserved hypothetical protein
orf19.5812	1.12817	1.20766	1.23074	1.34753	1.28026		conserved hypothetical protein
orf19.5811	0.888474	0.985449	1.0319	1.00422	1.22268	MET1	methionine metabolism;siroheme synthase;uroporphyrin-3 C-methyltransferase
orf19.5809	1.0011	1.16143	1.23711	1.10313	1.3861	BNA3	biosynthesis of nicotinic acid |kynurenine aminotransferase;glutamine- phenylpyruvate transaminase
orf19.5808	1.03924	1.00936	1.05973	1.0588	1.05392	RRG1	Rapid Response to Glucose
orf19.5806	0.600819	0.860966	1.16298	0.94719	1.42574	ALD5	aldehyde dehydrogenase
orf19.5805	1.04119	0.979423	0.989947	1.02972	0.942606	DLD3	mitochondrial D-lactate ferricytochrome c oxidoreductase
orf19.5804	1.03092	1.00706	1.01945	0.995405	1.21542	HYU1	5-oxoprolinase;hydantoin utilization protein A
orf19.5802	1.03275	1.09728	1.02194	1.10172	0.984574		conserved hypothetical protein
orf19.5801	1.21089	1.18525	1.08681	1.17597	1.21568	RNR2	small subunit of ribonucleotide reductase
orf19.5799	1.01277	1.2522	1.04911	1.00127	1.3566		conserved hypotheticalprotein
orf19.5798	0.990469	1.20624	1.14571	1.16883	1.46043	DNL1	DNA ligase IV
orf19.5797	0.975788	1.026	0.87969	0.998862	0.810343	PLC2	phosphatidylinositol phospholipase C
orf19.5796	0.984513	0.984065	1.001	0.984654	0.962639	SHE9	causes growth arrest when overexpressed
orf19.5793	1.14227	1.22933	0.974506	1.04619	1.07223	RPT3	26S proteasome regulatory subunit
orf19.5792	0.956651	1.01821	1.00984	1.01666	0.897682	SMP3	alpha 1,2 mannosyltransferase involved in glycosyl phosphatidyl inositol synthesis;protein kinase C pathway
orf19.5791	1.00438	0.996651	0.950141	0.939304	0.941006	IDH2	mitochondrial isocitrate dehydrogenase (NAD+) subunit 2
orf19.5789	1.00681	1.00965	1.09434	1.06159	0.917354	ADE8	phosphoribosylglycinamide formyltransferase (GART);Nucleotide metabolism
orf19.5788	1.03593	1.18772	0.912418	1.10328	1.00089	EFT2	translation elongation factor 2 (EF-2)
orf19.5785	1.11464	1.09533	0.977479	1.15442	1.15021		hypothetical protein
orf19.5784	0.996861	1.1196	0.995719	1.06425	1.07095	AMO1	peroxisomal copper amine oxidase
orf19.5783	1.10998	1.02546	1.04168	1.14409	1.06663		conserved hypothetical protein
orf19.5782	1.02595	1.09112	1.06061	0.945772	1.17581		phospholipase
orf19.5780	1.02681	1.06095	1.06349	1.07395	1.04477		conserved hypothetical membrane protein
orf19.5779	0.990702	1.01253	1.11926	0.960769	1.31232	RNR1	ribonucleotide reductase large subunit
orf19.5777	1.09572	1.06416	1.09318	1.13511	1.33451		involved in pseudohyphal growth, resistance to NaCl and H2O2
orf19.5776	1.05257	1.04657	1.08223	1.12436	1.18538	TOM1	ubiquitin-protein ligase
orf19.910	1.05475	0.984758	0.941698	1.08637	1.00248	PRP3	snRNP from U4/U6 and U5 snRNPs;splicing factor
orf19.909	1.02523	1.11699	1.00316	1.17287	1.24724	STP4	tRNA splicing, uptake of branched- chain amino acids
orf19.908	0.861852	0.817202	0.954087	0.955833	0.71821	FEN99	subunit of 1,3-beta-glucan synthase;fatty acid elongase
orf19.906	1.05988	1.07336	1.00821	1.09889	1.10202	ROM2	GDP-GTP exchange protein for Rho1
orf19.905	0.78977	0.970491	0.953196	0.90882	0.992018	AVT7	amino acid transporter
orf19.904	1.02547	0.979584	1.01058	1.1588	0.994517		hypothetical protein
orf19.903	1.31386	1.20436	0.934662	1.16394	0.975724	GPM1	phosphoglycerate mutase
orf19.900	1.16197	1.23678	1.04114	1.16009	1.33167	NSP1	nuclear pore complex subunit
orf19.899	1.02142	1.05666	0.953856	0.986825	0.926855	MPU1	mannose-P-dolichol utilization defect 1 protein;transmembrane protein
orf19.898	0.941819	0.974196	1.0167	1.00039	1.00731	HEM2	delta-aminolevulinate dehydratase (porphobilinogen synthase)
orf19.897	0.897863	0.911373	0.911761	0.945328	0.995619		conserved hypothetical protein;coiled coils
orf19.896	0.974985	1.0689	0.973761	1.02304	1.05528	CHK1	histidine kinase osmosensor;two-component singal transducer
orf19.895	0.953951	0.955022	1.02878	1.01415	0.94573	HOG1	mitogen-activated Ser-Thr protein kinase;osmoregulation
orf19.894	1.0193	0.971287	1.01937	1.03778	1.05754	RGP1	Golgi guanyl-nucleotide exchange factor
orf19.893	0.98666	0.978258	0.983526	0.934832	1.05075		hypothetical GPI-anchored cell wall protein
orf19.891	1.039	1.14519	1.23208	1.13777	1.25885	AMD1	alpha-mannosidase;AMP deaminase
orf19.889	1.01354	0.970371	0.945156	0.999787	0.959585	THI20	thiamine biosynthesis;phosphomethylpyrimidine kinase
orf19.886	1.25929	1.0684	1.04912	1.06203	1.08631	PAN1	involved in actin organization and endocytosis;vesicular transport
orf19.882	1.08252	1.13045	1.10993	1.43533	1.11049	HSP78	heat shock protein of clpb family of ATP-dependent proteases
orf19.881	0.999977	1.01946	1.0735	0.983653	1.1193	PAL2	transmembrane protein
orf19.880	0.948607	1.09866	0.961814	1.06546	0.912027	SFB3	sec-24-like membrane protein involved in ER to Golgi vesicular transport
orf19.879	1.00987	1.00307	0.991105	1.05742	1.04562	SHE4	required for mother cell-specific gene expression
orf19.878	0.961921	0.966919	1.01365	1.08822	0.931016	YNG2	NuA4 histone acetyltransferase complex component
orf19.876	0.81685	0.902018	0.907735	1.0896	0.906695		hypothetical protein
orf19.875	1.16263	1.00409	0.994285	1.02503	0.876358		hypothetical protein
orf19.874	1.03473	0.972279	0.999888	1.05711	1.05238		conserved hypothetical protein
orf19.873.1	0.965002	0.892724	1.01868	0.961883	1.07891	COX6	cytochrome-c oxidase subunit VI
orf19.873	1.01324	0.994316	0.994517	0.98368	1.17033		hypothetical protein
orf19.872	0.978762	0.937648	0.970491	1.02606	0.918252		hypothetical protein
orf19.871	1.08234	0.96816	0.955379	1.00801	0.919347		conserved hypothetical protein
orf19.868	0.908339	0.915759	0.981191	0.990996	0.891814		putative adenosine deaminase;transcriptional regulation
orf19.867	0.953067	0.973117	0.975429	1.12409	1.14384		conserved hypothetical membrane protein;similar to ferric reductase
orf19.866	1.00504	1.0883	1.0561	1.03597	1.16003	RAD30	DNA repair protein;DNA polymerase eta
orf19.864	1.07268	1.08801	1.06604	1.16587	1.09338	NMD2	protein involved in decay of mRNA containing nonsense codons
orf19.863	0.985253	1.04876	1.02747	0.968943	0.916793	MRPL35	ribosomal protein of the large subunit, mitochondrial
orf19.862	1.01824	0.923164	0.943409	1.00479	1.03156		hypothetical protein
orf19.861	1.02345	1.00044	1.02312	1.0057	1.06282		bZIP protein;transcription factor
orf19.860	0.981236	1.0028	0.972779	1.10682	1.05165		hypothetical protein
orf19.857	0.936412	0.964372	1.04707	0.966015	0.955049	FMO5	probable flavin-containing monooxygenase
orf19.856	0.959334	1.01653	0.99374	1.0344	0.949546	FMO3	probable flavin- containing monooxygenase
orf19.855	1.01658	0.9926	0.95824	0.946399	1.00268		hypothetical protein
orf19.854	0.908127	1.05843	0.955625	0.934816	1.09123	UGA1	4-aminobutyrate aminotransferase (GABA transaminase)
orf19.853	1.07956	0.999909	0.980465	1.04504	1.04631	SAP99	Gpi-anchored aspartic protease
orf19.852	1.01082	0.973716	1.01115	1.00224	1.13612	SAP98	Gpi-anchored aspartic protease
orf19.851	1.04025	0.99936	1.03566	0.90209	0.975135	MNN41	regulator of cell wall mannosyl phosphorylation
orf19.850	1.0228	1.00871	1.01017	0.966702	1.01558	NTA1	amidase specific for N-terminal asparagine and glutamine
orf19.849	0.937378	1.05597	1.06686	1.06035	1.07938	MNN4	regulator of cell wall mannosyl phosphorylation
orf19.848	1.01845	0.975531	1.01325	0.913481	0.9908		hypothetical protein
orf19.847	0.982901	0.970398	1.01559	1.07046	1.07955	YIM1	mitochondrial inner membrane protease
orf19.846	1.0008	0.947651	1.00884	0.903944	1.0543		putative serine/threonine protein kinase
orf19.844	1.01013	1.02543	1.00663	1.13794	1.10565	STE11	ser/thr protein kinase of the MEKK family
orf19.843	1.00191	0.991699	1.01357	0.958891	1.0289		DNA repair exonuclease
orf19.842	0.987336	1.17539	1.13665	1.10681	1.19961	ASR3	hypothetical protein
orf19.841	0.93416	0.984206	1.00976	1.02561	1.02508	COC1	CASP Of Candida
orf19.840	1.07167	0.965434	1.09113	1.00493	0.922767	RPL21A	ribosomal protein L21
orf19.838.1	1.07242	1.08253	1.05908	1.10535	1.07255	RPS9B	ribosomal protein S9B
orf19.839	1.03413	1.14845	0.984224	1.06307	1.00082		conserved hypothetical protein
orf19.837	0.957395	0.847171	1.01288	0.946808	0.927263	GNA1	glucosamine-phosphate N-acetyltransferase
orf19.836.1	1.03116	1.00241	0.982473	1.16316	1.03764	SMX2	snRNP G protein
orf19.836	1.05018	0.946894	1.03367	0.95707	1.03382		hypothetical protein
orf19.835	1.03283	0.935424	0.983344	0.984198	1.03059		conserved hypothetical protein
orf19.834	0.958918	0.968334	1.02532	1.03392	1.05216	MLN1	alpha-mannosidase;glycosyl hydrolase
orf19.832	0.9396	0.985642	0.964759	1.30741	1.05321	GPI13	glycosylphosphatidylinositol biosynthesis
orf19.831	1.05932	0.994062	0.953314	0.952418	0.97783		hypothetical protein
orf19.829	1.07173	1.1179	1.07289	1.09106	1.01154	SCH9	serine/threonine protein kinase
orf19.828	1.00549	1.09945	1.04836	1.01248	1.02023	MRPL24	mitochondrial ribosomal protein
orf19.827.1	0.984267	0.898095	1.03245	1.04437	0.973532	RPL39	ribosomal protein L39
orf19.827	1.01805	0.97202	0.930127	1.0004	0.933979		hypothetical protein
orf19.826	1.01749	1.03369	0.953838	0.99619	1.04391		hypothetical protein
orf19.825	1.06593	1.06555	0.980127	1.05876	0.971404	GCD7	translation initiation factor eIF2b
orf19.823	0.965229	0.968513	1.01969	1.00288	0.99989		hypothetical protein
orf19.822	1.04693	1.70338	1.15411	2.71532	2.11044		hypothetical protein
orf19.820	1.07768	1.04574	1.00644	1.07797	1.19115	SDS2	regulatory subunit for the mitotic function of type I protein phosphatase
orf19.819	0.969033	0.94902	0.992379	1.00226	0.991129	ACP1	mitochondrial acyl carrier protein
orf19.816	0.960171	0.993371	1.02038	1.01756	1.0811		DOCK180 protein
orf19.815	1.04213	0.759265	0.732548	0.505558	0.58366		DOCK180 protein
orf19.814	1.03131	0.957879	1.01289	1.01738	0.98048	SSY1.5	transcriptional regulator of multiple amino acid permeases
orf19.813	1.27922	1.2381	1.01575	0.929952	0.637411		hypothetical protein
orf19.812	1.01703	0.932684	0.950103	1.04343	0.934037		hypothetical protein
orf19.811	0.996718	0.911096	1.00756	1.06727	0.93878		conserved hypothetical protein
orf19.810	1.04844	1.06797	1.0167	0.949891	1.0744	HFM1	C4 zinc finger DNA-binding protein of low sequence specificity in vitro;probable 119 kDa DNA/RNA helicase family member
orf19.809	1.14678	1.10755	0.923941	1.02863	0.843995	NOP12	RNA-binding nucleolar protein
orf19.808	1.05111	0.980578	0.992861	1.0125	1.01408	DEP1	regulator of phospholipid metabolism
orf19.807	1.03898	0.985796	1.04032	0.935597	1.11559	CHS5	chitin biosynthesis protein
orf19.806	0.946526	0.992313	1.0337	1.06091	1.02058	VMA7	vacuolar H(+)-ATPase (subunit F)
orf19.805	1.03513	1.06835	1.01665	0.866383	1.04814		conserved hypothetical protein
orf19.804	0.97876	0.977367	1.02618	0.942613	0.97511		mitochondrial ADP/ATP carrier protein;Grave's disease carrier protein
orf19.802	1.07439	0.921894	0.834755	0.827392	0.874895	UGA12	4-aminobutyrate aminotransferase (GABA transaminase)
orf19.801	1.03896	0.914703	0.851816	0.699266	0.826523	TBF1	telomere TTAGGG repeat-binding factor
orf19.799	0.984156	0.968584	1.0178	0.995619	0.961121	STE4	beta subunit of heterotrimeric G protein
orf19.798	1.08035	0.975385	0.970277	1.013	1.02071	TAF14	transcription initiation factor TFIIF small subunit;required for actin cytoskeleton assembly or function
orf19.797	1.05424	1.03891	1.0324	1.10132	1.13089	BAT2	branched-chain amino acid transaminase
orf19.796	1.01235	1.0291	1.01851	1.05563	1.03957	HYM1	hyphae development;Mo25 protein
orf19.795	1.01763	0.995355	1.00952	1.05177	1.01587	VSP36	defective in vacuolar protein sorting;regulator of G-protein signaling activity
orf19.794	1.05533	0.933102	0.993459	0.980419	0.869201	SSN3	cyclin-dependent serine/threonin protein kinase;component of RNA polymerase II holoenzyme
orf19.793	0.991828	1.04989	1.02894	1.00588	1.01112	CAK1	cyclin-dependent kinase-activating kinase
orf19.792	0.825089	0.937425	0.954334	1.042	0.907407		hypothetical protein
orf19.791	0.972605	0.929574	1.08591	1.03306	1.09549	MRK1	serine/threonine protein kinase
orf19.1592	1.06668	1.13238	1.0503	0.993368	1.08124		conserved hypothetical protein
orf19.1591	1.41173	1.22807	1.2441	1.09053	1.25202	ERG10	acetyl-CoA acetyltransferase;acetoacetyl CoA thiolase
orf19.1590	1.05934	1.00367	0.998635	0.923758	1.02481		hypothetical protein
orf19.4521	1.04148	1.02239	1.09102	1.0959	1.08034		weak similarity to reductases
orf19.4520	1.01699	1.05302	1.0086	1.4774	1.10914		glucokinase
orf19.4519	1.12243	1.06507	1.0168	1.0676	0.909418	SUV3	mitochondrial RNA helicase
orf19.4518	1.0512	0.987182	1.0296	1.04686	1.00833		serine/threonine protein kinase
orf19.4517	0.906082	1.01659	1.03678	0.960411	0.970265		conserved hypothetical membrane protein
orf19.4516	0.973062	1.03498	0.96941	1.01029	1.03501	MET7	folylpolyglutamate synthetase
orf19.4515	1.01164	1.00657	1.07937	0.942441	1.08961	PIR33	poptential cell wall proteinof the PIR family
orf19.4513	1.04192	1.02418	1.11876	1.09931	1.1978		hypothetical protein
orf19.4511	1.0048	0.994719	1.00365	1.05808	1.01261	IFA17	leucine rich repeat gene family protein
orf19.4510	0.998654	0.999009	1.05891	0.989601	1.04424	IFA4	leucine rich repeat gene family protein
orf19.4509	1.04304	0.979837	1.00778	1.1089	0.991242		hypothetical protein
orf19.4508	1.08437	1.04414	0.886358	1.08455	1.00536		hypothetical protein
orf19.4507	0.991291	1.03595	1.01964	0.994533	0.909762		leucine rich repeat gene family protein
orf19.4506	1.06243	0.950864	1.23059	1.15008	1.37423	LYS22	homocitrate synthase
orf19.4505	0.961267	0.994573	1.00685	0.980518	0.98393	ADH3	alcohol dehydrogenase
orf19.4504	1.01091	1.01552	0.956061	1.01624	0.979482	ADH4	alcohol dehydrogenase
orf19.4503	1.22941	1.20855	1.11879	1.239	1.56138		conserved hypothetical protein
orf19.4502	1.05579	1.10689	0.963484	1.00726	1.11796	MOT1	transcriptional accessory protein
orf19.4499	1.15683	1.1341	1.00129	1.09016	1.01784	RIM2	mitochondrial carrier protein that is required for respiration
orf19.4498	1.09022	1.1054	1.0155	1.10839	0.966869		hypothetical protein
orf19.4497	1.01122	1.01178	1.02425	0.939131	0.942886	MED8	component of RNA polymerase II
orf19.4496	0.965223	1.09999	1.0345	0.954824	1.08632		conserved hypothetical membrane protein
orf19.4495	1.08713	0.926157	0.963271	0.890368	1.02857	NUO51	NADH dehydrogenase complex I;nucleotide-binding respiratory complex I subunit
orf19.4494	1.02208	0.937125	0.983017	1.01994	1.01018	KTR2	mannosyltransferase
orf19.4492	1.23234	1.15337	0.935069	1.11316	0.956378	EBP2	nucleolar protein;required for pre-rRNA processing and ribosomal subunit assembly
orf19.4491	0.952417	1.14092	1.02863	1.09861	1.16302	ERG20	farnesyl diphosphate synthetase (FPP synthetase);farnesyl-pyrophosphate synthetase
orf19.4490.2	0.665859	0.881348	0.81656	0.889142	0.777541	QCR8	ubiquinol-cytochrome-c reductase chain VIII
orf19.4490	1.12674	1.04815	1.06383	1.13137	0.980033	RPL17B	ribosomal protein L17B
orf19.4488	1.03846	1.01948	1.0783	0.985645	1.08985	SWI3	general RNA polymerase II transcription factor
orf19.144	1.03592	1.00958	0.967242	1.01458	0.882338	SNU114	ATP dependent RNA helicase and U5 mRNA splicing factor
orf19.145	1.00554	0.992348	0.964499	1.03831	0.955021	RPB4	RNA polymerase II fourth largest subunit
orf19.147	0.919027	1.08059	1.07228	1.10046	1.0964	YAK2	serine-threonine protein kinase, PKA suppressor
orf19.149	0.830878	1.06747	0.919381	0.934739	1.22314		hypothetical protein
orf19.150	0.99574	0.884384	1.03627	0.970757	0.912776	TIM17	mitochondrial inner membrane import translocase subunit
orf19.151	0.949026	0.978182	0.925191	1.00098	0.883417		amino acid permease
orf19.154	1.00366	0.916876	0.991529	0.807752	0.850789	UTP30	conserved hypothetical protein
orf19.155	1.06599	1.09697	0.965648	0.967369	0.993772	URE2	glutathione S- transferase, nitrogen catabolite repression regulator
orf19.156	0.956481	1.0251	0.989653	0.980096	1.0721		hypothetical protein
orf19.194	1.02434	0.936371	0.988817	1.04628	0.961638		hypothetical protein
orf19.193	0.954352	0.895031	0.999602	1.16685	0.964359		hypothetical protein
orf19.192	1.00666	0.962871	1.03677	1.00911	1.00194		conserved hypothetical protein
orf19.191	0.895895	1.01612	0.948529	0.978882	0.923346	KIC1	protein kinase that interacts with Cdc31p
orf19.190	1.00132	1.05259	0.933167	0.99059	0.966918		conserved hypothetical protein
orf19.188	1.06713	0.879072	0.905554	1.05702	1.04575		conserved hypothetical protein
orf19.187	1.08068	0.983951	1.03509	1.0563	1.05406		conserved hypothetical protein
orf19.185	1.0477	1.0336	0.95758	1.04513	0.896395	MRP51	mitochondrial ribosome small subunit component
orf19.184	0.940646	0.971795	0.977224	0.954678	0.947036	MDM10	mitochondrial outer membrane protein
orf19.183	0.945027	1.07912	0.953914	1.06013	1.0388	HIS3	imidazoleglycerol-phosphate dehydratase
orf19.182	1.06689	1.06467	1.05437	1.04428	0.966983	PET56	mitochondrial rRNA (guanine-N1-)-methyltransferase
orf19.4128	1.05338	1.12363	1.10918	1.07789	0.99266		membrane protein with alpha/beta hydrolase domain
orf19.4127	1.09239	1.16856	0.9647	1.11338	1.42271		SH3 domain protein with a putative role in the regulation of the actin cytoskeleton
orf19.4125	1.03503	1.02419	0.919022	0.870016	0.886818	PZF1	transcription initiation factor TFIIIA
orf19.4123	1.03313	0.955391	1.01256	0.949306	0.92002	RLR1	plays a role in transcriptional elongation
orf19.3521	1.04329	0.958151	0.973976	0.802056	0.974319	ARH2	adrenodoxin oxidoreductase
orf19.3522	0.990689	0.978992	0.989654	0.899408	1.17792	REV3	reverse transcriptase
orf19.3523	1.07626	0.982061	1.01784	1.01805	0.995775	CRK1	cdc2-related protein kinase
orf19.3526	1.00055	0.975742	1.18305	1.06951	1.55368	ITR2	myo-inositol transporter
orf19.3527	0.662817	0.948947	0.855722	0.86884	0.763936	CYT1	cytochrome c1
orf19.3528	1.03744	1.1069	1.01393	0.967695	1.13585		conserved hypothetical protein
orf19.3529	1.08931	0.971998	0.91114	0.981885	0.923783		conserved hypothetical protein
orf19.3530	1.04574	1.057	1.01956	0.973596	0.945305	CKA2	casein kinase II alpha subunit
orf19.3531	1.00659	1.01047	0.925984	0.938061	0.929735		hypothetical protein
orf19.3532	1.05719	1.07331	1.03878	1.02887	1.03972	MRPL10	mitochondrial ribosomal protein
orf19.3533	0.99173	0.943782	1.06948	1.07981	0.950312	EMI1	involved in early meiosis
orf19.3534	1.0925	1.01409	0.990151	0.889034	1.09271	RHO3	GTP-binding protein of the rho family
orf19.3535	0.95431	0.877351	1.01816	0.991801	0.906727		conserved hypothetical membrane protein
orf19.3536	1.00733	1.09361	1.00448	1.03868	1.15532	GNT1	alphaN-acetylglucosamine transferase
orf19.3537	0.990472	0.979499	1.05864	1.1704	0.94382		conserved hypothetical protein
orf19.3538	1.03792	0.984104	0.988031	1.04035	1.10726	FRE9	ferric reductase
orf19.3539	1.04413	0.924543	1.00808	1.05356	0.93013		conserved hypothetical protein
orf19.3540	0.990684	1.11775	0.996087	0.976041	0.935944	MAK5	ATP-dependent RNA helicase
orf19.3541	1.09519	1.08604	1.02678	1.00784	0.976579	SUP45	transcriptional release factor
orf19.3542	0.923848	1.08405	1.08001	1.076	1.10691	LEM3	role in phospholipid translocation across the plasma membrane.;membrane glycoprotein
orf19.3543	0.990252	1.08319	1.0548	1.01965	1.05389		hypothetical protein
orf19.3544	0.954708	1.00523	0.970935	1.01224	0.959761		quinone oxidoreductase
orf19.3545	1.00235	0.935469	1.02283	0.98455	1.0161	CDC15	protein kinase potentially involved in septation during cytokinesis
orf19.3546	0.985705	1.06848	0.978954	1.00894	1.02476	PEX2	peroxisome assembly protein (Peroxin-2)
orf19.3547	0.818669	0.669287	0.854158	0.626969	0.61975	PUF6	member of the PUF protein family
orf19.3548	1.09926	0.968381	1.01194	0.945436	1.09324		conserved hypothetical membrane protein
orf19.3548.1	1.08672	0.920101	0.797929	0.987393	0.829249	WHS11	heat shock protein potentially induced during entry into stationnary phase
orf19.3549	0.933016	0.880004	0.955545	0.98951	0.939274	TMP1	thymidylate synthase
orf19.3550	0.988114	0.994571	1.02666	0.984205	1.01735		hypothetical protein
orf19.3551	1.06137	1.05195	1.01551	1.02971	1.03956	DAD2	putative cytoskeletal protein
orf19.3552	1.0013	1.02558	0.98576	1.09361	1.01998	NUP133	nuclear pore protein
orf19.3553	1.08944	1.21541	0.931636	1.06959	0.930004	RPF2	ribosome large subunit assembly
orf19.3554	0.971501	1.28737	1.14127	1.14684	1.5939	AAT1	aspartate aminotransferase
orf19.3555	0.940243	1.01187	1.10361	1.00525	1.26951		conserved hypothetical protein
orf19.3556	0.946997	1.01643	1.09138	0.962541	0.958912	KAP104	karyopherin beta 2;transportin
orf19.3557	0.986603	0.978651	1.07234	1.05614	0.995091		conserved hypothetical protein
orf19.3558	0.919357	0.809567	1.08123	0.946669	0.939277	ERP3	p24 protein involved in membrane trafficking
orf19.3559	1.13217	1.04244	0.999347	0.999101	0.976993		conserved hypothetical protein
orf19.3561	1.01802	0.963315	0.974109	0.992749	0.973783	CDC7	serine/threonine kinase involved in mitosis
orf19.3563	1.08182	0.981386	1.04428	1.04893	0.996986		hypothetical protein
orf19.3564	0.924608	0.964087	0.960769	1.07876	0.707757	RPC40	RNA polymerase III (C) subunit
orf19.3565	0.981215	0.947069	1.00953	1.03479	1.06283		hypothetical protein
orf19.3567	0.960412	0.988376	0.967518	1.06115	0.970201		aminotransferase
orf19.3568	0.98346	0.969774	0.948665	1.03039	1.01535		conserved hypotheticalprotein
orf19.3569	1.0321	1.02969	1.0434	1.05306	1.01548		hypothetical protein
orf19.3571	0.957926	0.955778	0.996368	1.02372	0.995469		hypothetical protein
orf19.3572	1.04424	0.95877	0.976664	0.978876	1.07729		hypothetical protein
orf19.3572.3	1.00516	1.03839	1.05207	0.938251	0.964347	RPL31B	60S large subunit ribosomal protein
orf19.3573	0.888885	0.996222	0.88053	0.801193	1.01095	PEX6	peroxisomal assembly protein;AAA ATPase
orf19.3574	1.03936	0.943181	1.04603	0.98224	1.00553	MDJ2	mitochondrial chaperonin of the DnaJ family
orf19.3575	1.05316	1.24561	0.886679	1.3873	1.026	CDC19	pyruvate kinase
orf19.3577	1.04742	1.0716	1.04971	1.09347	1.04676	COQ5	mitochondrial C- methyltransferase;co-enzyme Q deficient
orf19.3577.1	1.00534	1.02955	1.07396	1.09997	1.06219		conserved hypothetical protein
orf19.3578	1.02856	1.01007	1.07937	1.11349	1.07427		hypothetical protein
orf19.3579	0.874296	0.879678	0.942312	0.913446	1.04963	ATP4	ATP synthase F0 sector subunit 4
orf19.3581	0.927122	0.922098	0.978205	1.05104	1.06943	MSI1	chromatin assembly complex, subunit 3
orf19.3582	0.969626	1.06192	1.08219	1.05488	1.01105		conserved hypothetical protein
orf19.3583	0.9888	0.983692	1.05768	0.957897	1.01865	YRB2	Ran-GTPase-binding protein involved in nuclear export
orf19.6866	1.12588	0.999703	1.02226	1.0146	1.08414	SNP1	U1 small nuclear ribonucleoprotein
orf19.6867	1.13014	1.25026	1.10311	1.08146	1.33887		similar to LIM homeobox and steroid-binding proteins
orf19.6868	1.04226	0.971353	1.00373	0.957276	1.1207	GRP5	GRE2-related protein family;cinnamyl-alcohol dehydrogenase
orf19.6869	0.956523	1.08003	1.13144	1.11595	1.34643	AST2	mitochondrial inner membrane protease;involved in targeting of plasma membrane [H+] ATPase
orf19.6871	0.984491	1.0264	0.982823	0.789172	0.907603		hypothetical protein
orf19.6872	0.911838	0.876193	0.976545	0.96661	0.912303		similar to anthranilate synthase component II
orf19.6873	1.09976	0.971206	1.11368	1.12205	1.04838	RPS8	ribosomal protein S8E
orf19.6873.1	1.04135	1.11159	1.01029	1.11809	0.952062		conserved hypothetical protein
orf19.6874	0.968124	1.00475	1.02367	0.99904	1.01901		myb-like transcription factor
orf19.6875	1.02357	1.04421	1.07381	0.981981	1.11688	VSP35	retrieval of vacuolar sorting receptor
orf19.6877	1.07056	1.19126	1.15099	1.51672	1.56458		related to peptide-N4-(N-acetyl-beta-D-glucosaminyl) asparaginase amidase N
orf19.6879	1.01654	1.0231	1.02083	1.06833	1.10862	SEN34	tRNA splicing endonuclease subunit
orf19.6880	0.973603	0.950235	0.967298	0.920187	0.957107	COG4	Conserved Oligomeric Golgi complex 4
orf19.6881	0.983573	0.962391	0.986046	0.955609	0.938494	YTH1	cleavage and polyadenylation specificity factor
orf19.6882	1.0631	1.31442	1.15167	1.32536	1.41983	OSM1	fumarate reductase flavoprotein subunit
orf19.6882.1	0.857819	0.864502	1.07412	1.02347	0.813129	RPL33A	ribosomal protein L35a.e.c16
orf19.6883	1.12218	1.13185	0.984951	0.908055	1.13511	KES1	oxysterol-binding protein implicated in ergosterol biosynthesis and regulation of Golgi-derived transport vesicle biogenesis
orf19.6884	1.01647	0.973767	1.01659	1.02969	0.98431	GWT1	membrane protein involved in GPI anchor biosynthesis
orf19.6885	1.0435	1.0627	0.939554	1.01122	1.08009	SPO7	C terminus similar to protein required for premiotic DNA synthesis
orf19.6886	1.02459	0.978596	1.01991	0.962755	0.98326		conserved coiled coils protein
orf19.6888	0.9348	0.872824	0.91157	0.95543	0.974926		zinc finger protein
orf19.6889	1.00455	0.927965	0.905897	0.827319	0.961237	MKK2	protein kinase of the MAP kinase kinase (MEK) family
orf19.6891	1.02606	1.04824	1.11873	1.08266	1.1186	RFC1	replication factor C subunit 1;processivity factor for DNA polymerase delta and epsilon
orf19.6893	1.01504	0.962899	1.03151	0.976557	0.916516	RUD3.3	relieves uso1-1 transport defect;golgin-160 related protein
orf19.5204	0.94409	1.01654	0.965849	1.02609	0.906919		hypothetical protein
orf19.5205	1.10486	1.11332	0.993761	1.10721	1.18755		hypothetical protein
orf19.5206	1.05939	1.02393	1.01352	1.11252	0.895819	SHQ1	required for SnoRNAs of the box H/ACA Quantitative accumulation
orf19.5207	0.987608	1.0754	0.996702	1.10607	1.00025	DPH1	diphthamine synthase subunit
orf19.5209	0.954335	1.08982	0.806558	1.01258	0.966067	COD2	Conserved Oligomeric Golgi complex 6 Complexed with Cog8p
orf19.5210	1.02771	1.03063	0.975036	1.02953	1.06186	XBP1	transcription factor
orf19.5211	1.0286	0.949233	1.08057	0.966781	1.1054	IDP1	NADP-specific isocitrate dehydrogenase
orf19.5212	1.01515	1.005	0.973312	1.02263	0.947269	CST9	Chromosome STability; involved in meiotic chromosome synapsis
orf19.5213	0.976287	0.996664	1.03543	0.986764	1.01145	PCF11	pre-mRNA cleavage and polyadenylation factor I component
orf19.5213.1	0.654483	0.836899	0.870462	0.924812	0.84651	COX8	cytochrome-c oxydase chain VIII
orf19.5213.2	0.918432	0.821374	0.99273	0.835719	0.894021	COX9	plays role in cytochrome c oxidase holoenzyme assembly or stability;cytochrome c oxidase subunit VIIa
orf19.5214	0.985859	0.905494	0.990221	0.957321	0.984729	VSP33	vacuolar sorting protein essential for vacuolar morphogenesis and function
orf19.5215	0.954048	1.01977	1.03556	1.10267	1.04408	TES1	acyl-CoA thioesterase
orf19.5216	0.853939	1.00575	1.02611	1.06147	0.921428	TES2	acyl-CoA thioesterase
orf19.5217	0.969161	0.943963	1.00332	0.992596	1.03158	TES3	acyl-CoA thioesterase
orf19.4122	1.02843	0.973747	1.03929	0.950537	0.986306	TES13	peroxisomal acyl-CoA thioesterase
orf19.4121	0.984973	0.93505	1.01936	0.976252	1.01031	TES14	peroxisomal acyl-CoA thioesterase
orf19.4120	1.01387	1.15409	1.02732	0.963397	1.02544	LAS1	cell morphogenesis, cytoskeletal regulation and bud formation
orf19.4119	1.00298	1.04909	1.01025	1.03877	1.13687	GSA11	required for pexophagy
orf19.4118	0.957738	1.05519	1.10335	1.08188	0.922761	NNT1	concentrative Na+-nucleoside cotransporter
orf19.4117	1.0221	0.988316	0.935349	0.921912	1.04067		hypothetical protein
orf19.4116	1.00477	0.993878	0.96863	1.0609	0.963844		conserved hypothetical protein
orf19.4115	0.968003	0.956065	0.998409	1.02793	1.02071		hypothetical protein
orf19.4114	0.988524	1.02918	1.01037	1.02533	1.09244	FAA2	long-chain-fatty-acid CoA ligase;Lipid and fatty-acid metabolism
orf19.4112	0.998681	1.07002	1.03838	0.9976	1.19703		thiamine pyrophosphokinase
orf19.4110	1.06642	0.968943	0.98591	0.89894	0.820816		similarity to Interaptin and Hamartin suggests a role in signal transduction and the cytoskeleton
orf19.4109	0.613926	0.753791	0.969764	0.639909	0.691499	PMT4	dolichyl-P-mannose::protein mannosyltransferase
orf19.4107	0.948449	1.02241	0.92408	0.960066	0.994953	PPX1	exopolyphosphatase
orf19.4106	1.04377	1.12841	1.01112	1.01029	1.10625		conserved hypothetical membrane protein
orf19.4105	1.03493	0.998627	1.04784	1.0103	0.971557		conserved hypothetical protein
orf19.4104	0.875265	1.01861	0.922513	0.973452	0.999856		diguanylate cyclase/phosphodiesterase domain-containing protein
orf19.4102	1.03881	1.07211	0.969334	1.012	1.04027	RPN10	component of the 26S proteasome
orf19.4101	0.962681	1.01717	0.982715	1.04805	1.10862		hypothetical protein
orf19.4099	0.894128	1.20878	1.17388	1.25469	1.64504	ECM17	extracellular sulfite reductase
orf19.5479	0.99725	1.0466	1.03385	1.03943	0.956146		hypothetical protein
orf19.5480	1.06373	1.08144	1.0408	1.00691	1.09417	ILV1	threonine deaminase;anabolic serine and threonine dehydratase precursor
orf19.5483	1.01783	1.03753	1.02476	1.04393	1.02037	GUF1	similar to E. coli elongation factor-type GTP-binding protein LepA
orf19.5484	1.0871	1.08589	1.09426	1.07973	1.30216	SER1	3-phosphoserine transaminase
orf19.5485	1.01952	1.04469	0.936921	0.983093	0.93224	MEC3	involved in checkpoint control and DNA repair;G2- specific checkpoint protein
orf19.5486	1.0817	1.03912	1.04083	0.904637	1.03273	YSH1	subunit of polyadenylation factor I
orf19.5486.1	1.05601	0.928733	0.998251	0.983376	0.946711	SMD2	U1 snRNP protein of the Sm class
orf19.5487	0.955112	0.934224	1.02496	0.9458	1.08397	CDC46	part of ARS replication initiation complex
orf19.5488	1.01151	0.982917	0.959966	1.01041	1.0054		similar to peptide chain release factor
orf19.5489	1.00688	0.97039	0.958386	0.780478	0.880097		hypothetical protein
orf19.5490	0.960989	0.998834	1.04129	1.02789	0.922762		hypothetical protein
orf19.5491	1.04893	1.0004	0.982854	0.923003	1.07542		hypothetical protein
orf19.5491.1	0.83682	0.924004	0.937688	0.973221	0.874511	ATP14	F1F0-ATPase complex, subunit h
orf19.5492	1.01528	1.06921	1.01092	1.06068	1.00922	YHC1	U1 snRNP protein required for pre-mRNA splicing
orf19.5493	1.12078	1.02587	1.10016	1.15838	1.00568	GSP1	small nuclear GTPase of the ras superfamily
orf19.5495	1.04294	0.995609	0.928866	0.873884	0.947055	NAB6	negative regulator of differentiation
orf19.5496	1.00987	0.926873	1.03792	0.853926	0.964049		transmembrane amino acid transporter
orf19.5498	1.03327	0.959525	1.0072	0.976298	0.98298	EFH1	basic helix-loop-helix transcription factor
orf19.5499	1.02188	1.08031	0.953351	0.946256	1.06704		4-hydroxyphenylpyruvate dioxygenase
orf19.5500	1.21811	1.14519	0.910799	1.0396	0.77369	MAK16	nuclear protein with HMG-like acidic region
orf19.17	0.947929	1.0405	0.985925	1.06457	0.934688	SCP1	putative calponin
orf19.18	1.12661	1.17285	1.10142	1.07331	0.965929	IMD3	inosine-5'- monophosphate dehydrogenase;guanosine nucleotide biosynthesis
orf19.20	0.93338	1.0128	0.975879	0.96863	1.03451	RTS1	potential regulatory subunit of protein serine/threonine phosphatase 2A
orf19.21	1.04029	1.0488	1.06393	1.0585	1.29692		MPV17 homolog
orf19.22	0.911019	0.795738	0.99195	0.927948	0.765112		MPV17 homolog;hypothetical protein
orf19.23	0.973659	1.03913	1.10261	1.44628	1.10756	RTA3	putative transporter or flippase upregulated during the acquisition of azole resistance
orf19.24	0.840117	0.787661	0.815526	0.605638	0.618973	RTA2	putative transporter or flippase transmembrane protein
orf19.25	0.984939	0.901177	0.969961	1.00303	0.935158	TRM10
orf19.26	1.03914	1.10979	0.937582	0.985963	1.19359	PNG1	peptide-N4-(N- acetyl-beta-glucosaminyl)asparagine amidase
orf19.27	1.02037	0.962359	0.97217	0.948219	0.955566		hypothetical protein
orf19.28	1.0266	0.972048	0.984667	0.889261	0.908572	TPC1	mitochondrial thiamine pyrophosphate transporter
orf19.29	1.03111	0.930804	1.02372	0.84846	0.916918		hypothetical protein
orf19.30	0.919746	0.972107	0.982796	0.943458	0.878056	SPF1	P-type ATPase, S. cerevisiae homolog is necessary for sensitivity to a killer toxin (SMK toxin) produced by Pichia Farinosa
orf19.31	0.967895	1.01967	0.999956	1.00107	1.11905	CIS35	potential cell wall protein;member of a group of C.albicans orfs that are weakly similar to Sc CIS3/PIR3/PIR1†
orf19.34	0.933092	0.935242	0.965478	0.988178	1.01319	GIT1	permease involved in the uptake of glycerophosphoinositol (GroPIns)
orf19.35	1.00986	0.992391	0.955349	0.960081	0.983987		SRPK1-like protein kinase
orf19.36	1.01308	1.01952	0.983421	0.955114	0.985415	COG8	putative Conserved Oligomeric Golgi complex 8
orf19.1295	1.16891	0.953792	1.06583	1.02325	1.2435	VAS1	valyl-tRNA synthetase
orf19.1296	1.02263	1.01647	1.00134	1.03852	0.938584	PRP31	pre-mRNA splicing protein
orf19.81	0.890262	0.933666	0.976727	0.921209	0.866417	RRP46	ribosomal RNA Processing;3'->5' exoribonuclease
orf19.1223	1.04137	0.977632	0.924335	1.0316	1.05459	DBF2	kinase required for late nuclear division
orf19.1224	0.593568	0.773941	0.919428	0.686746	0.832831	ADY2	putative transmembrane transporter
orf19.1225	0.853386	0.934851	0.928968	0.943407	0.810023		hypothetical protein
orf19.3152	0.98782	1.0101	1.02627	1.05023	1.0839	AMO2	copper-containing amine oxidase
orf19.3151	0.99811	0.984064	1.05085	1.07914	1.16288	GRP6	similar to plant dihydroflavonol 4-reductase
orf19.3150	0.985624	1.31675	0.920405	1.06206	1.28391	GRP4	similar to plant dihydroflavonol 4-reductase
orf19.3149	1.05074	1.03496	0.852639	1.02428	0.992477	LSP1	Long chain base Stimulates Phosphorylation
orf19.3148	0.987729	0.8563	0.958889	0.950733	0.915953		conserved hypothetical protein
orf19.3147	1.0028	0.979212	0.978405	1.00006	1.00484		conserved hypothetical protein
orf19.2227	0.965374	1.23418	0.958399	0.899487	1.19253		putative sulfate transporter
orf19.2228	1.02369	0.911026	1.08175	1.07523	1.08416	TWF1	twinfilin A;actin monomer sequestering protein
orf19.2229	0.98679	0.964525	0.968412	1.02194	1.01371		zinc-finger protein
orf19.2230	1.02788	0.978584	1.00777	1.10693	1.0151	RDS3	transcription factor required for cell viability
orf19.2231	0.987179	0.955411	0.961645	0.977407	0.992389		hypothetical protein
orf19.2232	1.07955	1.09352	1.15615	1.09846	1.05535	RPL11	ribosomal protein L11A
orf19.2233	1.0266	0.992404	0.980962	1.01552	0.951373	PRE2	20S proteasome subunit
orf19.2236	1.03786	0.982864	0.927952	0.964907	0.876453	FHL1	transcriptional regulator of the forkhead/HNF3 family
orf19.2237	0.982156	1.03599	0.992937	1.02221	0.976517	SPR1	exo-1,3-beta-glucanase
orf19.2238	0.983507	0.968875	1.0281	1.02164	0.980522		GDP/GTP exchange factor
orf19.2241	1.2092	1.34715	1.50757	1.65875	1.77459	PST1	1,4-benzoquinone reductase;brefeldin A resistance protein;Protoplast-SecreTed protein
orf19.2242	1.03061	0.966159	1.04563	1.12691	1.10008	PRB1	subtilisin-like endoprotease B
orf19.2244	1.13291	1.0146	0.91758	0.922985	0.827277		aldo/keto reductase
orf19.2245	0.88632	0.927836	0.923555	0.853314	0.872354	YPT7	GTP-binding protein fo the rab family
orf19.2246	0.940455	1.01096	0.875057	0.949399	0.968069		conserved hypothetical protein
orf19.2247	1.00823	1.02266	0.993112	0.964471	0.951723		conserved hypothetical membrane protein
orf19.2248	1.12965	1.2988	1.23026	1.43441	1.70766	ARE2	acyl-CoA sterol acyltransferase
orf19.2249	0.978067	1.061	0.971332	1.00675	0.986219		neutral zinc metallopeptidase
orf19.2250	0.915399	0.94497	0.931965	0.897777	0.848672	SPE3	spermidine synthase;putrescine aminopropyltransferase
orf19.2251	1.14102	1.21699	1.02575	1.02808	0.761033	AAH1	adenine aminohydrolase;adenine deaminase
orf19.2252	1.01834	1.06144	0.971886	0.914674	1.06502	IFT3	hypothetical protein
orf19.2253	1.16704	1.16458	1.07599	1.30393	1.32892	IFT1	hypothetical protein
orf19.2256	1.05877	0.936178	0.93308	0.886643	0.892817		hypothetical ankyrin-repeat protein
orf19.2257	1.0582	0.944874	1.06723	0.879684	0.892295		hypothetical protein
orf19.2258	1.06574	0.966147	0.997373	1.06331	1.01214		hypothetical protein
orf19.2259	0.994333	1.06118	0.978719	0.984098	0.991092		hypothetical protein
orf19.2260	1.06203	0.992758	1.06541	0.951509	0.920717	BCD1	Box C/D snoRNA accumulation
orf19.2261	1.06055	1.03816	0.995938	1.06543	1.04474	HSH49	spliceosome-associated essential protein
[truncated: 4,826 more rows]

## Sheet: Complete dataset
File Name ()*	0048.TXT			6906.text			6907.txt			6909.text			0051.TXT			13654955.txt			1851.TXT			2005.TXT			0049.TXT			1849.TXT			1852.text			2038.TXT			13654956.txt			13662936.txt			2506.txt			5028.txt			13654954.txt
Experiment ()*S	1hL vs 1hF			1hL vs 1hF			1hL vs 1hF			1hL vs 1hF			3h vs 1hF			3h vs 1hF			3h vs 1hF			3h vs 1hF			6h vs 3h			6h vs 3h			6h vs 3h			6h vs 3h			6h vs 1hF			6h vs 1hF			6h vs 1hF			6h vs 1hF			6h vs 1hL
	Ratio	Experiment Intensity	Control Intensity	Ratio	Experiment Intensity	Control Intensity	Ratio	Experiment Intensity	Control Intensity	Ratio	Experiment Intensity	Control Intensity	Ratio	Experiment Intensity	Control Intensity	Ratio	Experiment Intensity	Control Intensity	Ratio	Experiment Intensity	Control Intensity	Ratio	Experiment Intensity	Control Intensity	Ratio	Experiment Intensity	Control Intensity	Ratio	Experiment Intensity	Control Intensity	Ratio	Experiment Intensity	Control Intensity	Ratio	Experiment Intensity	Control Intensity	Ratio	Experiment Intensity	Control Intensity	Ratio	Experiment Intensity	Control Intensity	Ratio	Experiment Intensity	Control Intensity	Ratio	Experiment Intensity	Control Intensity	Ratio
orf19.6114	0.932479	59010.5	63283.5	1.01636	24728	24330	0.987578	57726.5	58452.6	1.21474	52213	42982.7	0.977943	63368.8	64798	1.02126	64273.3	62935.5	0.98665	46826	47459.6	0.588991	40748	69182.7	0.933112	36678.2	39307.4	0.856484	51042.5	59595.4	0.906859	64876	71539.2	0.78482	24176	30804.5	1.0187	63553.5	62387	0.820206	39549	48218.3	0.667088	43869.3	65762.4	0.596677	41036.2	68774.6	0.939165
orf19.6113	1.49859	22716	15158.2	1.11769	7462.5	6676.72	1.23171	16402	13316.4	1.1793	13965	11841.7	1.11068	26685.1	24026	1.16312	60201.2	51758.3	1.13345	13433.5	11851.9	1.02841	11202.5	10893	1.14317	14458.8	12648	1.24101	15268.5	12303.3	0.808227	17151.5	21221.1	0.745567	8838.5	11854.7	0.748781	10692.6	14280	1.05039	9202	8760.59	0.930361	14625.7	15720.5	0.967757	7503.15	7753.13	1.747
orf19.6112	1.44748	64362.5	44465.2	1.31109	33047	25205.7	1.709	64295.5	37621.8	1.24347	55003	44233.6	1.50232	65217.4	43411	1.01991	64323.7	63068	1.06595	51797.5	48592.6	1.1785	28755.5	24400.1	1.22815	62907.3	51221	0.788902	46942.5	59503.6	0.907285	64968.5	71607.6	1.14657	46186.5	40282.2	1.00093	64033.2	63974	1.09685	61639.6	56196.8	1.56761	63185.1	40306.5	1.47413	33946.7	23028.3	1.02645
orf19.6110	1.07447	8073	7513.46	0.956558	4347	4544.42	1.06987	7181	6712.03	0.961584	5243	5452.46	0.974758	4581.05	4699.68	1.11669	6935.94	6211.19	1.08992	7962.5	7305.61	0.932648	9019.5	9670.85	1.05912	4351.3	4108.41	1.16786	8145	6974.3	0.910486	5363	5890.26	1.00897	2598	2574.89	0.999682	6573.51	6575.6	1.05907	7430.69	7016.22				0.77411	4270.76	5516.99	1.09929
orf19.6109	0.739758	18307.5	24748	1.31665	14501.5	11013.9	1.11676	30050.5	26908.7	0.897025	22995.5	25635.3	1.07497	48975.3	45559.6	1.01258	63864.6	63071.4	0.782139	32689.5	41795	1.13228	17464	15423.8	0.891924	22240.9	24935.9	0.932421	29859	32023.1	1.11172	58597	52708.2	0.872026	13014	14923.9	1.00509	63723.3	63400.3	0.942233	20337.3	21584.1	0.953703	25195.2	26418.3	0.987655	25252.9	25568.5	0.999281
orf19.6105	1.05443	13512.5	12815	1.03323	6681	6466.13	1.05713	14410.5	13631.8	1.18274	13378	11311	1.55408	25370.1	16324.9	1.13089	31404.3	27769.6	0.993815	10899	10966.8	1.05865	10394.5	9818.61	1.11024	11929.6	10745	0.846039	13370.5	15803.6	1.1673	32432	27783.8	1.42563	10343.5	7255.37	1.08515	54803.2	50502.9	1.14184	9067.07	7940.78	0.999727	14035.6	14039.4	1.06521	6165.19	5787.79	1.03428
orf19.6102	0.983047	8980	9134.87	1.11723	5754	5150.25	1.04954	10596.5	10096.3	0.97692	7648.5	7829.2	1.36713	12439.4	9098.9	1.31373	40809.3	31063.8	0.866714	8140	9391.8	0.979072	8617.5	8801.7	0.880726	6469.19	7345.3	0.892663	8421	9433.57	1.18324	16324.5	13796.4	1.08936	5083	4666.04	1.00249	64253.8	64094.2	1.08066	12159.3	11251.7	1.03318	12160	11769.5	1.23122	6289.42	5108.29	0.937753
orf19.6103	1.0358	9841	9500.88	1.01883	5070.5	4976.78	1.05101	8200	7802.02	1.00794	6326.5	6276.66	1.05405	5642.25	5352.95	1.10101	9260.02	8410.45	0.964606	7446.5	7719.73	1.09385	10071.5	9207.42	1.18315	6090.45	5147.65	1.06281	8548	8042.82	0.98006	10018	10221.8	0.983668	4303	4374.44	0.887207	11228.7	12656.3	1.03921	8745.16	8415.22	0.963571	10953.1	11367.2	1.0867	5895.7	5425.31	1.44835
orf19.6100	1.01909	16257	15952.5	1.03742	6154	5932.03	0.9288	10671.5	11489.6	0.984192	7549.5	7670.76	0.831786	16396.3	19712.2	1.07054	22361.2	20887.8	0.990685	10365.5	10463	0.963392	9680	10047.8	1.11159	9266.25	8336.02	0.991347	10061	10148.8	0.954526	14828	15534.4	1.00456	6823	6792.06	0.630974	19471.6	30859.6	1.00073	8316.84	8310.79	0.830299	12251.6	14755.6	0.967074	10413	10767.5	1.31592
orf19.6099	1.17208	47050.5	40142.6	1.08006	9200	8518.05	1.03868	19844	19105.1	1.07782	13719.5	12729	1.27302	55888.8	43902.7	1.2368	44820.4	36238.9	1.05624	11288.5	10687.5	1.00039	11658	11653.5	1.00586	30824.5	30645.1	1.09117	12696	11635.2	1.00883	25192	24971.5	0.957271	24472.5	25564.9	0.97161	59103.6	60830.6	1.08371	12494.6	11529.4	0.801662	13242.2	16518.4	1.01513	12086.8	11906.7	1.03881
orf19.6096	0.972109	18464	18993.8	1.05675	5194.5	4915.54	1.02046	8110	7947.37	1.01947	6273	6153.23	1.2125	33458.4	27594.6	1.46842	13178.1	8974.35	1.03092	7872.5	7636.39	1.03228	9072.5	8788.76	1.00208	15686.2	15653.6	1.20341	15771	13105.2	1.08465	7871.5	7257.15	0.841149	15425	18338	0.912552	32108.7	35185.6	1.00718	7422.01	7369.1	0.970774	7601.81	7830.67	1.17631	6156.1	5233.4	1.7162
orf19.6094	0.96501	15184.5	15735.1	1.05163	5004	4758.31	1.13557	8857.5	7800.06	1.01115	5932	5866.57	1.00705	15238.7	15132.1	1.09717	6765.56	6166.4	0.968621	7450.5	7691.86	0.980585	8932	9108.85	1.06378	16128	15161.1	1.05821	8607.5	8134.01	0.978377	5295	5412.02	0.852248	6101	7158.72	0.958853	5805.19	6054.3	1.0454	6650.78	6361.93							1.15832
orf19.6092	0.972538	9088	9344.62	0.991612	4476.5	4514.37	1.00704	7100	7050.38	1.0952	5792.5	5289	0.837955	5092.21	6076.95	1.10798	7215.21	6512.04	1.0036	7326.5	7300.24				1.16856	7339.87	6281.1	1.13921	11015.5	9669.44	0.9085	5800	6384.15	1.03803	3293.5	3172.82	1.04001	7187.03	6910.54	0.943339	6586	6981.58							1.04299
orf19.6091	1.07474	9020	8392.7	1.00142	4939	4931.99	1.06781	7756.5	7263.93	0.944058	6803.5	7206.65	0.946717	5005.73	5287.47	0.987321	8046.63	8149.96	1.08662	9856.5	9070.75	1.06649	9463.5	8873.54	1.0169	4811.13	4731.15	1.08524	8447.5	7783.99	1.08688	15208	13992.4	0.955538	3085	3228.55	1.32671	14527.6	10950.1	1.04609	7848.62	7502.84	0.899241	8422.2	9365.9	1.14161	4953.47	4339.01	0.999283
orf19.6090	0.935273	16255.5	17380.5	0.874376	6911	7903.92	0.676285	12541.5	18544.7	0.993665	11261.5	11333.3	1.13178	20238.5	17882	0.981278	58386.1	59500.1	0.970342	10757	11085.8	1.11049	13352	12023.6	0.695392	7060.67	10153.5	1.12793	11271.5	9993.08	1.15731	31324	27066.3	1.28746	15164.5	11778.6	1.00177	64138	64025	0.931591	20905	22440.1	0.900993	15621.3	17337.8	1.12455	12678.7	11274.4	0.607349
orf19.6086	0.984623	9674.5	9825.58	0.874463	5847	6686.39	0.832016	10890.5	13089.3	0.86133	8982.5	10428.6	0.878375	4523.09	5149.39	0.764041	11788	15428.5	0.921653	7217.5	7831.04	0.967578	8710.5	9002.37	0.999719	5605.4	5606.97	1.20251	8705.5	7239.44	1.16762	10062	8617.56	0.991405	3924.5	3958.52	1.62021	23888.7	14744.2	0.876237	8413.16	9601.47	0.942263	12483	13247.9	1.07975	5909.66	5473.16	0.716993
orf19.6085	0.906379	54006.5	59584.9	1.08849	38474.5	35346.7	1.00142	64231	64139.6	1.17195	63809.5	54447.5	0.903641	48264	53410.6	1.17687	56044	47621.2	1.1626	57416.5	49386.5	1.01089	33272.5	32914.1	1.24247	45124.5	36318.3	1.05547	63953	60591.8	0.904013	64889	71778.8	1.04715	28836	27537.7	0.996421	64217.3	64447.9	1.29687	39425.8	30400.7	1.08244	43187.2	39898.1	1.16847	53547.9	45827.5	0.962197
orf19.6084	1.04432	7258	6949.97	0.970551	4310	4440.78	0.982934	5805	5905.79	0.990433	5045.5	5094.23	1.02747	2357.51	2294.49	0.9652	6584.94	6822.36	0.833225	7121.5	8546.91	1.21358	9827	8097.5	0.860478	3167.71	3681.34	0.970041	7003.5	7219.8	0.996278	4005.5	4020.46	0.995362	2013.5	2022.88	0.904656	13657.9	15097.3	0.998314	6061.55	6071.78	0.961908	8022.49	8340.18	1.06657	4169.41	3909.18	0.955918
orf19.6083	0.975354	7741.5	7937.12	1.03184	4938.5	4786.1	1.04083	7190	6907.96	1.02399	5433	5305.72	0.886843	2797.54	3154.49	1.02249	6812.49	6662.66	0.937254	7315	7804.71	0.926909	9414	10156.3	1.01553	4352.5	4285.96	1.00526	7093.5	7056.36	1.0843	4187	3861.47	0.972557	2283.5	2347.93	0.923982	5398.81	5842.97	0.962377	6521.17	6776.11				1.15819	5383.03	4647.82	0.915982
orf19.6082	0.858615	15842	18450.6	1.10856	11173	10078.8	1.21033	23774	19642.6	1.17772	26003	22079.1	0.783261	11655.2	14880.4	0.950519	50683.8	53322.3	0.91664	20978.5	22886.3	0.96822	13260.5	13695.8	0.947516	8473.04	8942.37	1.04276	23091	22144.1	0.962772	62381	64793.1	0.905022	7941.5	8774.93	0.802494	27635.8	34437.4	1.02963	13476.7	13089	0.769662	20823.4	27055.3	0.944818	9151.52	9686.01	0.779995
orf19.6081	1.01651	64127	63085.6	1.00811	23797.5	23606	0.990198	61596	62205.8	1.35678	48272	35578.3	0.846626	65162.6	76967.4	1.34342	62845	46779.8	0.937467	44395.5	47356.8	1.03002	23443.5	22760.1	0.960112	62579	65178.8	1.05075	22402.5	21320.5	1.03128	64972.5	63002	0.93845	50257	53553.2	0.998793	64238.2	64315.8	1.31122	19232	14667.2	0.991328	31233.1	31506.4	0.968212	57550.7	59440.2	1.1387
orf19.6080	1.07636	8143	7565.31	0.975831	4389	4497.7	1.05079	6456	6143.94	1.06667	5318.5	4986.09	1.00679	5516.38	5479.15	0.861371	11482.2	13330.1	0.932042	7276	7806.52	0.938294	8266	8809.61	1.04913	3982.28	3795.81	0.988368	6601	6678.69	0.965788	4957.5	5133.12	0.968405	2630.5	2716.32	0.652545	6569.99	10068.3	0.990343	5861.09	5918.24	1.04356	7603.24	7285.84	1.05429	4324.95	4102.23	1.33175
orf19.6079	0.987046	7369	7465.71	1.03277	4631	4484.08	1.08324	6774	6253.45	0.922107	5298	5745.54	1.05694	2947.73	2788.93	1.02299	9652.87	9435.92	0.954348	7333.5	7684.3	1.02063	8590.5	8416.9	1.11805	3936.55	3520.9	1.14464	8765	7657.41	0.782041	7031.5	8991.21	0.924911	2676	2893.25	0.763649	6358.92	8327.01	0.977634	6220.15	6362.45	1.10168	9482.24	8607.09	1.05475	4348.63	4122.9	1.10833
orf19.6078.1	1.03653	7242	6986.77	0.95064	4367.5	4594.27	0.977335	6406	6554.56	1.071	5906	5514.45	1.03612	3251.23	3137.9	0.614398	8259.18	13442.7	0.930311	7147.5	7682.92	0.93376	8095	8669.25	1.0269	3588.19	3494.19	0.990189	7197.5	7268.81	1.01089	6055.5	5990.26	0.927848	2601.5	2803.8	1.11833	6580.87	5884.57	0.967194	6059.17	6264.69	1.02267	7628.01	7458.94	1.02225	3850.32	3766.52	0.980958
orf19.6078	0.944793	8698.5	9206.78	0.935135	4512.5	4825.51	1.04626	7246	6925.65	1.19572	6640	5553.12	1.19837	9092.7	7587.53	0.90086	7051.24	7827.23	1.14449	9479.5	8282.75	1.01003	8857.5	8769.55	1.26712	6234.1	4919.9	1.00367	7640	7612.08	0.835697	16816.5	20122.7	1.09302	5045	4615.66	0.682413	23358.1	34228.7	1.03698	7432.58	7167.52	1.08357	8471.5	7818.15	1.02677	4275.95	4164.49	0.91037
orf19.6077	1.01262	7478	7384.77	0.914974	4419.5	4830.19	1.08348	7232	6674.77	1.06192	5556.5	5232.49	1.04013	3319.63	3191.54	0.62643	15350.6	24504.9	1.054	8019.5	7608.65	0.960328	8474	8824.07	0.982911	3586.26	3648.61	1.0231	7270	7105.87	0.973289	4884	5018.04	0.96462	2578.5	2673.07	0.98827	13247.9	13405.1	0.95173	7140.85	7503.02	1.04562	8562.86	8189.23	1.18649	5235.66	4412.73	0.794217
orf19.6076	1.02155	7703.5	7540.99	1.00422	4559.5	4540.32	1.04682	6588.5	6293.85	1.03659	5478	5284.65	1.04541	8274.6	7915.17	0.97809	18301.7	18711.7	0.991517	8388.5	8460.26	1.00376	8851	8817.8	1.0506	4279.02	4072.93	0.938032	7158.5	7631.4	0.973299	6005	6169.74	1.10512	3189.5	2886.12	1.17884	44329.1	37604	0.91044	7999.52	8786.43	0.902221	7577.49	8398.71	0.962237	4009.94	4167.31	1.13162
orf19.6075	1.08297	11190	10332.7	0.995242	4887	4910.36	1.16143	7431.5	6398.57	0.892815	6075	6804.32	1.00152	9619.28	9604.72	1.11216	11480.1	10322.4	1.07355	8943	8330.29	1.01335	8564	8451.21	1.08889	7007.1	6435.06	0.920991	6969	7566.85	0.892555	9429	10564.1	0.964492	4259.5	4416.31	1.09736	9313.52	8487.17	1.06395	6777.74	6370.38	0.980435	8378.88	8546.08	1.26154	8213.31	6510.56	1.17372
orf19.6074	1.0845	9537	8793.92	1.00937	4946.5	4900.6	0.983233	7546.5	7675.19	1.15116	7833.5	6804.87	0.971363	3972.02	4089.12	0.964593	7313.39	7581.84	0.922503	8858	9602.13	1.08588	9878	9096.76	0.979092	4310.93	4402.99	0.89739	8023	8940.37	1.03769	27632	26628.3	0.895787	2999	3347.89	1.23883	16269.8	13133.2	0.975893	7734.13	7925.18	0.919615	9832.15	10691.6	1.04941	5023.67	4787.13	0.92977
orf19.6073	0.888668	24686	27778.7	0.762406	5843	7663.89	0.263686	12837	48682.8	0.762055	11517.5	15113.7	0.409074	10199.6	24933.3	0.686253	11943	17403.2	0.881557	7666	8695.98	0.950979	10081.5	10601.2	0.634678	14123.6	22253.2	1.53817	20860.5	13561.9	0.930682	4701	5051.13	0.997892	8882	8900.77	0.669805	9442.18	14096.9	0.491245	12095.2	24621.4							0.631482
orf19.6072	1.01346	7429	7330.3	0.980004	4537	4629.57	0.924065	6938	7508.13	0.967224	5174	5349.33	1.01749	3145.85	3091.77	0.938723	6889.46	7339.19	1.00087	7780	7773.23	0.951273	8567	9005.83	0.993119	3897.32	3924.32	1.03063	7351.5	7133.02	0.938957	3945.5	4202.01	0.887015	2494	2811.68	1.02768	5967.18	5806.47	1.06016	6294.19	5937.04	1.07768	9044.21	8392.27	1.01542	3874.4	3815.56	0.846865
orf19.6071	0.938129	7614.5	8116.69	0.977394	4543	4648.08	1.03545	7155.5	6910.52	1.02072	5634	5519.61	0.872155	3171.17	3636.02	1.0626	8338.07	7846.89	0.9195	7287	7924.96	0.933539	8581	9191.91	1.0442	5251.03	5028.76	0.950238	7380	7766.48	0.980943	4833.5	4927.4	1.01278	2757.5	2722.7	0.864724	8727.38	10092.7	0.959981	6935.49	7224.61				0.927795	3902.31	4206.01	1.01535
orf19.6070	0.747998	9940	13288.8	1.07781	4688.5	4350.03	1.02076	6114.5	5990.13	1.0256	5731	5587.97	0.558789	5628.65	10072.9	1.13474	8556.57	7540.53	1.03005	7596	7374.43	0.863186	8321	9639.87	0.699487	4238.72	6059.75	1.09783	7400.5	6741.03	0.902477	3576.5	3962.98	0.884666	3722.5	4207.8	0.909463	6690.14	7356.13	0.940946	6072.94	6454.08	1.0588	7255.15	6852.25	1.0028	3704.55	3694.2	0.999615
orf19.6068	1.51597	18564	12245.7	0.93403	7706.5	8250.81	0.986134	16062.5	16288.4	1.13655	15036	13229.6	1.69031	47776.1	28264.7	1.01351	63833.6	62982.5	1.17054	18624	15910.6	0.993039	11574.5	11655.6	0.877754	14670.7	16714	1.42066	27675	19480.4	0.969902	28141	29014.3	0.968002	10912	11272.7	0.995711	58642.7	58895.3	1.12478	8561.18	7611.44	0.824097	13847.9	16803.7	0.915613	20288	22157.9	1.29315
orf19.6066	0.893026	7167	8025.52	1.03297	4723.5	4572.73	1.12573	7025.5	6240.86	1.04223	6103	5855.7	1.05673	8773.57	8302.54	1.09641	26855.6	24494.1	0.997879	7601	7617.16	1.01822	8485	8333.2	1.09359	4799.31	4388.58	0.977819	7044	7203.78	1.03975	5661	5444.57	0.992308	3524	3551.32	0.898799	48770.5	54261.9	1.12739	8017.22	7111.31	0.980415	7519	7669.2	1.04725	4479.77	4277.64	1.46389
orf19.6065	1.10912	14009	12630.7	0.985149	4830	4902.81	0.846798	7440.5	8786.63	1.12554	6070	5392.98	1.29112	17950.1	13902.7	1.21474	8072.46	6645.39	0.995095	7840.5	7879.15	1.04329	8661.5	8302.08	1.09001	9148.31	8392.87	1.06818	9680	9062.13	0.921573	6817.5	7397.68	1.07552	9114	8474.01	0.92217	5847.36	6340.87	1.05204	6841.4	6503	0.936514	7393.49	7894.7	1.03019	4315.78	4189.31	1.01041
orf19.6064	0.957766	13705.5	14309.9	0.882485	6381.5	7231.28	0.94002	13875.5	14760.9	0.885876	9032.5	10196.1	1.12727	18871	16740.5	0.999062	21048.9	21068.7	0.912795	9730	10659.6	1.05864	10584	9997.74	0.81178	8813.73	10857.3	0.969545	10608	10941.2	0.943309	13506.5	14318.2	0.996762	7845	7870.49	1.19857	46791	39039	0.986857	7357.68	7455.67	0.845371	11089.5	13117.9	0.991989	14582	14699.7	1.0294
orf19.6063	1.43199	13434.5	9381.69	1.03944	5517	5307.66	1.0126	9266.5	9151.2	1.04814	7149.5	6821.14	1.08021	15779.6	14607.9	1.19033	49924.8	41942.1	1.00482	9130.5	9086.7	0.935664	9778.5	10450.9	1.16486	9235.19	7928.17	0.964753	8303	8606.35	1.00833	16628.5	16491.1	0.995555	7016	7047.33	0.993504	63279.1	63692.9	1.09539	10220.7	9330.68	0.91086	9601.04	10540.6	0.95915	6722.53	7008.84	1.25742
orf19.6062.3	0.938655	8732.5	9303.2	0.964687	4934.5	5115.13	1.00009	7754.5	7753.79	0.988889	6496.5	6569.5	0.852215	11520.5	13518.3	0.836381	22961.3	27453.2	0.887715	9876	11125.2	0.983116	9115.5	9272.05	0.94177	5060.07	5372.93	0.937766	8575.5	9144.61	0.936575	9920.5	10592.3	0.952212	3618	3799.57	0.858103	39499.7	46031.4	0.911325	6810.01	7472.64	0.919805	8010.86	8709.3	1.04309	6441.5	6175.41	0.97473
orf19.6062	0.908486	10758	11841.7	0.997189	6334.5	6352.36	0.959808	13502	14067.4	0.830568	8398	10111.2	0.837297	5250.7	6271.02	0.891253	11554	12963.8	0.990572	8733.5	8816.62	1.14791	11521	10036.5	0.971279	12538	12908.7	0.76448	15339	20064.6	1.09131	14877	13632.2	0.956653	5359	5601.82	0.958764	13856.4	14452.3	0.984336	12298.8	12494.6				1.03527	5413.21	5228.81	0.757141
orf19.6061	1.09282	10649.5	9744.95	1.15055	5343.5	4644.3	0.993126	8197.5	8254.24	1.00033	6614.5	6612.3	1.01115	11171.4	11048.2	1.05659	32466.3	30727.5	0.911183	9032	9912.39	1.00346	9918	9883.79	0.974367	6136.63	6298.06	0.941895	8927	9477.7	1.08554	13748.5	12665.2	0.951669	5016	5270.74	1.18224	15933.1	13477	1.0233	6844.94	6689.06	1.04822	9662.45	9217.96	1.15747	8105.05	7002.4	1.16208
orf19.6060	0.891474	10162.5	11399.7	1.04756	5313.5	5072.28	0.998498	9206.5	9220.35	1.02703	7435	7239.35	1.21577	14136.6	11627.7	0.934896	11430.6	12226.6	0.895999	8442	9421.89	0.907512	8606	9483.07	0.985174	5938.39	6027.76	1.10819	8082	7292.98	1.00924	14354	14222.6	1.21556	6111	5027.3	0.98911	61835.7	62516.5	0.97897	7722.32	7888.21	1.02918	8535.42	8293.43	0.997682	4380.71	4390.89	0.956073
orf19.6059	1.45769	21615	14828.2	1.06061	8272	7799.26	1.00137	15543.5	15522.3	0.978331	15679.5	16026.8	1.27656	24643.4	19304.5	1.02848	63996.2	62223.8	0.948622	15119.5	15938.4	1.18388	14226.5	12016.8	0.888731	15431.9	17364	0.946488	23352.5	24672.8	1.59592	53452.5	33493.2	0.806282	11535	14306.4	1.53123	40235.9	26276.9	1.03209	14166	13725.5	0.816469	18011.8	22060.7	1.3261	13095.8	9875.46	1.11841
orf19.6058	1.8546	34564.5	18637.2	1.10093	7444.5	6761.99	1.21393	19991	16468	0.905003	10274	11352.4	1.40944	20942.8	14859	1.83226	13723	7489.64	1.1201	10286.5	9183.53	1.12222	11995	10688.7	0.806699	37293.1	46229.2	1.00471	19227.5	19137.4	1.02902	14960.5	14538.6	0.861532	14506	16837.4	0.790689	12691.7	16051.4	1.04052	15913.1	15293.4				1.0797	5851.42	5419.49	1.07783
orf19.6057	1.04148	8229	7901.26	0.933763	4906.5	5254.54	0.924156	8141	8809.12	1.00348	7052	7027.54	1.25913	6366.66	5056.39	0.993699	20389.4	20518.7	0.939135	8103	8628.15	1.06141	9496.5	8947.03	0.955628	4704.56	4923	0.973349	9312.5	9567.48	1.18127	12022.5	10177.6	1.0871	3779.5	3476.7	1.05331	62958.8	59772.2	0.992369	7327.93	7384.28	0.811206	9061.29	11170.1	0.953189	4715.38	4946.95	0.791363
orf19.6056	1.05429	8093.5	7676.72	0.902787	4278	4738.66	0.976246	6840	7006.43	0.98608	6402.5	6492.88	1.033	7713.34	7466.92	1.1255	15310.3	13603.1	1.04338	8666.5	8306.14	0.961646	8288.5	8619.08	0.854557	4404.07	5153.62	0.933448	8478.5	9082.99	1.02404	9274.5	9056.81	1.0537	3207.5	3044.03	1.19866	7066.58	5895.42	1.06757	6491.81	6080.9	0.894935	8307.19	9282.45	1.20306	5344.52	4442.43	1.01558
orf19.6055	1.11542	7244	6494.41	1.06	4467	4214.15	1.00781	5695.5	5651.36	1.01932	5175	5076.92	1.00747	2697.05	2677.06	1.12067	8463.58	7552.26	0.900835	6739	7480.84	0.930542	8226	8840.01	1.10463	3622.73	3279.59	1.07483	7366.5	6853.63	1.08463	5697	5252.48	0.919281	2294.5	2495.97	0.943169	7521.99	7975.23	0.979795	5608.68	5724.34	0.997862	7880.65	7897.54	1.06997	4504.26	4209.71	1.11025
orf19.6054	1.12488	8293	7372.33	1.06164	4996.5	4706.41	1.02052	6590	6457.48	1.04135	6654.5	6390.25	1.06286	4788.63	4505.42	0.917489	9871.47	10759.2	1.12129	9208.5	8212.39	0.956839	9014	9420.6	0.995164	4172.37	4192.65	1.07369	9827	9152.52	0.943435	9179.5	9729.86	0.99672	2891	2900.51	1.0138	8210.75	8099	1.03828	7813.01	7524.94	0.977253	10202.7	10440.2	1.01657	5686.93	5594.25	1.01546
orf19.6053	0.904171	7652	8463	0.953805	4822	5055.54	0.981405	7423.5	7564.15	0.972753	6045.5	6214.83	1.03581	3761.55	3631.5	1.03456	8195.43	7921.69	0.932811	7384.5	7916.39	1.03886	8819.5	8489.58	1.03858	4301.05	4141.26	0.931745	7316.5	7852.47	0.959141	6441	6715.38	0.999792	2789.5	2790.08	1.13055	10396.8	9196.24	1.01396	8588.57	8470.31	1.04511	10394.7	9946.1	1.01276	5562.82	5492.74	0.841459
orf19.6052	1.31877	11209	8499.59	0.977138	4929.5	5044.84	0.988266	7582.5	7672.53	1.00254	6795.5	6778.28	1.02312	12346.4	12067.4	1.8183	46107.5	25357.4	1.20336	9778.5	8126.02	0.989044	8510	8604.27	0.87614	5920.12	6757.05	1.0481	9505.5	9069.3	1.02214	8428	8245.45	1.02006	5157	5055.57	1.34582	29071.6	21601.4	1.13001	6485.36	5739.22	0.989896	8517.58	8604.52	1.30114	8739.64	6716.89	1.28991
orf19.6049	0.932507	7821	8387.06	1.03218	4687.5	4541.34	1.0225	7196.5	7038.15	0.902819	5542.5	6139.1	1.06408	4942.25	4644.62	0.865709	6495.52	7503.13	1.08709	8585.5	7897.7	0.883075	8283.5	9380.29	1.10855	4858.09	4382.37	0.975467	7462	7649.67	1.0689	9371	8766.96	0.944564	3130.5	3314.23	1.07464	20150	18750.4	1.02122	6464.25	6329.91	1.01955	9049.91	8876.34	1.25244	4863.71	3883.38	0.911093
orf19.6048	0.982249	7510.5	7646.23	1.02775	4339	4221.84	0.947731	5833	6154.7	1.00567	5262	5232.32	0.94761	4666.31	4924.3	0.928539	7325.66	7889.44	1.11943	8327	7438.59	0.933513	8473.5	9077	0.945308	3624.99	3834.71	1.04475	8257	7903.34	1.00588	4815.5	4787.36	0.909724	3368.5	3702.77	0.982433	11809.8	12020.9	0.975824	5595.49	5734.12	1.00522	7707.22	7667.21	0.976633	4274.07	4376.33	1.70204
orf19.6047	0.869749	25579	29409.6	1.05768	6410.5	6060.9	1.26255	13477.5	10674.8	1.07892	8776	8134.03	0.758818	23740.3	31285.9	1.24303	8288.9	6668.3	1.13415	9826	8663.73	1.04632	10060.5	9615.13	1.28238	25064.8	19545.4	1.01428	11609.5	11446	0.934737	14993.5	16040.4	1.03961	13904	13374.3	0.687776	11373.2	16536.1	1.10859	7728.18	6971.18				0.92198	4718.92	5118.24	1.00021
orf19.6046	1.11415	9986.5	8963.35	1.07838	4706	4363.97	0.999161	6718	6723.64	0.974551	5181	5316.29	1.02882	6977.46	6782.01	1.07045	10710.6	10005.6	0.984003	7662	7786.56	0.896165	8265.5	9223.19	1.02264	4943.88	4834.41	0.938865	7456	7941.51	0.936139	5362	5727.78	0.909318	3077.5	3384.4	0.814947	9364.2	11490.6	1.03193	5858.72	5677.44	0.96926	7231.29	7460.63	1.05919	4388.93	4143.68	1.68112
orf19.6045	0.69511	10502	15108.4	0.986684	4981.5	5048.73	0.848135	7289	8594.15	0.945496	5790.5	6124.3	1.0166	24454.7	24055.4	1.27314	8380.23	6582.36	1.00654	7935.5	7883.95	1.00809	8469	8401.03	0.930352	6644.28	7141.68	1.06681	14127.5	13242.7	0.906102	6804	7509.09	0.987548	10687.5	10822.3	0.685965	6820.16	9942.44	0.890522	6003.56	6741.62	1.13346	8419.41	7428.09				1.20715
orf19.6044	1.12442	19578.5	17412.1	1.04419	6829.5	6540.48	1.07498	13646	12694.2	1.00067	7916	7910.71	1.02868	20825.7	20245.1	1.68823	14027.2	8308.84	1.08136	8467.5	7830.43	0.972225	10892	11203.2	0.938427	15243.8	16244	0.978914	12445.5	12713.6	0.969836	14544.5	14996.9	0.937749	9972	10634	0.650743	15923.2	24469.3	1.07228	10231.5	9541.84	0.915785	9882.95	10791.8				1.09877
orf19.6043	1.05797	9256	8748.8	1.00777	4832	4794.73	1.02779	7905.5	7691.74	0.921083	5574.5	6052.11	1.0519	6972.57	6628.57	1.11063	14537.4	13089.3	1.03757	8192.5	7895.87	1.1032	9459.5	8574.58	1.1398	5830.57	5115.43	1.03914	9021	8681.18	0.999656	7378	7380.54	1.05501	3904	3700.44	1.01884	8744.61	8582.91	1.11291	6656.2	5980.88	1.03568	8922.92	8615.52	1.12461	7354.41	6539.52	1.37815
orf19.6041	1.47791	14373	9725.19	0.994864	5410.5	5438.43	0.921716	9084	9855.53	1.14677	8182.5	7135.27	0.884954	15105.8	17069.6	1.36845	53539.3	39124.1	1.21586	12228.5	10057.5	0.95067	10665.5	11218.9	1.09018	8233.61	7552.56	1.00788	10070.5	9991.79	1.02047	16845	16507.2	0.97485	6570.5	6740.01	0.746492	19994.4	26784.5	1.1292	6265.69	5548.8	1.17346	11485.2	9787.44	1.18439	11454.8	9671.5	1.307
orf19.6040	1.25348	16387.5	13073.6	1.08096	7118	6584.9	1.23507	12154	9840.74	1.08018	8925.5	8262.95	1.14974	17681	15378.2	1.17484	32575.5	27727.7	1.00867	11133.5	11037.8	1.07784	11664.5	10822.1	1.05586	11282.6	10685.7	1.14262	14617	12792.6	0.958099	22599	23587.3	1.00548	7739	7696.81	0.910233	51589	56676.7	1.03575	11835.8	11427.2	0.858159	14841.5	17294.6	0.938548	14243.1	15175.7	1.47673
orf19.6039	1.0539	8232	7811.02	0.971398	4915	5059.72	1.00463	8592	8552.44	1.01015	6612.5	6546.07	1.07858	5479.75	5080.52	0.851885	11079	13005.3	0.962616	8774	9114.75	1.00098	9248	9238.91	0.980806	4191.22	4273.25	1.05448	7497	7109.69	0.999947	6512	6512.34	0.879063	2820.5	3208.53	0.920417	7013.9	7620.36	1.05041	6238.86	5939.44	0.942023	9600.86	10191.8	1.09178	8709.54	7977.39	1.01211
orf19.6038	0.933379	6941.5	7436.96	1.07948	4524.5	4191.35	1.00869	6445.5	6389.97	1.01739	5694	5596.7	0.97513	2927.9	3002.57	0.682919	8848.22	12956.5	0.949283	7775	8190.39	0.948695	8381.5	8834.77	1.02052	3311.34	3244.76	1.05574	7270	6886.19	0.882444	3929	4452.41	1.13272	2315.5	2044.19	0.976282	5141.13	5266.03	0.881054	5681.4	6448.41	0.990076	7370.69	7444.57	0.973728	4468.05	4588.6	0.943838
orf19.6037	1.07652	21872.5	20317.8	0.889473	9857	11081.8	0.794115	26343	33172.8	0.822974	14765.5	17941.6	0.763652	13166.7	17241.8	1.05338	28630.8	27180	0.900392	10347	11491.7	0.860555	18395.5	21376.3	0.969351	15008.2	15482.8	1.18288	28962.5	24484.8	0.939962	24832	26418.1	0.875813	10636.5	12144.7	0.804047	31506.5	39184.9	1.10363	33770	30598.9							0.857411
orf19.6036	1.01817	7393	7261.1	1.06954	4599	4299.99	1.00687	6491	6446.71	1.11886	5371.5	4800.86	0.948899	3268.77	3444.8	0.955381	6585.22	6892.77	1.04749	7720	7370.03	1.00573	8545	8496.34	1.03277	3918.86	3794.5	0.951656	7067.5	7426.53	0.968683	3964.5	4092.67	1.03781	2293.5	2209.94	0.920953	5357.73	5817.6	0.968955	5987.77	6179.62	1.05931	8628.29	8145.23	0.971479	3802.03	3913.65	1.01487
orf19.6035	0.949409	7861	8279.88	0.92519	4606	4978.44	1.00419	7072	7042.5	0.96523	5629	5831.77	1.14342	5666.85	4956.05	0.750876	13411.4	17861	0.894438	7236	8089.99	1.0496	8999	8573.73	1.2079	5199.49	4304.56	1.03796	7694.5	7413.12	1.07486	9562	8896.02	1.14591	3917	3418.24	1.02797	42859	41692.9	0.926545	7233.29	7806.73	0.921155	7742.66	8405.38	1.05427	4393.5	4167.35	0.788207
orf19.6034	0.928262	17605.5	18966.1	1.14556	11970	10449	1.44909	24782	17101.7	1.42275	21896	15389.9	1.05738	19747.5	18676	0.88448	56076.7	63400.8	1.26738	22474	17732.6	0.884912	10629	12011.4	1.36861	14419.9	10536.2	0.914097	27888	30508.8	0.910272	65015.5	71424.3	1.08386	10892.5	10049.7	0.682585	27517.9	40314.3	1.05893	13600	12843.1	0.818397	22281.7	27226	0.928141	10280.2	11076.1	0.788471
orf19.6033	0.936508	13318.5	14221.5	0.870961	4244.5	4873.35	1.01618	6341.5	6240.52	0.967046	5385.5	5569.02	0.946729	19326.9	20414.4	0.936752	18746.8	20012.5	0.958029	7770.5	8110.92	0.820244	8382.5	10219.5	0.957211	5450.97	5694.64	1.08852	11923	10953.4	0.922227	9642.5	10455.7	0.857736	11753	13702.3	0.976169	59308.2	60756.1	1.0168	9908.48	9744.79	0.92046	8286.19	9002.22	0.997246	5565.13	5580.49	1.07267
orf19.6032	0.793873	9633	12134.2	0.992488	7881.5	7941.15	1.15852	15491.5	13371.8	1.14272	13778	12057.2	1.0494	21284.3	20282.3	1.00149	56776.8	56692.2	0.994231	18943.5	19053.4	1.13692	13673.5	12026.8	0.908591	8083.31	8896.53	1.05051	20605.5	19614.8	0.934434	37140	39746	1.12022	6788	6059.55	1.00477	63936.2	63632.5	0.903159	19673.3	21782.8	0.912061	13782.8	15111.8	1.08416	18492.3	17056.7	1.05288
orf19.6031	0.936014	8122	8677.22	0.916488	6085	6639.48	0.995128	8596.5	8638.59	1.11505	9574	8586.19	1.18725	5582.19	4701.79	1.12404	30441.9	27082.6	0.923148	8154	8832.82	0.99801	9253	9271.45	1.0842	5772.05	5323.79	0.85198	8952.5	10507.9	1.22903	24511	19943.4	1.09854	3288	2993.07	0.996967	64131.4	64326.5	0.993408	11745.1	11823	0.904419	9945.9	10997	1.10899	6196.7	5587.7	1.03373
orf19.6030	0.931004	9650	10365.2	1.03765	4498	4334.81	0.961919	6508.5	6766.16	1.06108	5739.5	5409.12	1.06325	16300	15330.4	1.07516	6919.57	6435.83	1.04352	7624	7306.05	0.874128	7964	9110.79	0.886756	5725.51	6456.69	0.908487	8791	9676.53	1.0171	4748	4668.15	0.929306	7341.5	7899.98	0.844108	6565.8	7778.39	1.03989	6170.74	5934.04							1.09345
orf19.6029	0.826579	21323.5	25797.3	0.870785	4745	5449.1	0.97265	8092.5	8320.05	0.970475	6471	6667.87	0.809619	19508.1	24095.4	1.39853	16476.5	11781.3	1.06345	8177	7689.16	0.977846	8784	8983.01	1.16607	12365.8	10604.7	0.926429	8568.5	9248.95	1.13989	5451	4782.03	1.05944	10546	9954.27	0.722352	8688.05	12027.4	1.086	9224.6	8494.1	1.00118	7330.14	7321.48	0.906853	4156.16	4583.06	0.993319
orf19.6028	0.759067	19348.5	25489.8	0.934239	10364	11093.5	0.968552	23833.5	24607.4	1.07126	18174	16965	0.870051	23654.1	27187	0.969068	61252.8	63207.9	0.751619	12260	16311.5	0.860368	14350.5	16679.5	0.885358	12851.5	14515.6	0.687922	17867.5	25973.1	0.807207	37051	45900.2	1.16647	10395	8911.5	0.993469	62362	62771.9	0.742763	22388.1	30141.6	0.745161	24455.5	32819	0.581474	15738.9	27067.3	0.717716
orf19.6027	1.04942	12524.5	11934.7	1.15885	6233.5	5379.04	1.01991	9381.5	9198.32	0.990055	7114.5	7185.96	1.04601	8469.93	8097.39	0.890037	14451.6	16237.1	0.885171	8298	9374.46	0.987039	9600	9726.06	0.941906	8575.11	9104	0.913268	11246.5	12314.6	0.994446	14515.5	14596.6	0.983043	5000.5	5086.76	0.816925	27910.3	34165.1	0.990112	9093.69	9184.51	0.874068	12395.2	14181	1.13737	6659.89	5855.51	0.896988
orf19.6026	0.989373	8954.5	9050.68	0.808938	5417	6696.44	0.917421	10800.5	11772.7	0.827323	8140	9838.96	1.2119	8041.7	6635.6	0.548947	29993	54637.3	0.696351	11673	16763.1	0.982649	11130	11326.5	1.07257	5079.44	4735.77	0.962837	12320.5	12796	1.26782	36539.5	28820.7	1.16653	5315.5	4556.67	1.00116	63693.9	63619.8	0.897543	9965.45	11103	0.824674	10480.1	12708.2	1.07274	6631.99	6182.29	0.767128
orf19.6025	0.919347	9816	10677.1	0.878261	6233.5	7097.55	0.73696	10630	14424.1	0.816186	6870.5	8417.81	1.32091	10561.3	7995.44	0.78848	20537.7	26047.2	0.93226	7830.5	8399.48	1.05655	9694.5	9175.61	0.858802	7329.11	8534.11	0.972441	9449	9716.78	1.18777	15074	12691	1.15165	7635	6629.62	1.29365	64407.5	49787.5	1.08325	10452.4	9649.11	1.1283	11368.3	10075.6	0.946699	4808.53	5079.26	0.977418
orf19.6024	0.9528	7004	7350.97	0.997925	4373	4382.09	1.01636	6327	6225.17	0.979649	5583	5698.98	1.27353	2844.22	2233.34	1.10288	6869.7	6228.88	1.00128	7443	7433.45	1.04084	8650	8310.61	0.957708	3222.1	3364.38	0.940788	6675	7095.12	0.999999	4588.5	4588.51	0.97057	2237.5	2305.35	1.37267	8711.14	6346.13	0.963303	5806.04	6027.22	0.9781	7637.42	7808.42	0.992573	4176.64	4207.89	0.921349
orf19.6023	0.976315	13363.5	13687.7	0.966194	5198.5	5380.39	0.921662	8507	9230.06	0.920119	6236.5	6777.93	0.847716	10901.7	12860.1	1.10645	7016.55	6341.51	0.962172	7477	7770.96	1.04158	9526.5	9146.16	0.911468	8578.83	9412.1	1.0319	7976.5	7729.89	0.9896	5970.5	6033.25	0.854272	6459	7560.83	0.91269	6882.85	7541.28	0.938782	7210.3	7680.48	0.934493	7812.81	8360.48	0.88982	4128.33	4639.51	0.983328
orf19.6022	0.867846	7575.5	8729.08	0.907333	4469.5	4925.98	0.967478	7049.5	7286.47	0.955578	5602	5862.42	0.997757	6086.49	6100.17	0.93428	6877.48	7361.26	1.03256	7801	7554.98	0.988604	9120	9225.13	1.01018	4592.55	4546.26	0.927685	6713.5	7236.83	0.948623	4606.5	4855.99	0.910085	2566.5	2820.07	1.01319	5697.02	5622.86	1.00973	6024.53	5966.48	0.96218	7688.1	7990.29	0.984211	3868.54	3930.6	0.92231
orf19.6021	0.970427	6893.5	7103.57	1.03828	4504.5	4338.4	1.0603	6763.5	6378.88	0.96991	5437.5	5606.19	1.13056	3249.47	2874.2	0.943085	7029.34	7453.56	0.988643	8015.5	8107.58	0.989909	9042	9134.17	0.917741	3471.65	3782.82	0.952994	7219	7575.07	1.16427	15785.5	13558.3	0.990422	2471.5	2495.4	1.65895	16425.8	9901.32	1.00486	6892.25	6858.88	0.902384	7790.9	8633.69	1.12533	4487.08	3987.34	1.00407
orf19.6020	1.08864	6974.5	6406.59	0.995803	4327.5	4345.74	0.937507	5829.5	6218.08	1.08141	5240.5	4846.01	1.06705	2547.55	2387.48	0.794072	6665.07	8393.54	0.991604	7464	7527.2	0.919731	7995.5	8693.3	0.97058	3127.23	3222.03	1.0907	7150	6555.4	0.979289	4561.5	4657.97	0.88092	2063.5	2342.44	1.32279	17673.7	13360.9	0.994989	5704.56	5733.29	1.06562	7788.08	7308.51	1.03825	3839.61	3698.17	1.03675
orf19.6018	0.983242	15398.5	15660.9	0.963173	5121.5	5317.32	1.00028	9223	9220.39	0.992075	7369	7427.86	0.9615	23539.8	24482.4	1.20576	43931.9	36435	1.00537	10363	10307.7	1.18877	9968.5	8385.58	0.878392	11501.2	13093.5	0.986288	8040.5	8152.28	0.875698	9669	11041.5	0.884884	7662.5	8659.33	0.929513	28100.7	30231.6	1.01604	7241.44	7127.12	1	8740.4	8740.35	1.08324	7121.19	6574	1.39464
orf19.6017	0.897029	6481.5	7225.52	1.0903	4592	4211.7	0.938145	5720.5	6097.68	1.04361	5391.5	5166.21	1.1859	2472.41	2084.83	0.891793	6752.08	7571.35	0.894559	6811.5	7614.37	1.0473	8819	8420.72	1.12032	3252.31	2903.01	0.961106	6851	7128.25	1.05422	4638	4399.44	1.15567	2290.5	1981.96	0.893229	17744	19865	0.979936	6163.16	6289.35	0.882922	8983.98	10175.3	1.18154	4719.51	3994.37	0.878101
orf19.6016	0.985702	9468.5	9605.84	0.976241	4934	5054.08	1.02687	7931	7723.51	0.933381	6169.5	6609.84	0.951096	7571.9	7961.24	1.01996	11102.7	10885.4	1.00402	8274	8240.86	0.988804	9300.5	9405.81	0.951078	5231.79	5500.91	0.938363	8004.5	8530.28	1.02767	7737	7528.65	1.10932	4164	3753.66	0.939466	12791.6	13615.8	1.01123	6604.15	6530.8	0.873329	9283.66	10630.2	1.07543	7715.09	7173.96	1.20102
orf19.6014	1.17994	12733.5	10791.6	0.974283	5147.5	5283.37	1.1117	10043.5	9034.34	1.15401	8266.5	7163.28	1.0784	14718.7	13648.7	1.18304	62888.2	53158.1	1.09721	10145.5	9246.62	1.07415	11657.5	10852.8	1.11037	8556.16	7705.72	0.839151	16524.5	19691.9	0.995261	28396.5	28531.7	1.1355	7704	6784.65	1.00043	63711.6	63684.3	1.12334	9438.71	8402.4	1.04344	11137.4	10673.7	1.1381	6007.7	5278.71	0.692488
orf19.6013	1.02672	7226	7037.97	0.909947	4347.5	4777.75	0.905842	5842.5	6449.8	1.06945	5648.5	5281.69	1.05017	2564.76	2442.24	0.835121	7227.43	8654.36	0.967969	7991	8255.43	1.02958	9359.5	9090.57	0.912711	3074.26	3368.27	0.985222	7507	7619.6	0.88034	6133.5	6967.2	1.06893	2272.5	2125.96	1.01081	6828.07	6755.06	0.914518	6356.23	6950.36	0.852357	7772.55	9118.89	0.982626	4319.53	4395.9	0.82494
orf19.6012	1.04421	7726.5	7399.35	0.99334	4657	4688.22	1.09036	6957.5	6380.94	0.980168	5832	5950	1.24647	5146.78	4129.09	0.89139	20913.7	23461.9	0.964317	7748	8034.7	1.13608	9474	8339.17	1.1067	4317.55	3901.29	0.92721	7248.5	7817.54	0.945883	8115	8579.29	0.951183	2677	2814.39	0.852804	44828.9	52566.5	1.03445	6192.37	5986.13	0.862043	7851.42	9107.92	1.00878	4383.31	4345.16	0.902662
orf19.6011	1.20865	14213.5	11759.8	0.988882	5024	5080.49	0.998308	7842	7855.29	1.06524	6426	6032.46	1.07365	14050.6	13086.8	1.10116	31980	29042.2	1.49927	26563.5	17717.6	1.04609	10337	9881.53	1.07996	6571.28	6084.72	1.13201	9493	8386	0.923331	30699	33248.1	0.983205	5596.5	5692.1	0.728892	31875.8	43731.9	0.987504	7640.06	7736.74	0.984351	10443.9	10609.9	1.1032	6213.49	5632.22	1.54122
orf19.6010.1	1.07159	11731	10947.3	0.950465	4310.5	4535.15	1.05816	7681	7258.82	1.06188	5997.5	5648.02	0.997958	7885.86	7901.99	1.01459	6493.58	6400.2	1.10423	7849.5	7108.59	0.939281	8319	8856.78	0.918363	11049.2	12031.4	0.81387	8093	9943.85	1.00684	4452.5	4422.25	0.923206	4698	5088.79	0.955064	5714.08	5982.93	0.942235	6029.49	6399.14							0.954514
orf19.6010	0.947562	12714	13417.6	1.26637	6929	5471.52	1.52313	14981	9835.67	1.19417	9458.5	7920.57	1.12576	21655.5	19236.4	1.0395	31582.7	30382.5	1.20083	12293.5	10237.5	0.959358	9383	9780.5	0.88313	9231.19	10452.8	0.803029	9501	11831.5	0.795513	13215	16611.9	1.08139	7167	6627.59	0.705993	28286.4	40066.1	1.1433	6571.56	5747.86	1.03927	10582.6	10182.8	1.06021	11289.6	10648.5	0.962002
orf19.6009	1.12217	11012.5	9813.55	1.29562	9972	7696.72	1.4991	20501.5	13675.9	1.09492	13772.5	12578.5	1.43315	11083.6	7733.74	1.2284	13274.7	10806.4	1.23402	11239	9107.62	1.19443	16641	13932.2	1.01076	10059.4	9952.3	0.964773	13448.5	13939.5	0.959937	23052	24014.1	1.10161	9054.5	8219.33	0.998428	64019.4	64120.2	1.40973	32298.4	22911.1	1.47987	36083.2	24382.7	1.50845	20702.3	13724.2	0.998777
orf19.6008.3	1.02119	6798	6656.97	0.96802	4230	4369.74	0.987126	6014	6092.43	0.940057	4848	5157.13	1.18318	2347.25	1983.86	0.978939	7028.24	7179.44	0.932342	7155	7674.22	1.02881	8297	8064.69	1.04485	3338.39	3195.1	0.880129	6596	7494.36	0.940168	4271	4542.81	1.12271	2093.5	1864.69	0.814707	8424.26	10340.2	0.966104	5833.02	6037.67	0.925814	7038.76	7602.78	1.03642	4120.44	3975.66	0.933851
orf19.6008.4
orf19.3288	1.26617	10564.5	8343.66	0.992235	4944.5	4983.19	0.951055	7088.5	7453.3	1.07082	7354	6867.62	0.919791	4830.94	5252.21	0.9525	6901.11	7245.26	1.05458	8776	8321.79	0.996317	8053.5	8083.27	1.04956	4226.98	4027.39	1.14396	8530.5	7457.02	0.880672	12977	14735.3	1.04632	3293.5	3147.68	0.887095	8024.14	9045.41	0.985898	6618.25	6712.92	0.972159	9819.73	10101	1.09684	5195.64	4736.93	0.964045
orf19.3288.1
orf19.3289	0.880025	7868.5	8941.22	1.02498	6208	6056.7	0.988149	6163.5	6237.42	1.07466	5557.5	5171.38	0.934621	8303.01	8883.83	1.12596	9911.01	8802.24	1.1079	8165.5	7370.25	0.954233	9793	10262.7	1.03936	5260.74	5061.53	0.977817	8409	8599.77	1.00813	6588	6534.85	0.872259	3489.5	4000.53	0.765653	17814.9	23267.6	1.1009	7734.92	7025.99	0.906096	8200.12	9049.94	1.1816	6732.84	5698.09	1.05543
orf19.3290	0.744116	8493	11413.5	1.09665	6069.5	5534.57	1.06232	10892.5	10253.5	1.10001	9620	8745.4	0.756129	7964.81	10533.7	0.929791	22549.8	24252.5	0.921679	9373.5	10170	0.963939	9277	9624.05	1.00966	5424.04	5372.15	0.911225	9554.5	10485.3	0.854892	12208.5	14280.8	0.997669	3996	4005.34	1.05458	9222.44	8745.12	1.10561	6576.03	5947.86	0.768467	8935.43	11627.6	1.05214	6996.11	6649.44	0.686242
orf19.3291	0.930499	7951.5	8545.41	1.22276	5959	4873.39	0.934209	7869.5	8423.7	1.03233	6954	6736.25	0.964025	4391.02	4554.89	1.28571	13752.7	10696.6	0.868241	7482.5	8618	1.13975	10854	9523.15	0.948265	4668.36	4923.05	1.0127	8160.5	8058.19	1.07102	13662	12756.1	1.03461	3144.5	3039.32	0.918219	37367.5	40695.7	0.930601	9410.78	10112.6	0.816231	10955.4	13421.9	1.17426	5629.94	4794.47	0.848534
orf19.3292	1.10668	9243	8351.98	0.994748	5479.5	5508.43	0.942318	7870	8351.75	1.07189	7039.5	6567.36	1.13063	5298.05	4685.94	1.02005	21209.8	20792.9	0.79294	10252	12929.1	1.05795	10702	10115.8	1.02037	5364.11	5257.04	0.935452	12939	13831.8	1.1916	26814	22502.6	1.08528	4237	3904.05	1.30619	18711.8	14325.5	1.13019	12444.7	11011.2	0.948218	14144.9	14917.3	1.34181	11330.5	8444.2	1.05574
orf19.3293	0.850139	14966	17604.2	0.971534	4355.5	4483.12	0.702811	18970.5	26992.3	0.777436	16121.5	20736.8	1.0958	15245.6	13912.7	0.951958	60250.6	63291.3	1.1034	19084	17295.6	1.09598	17804	16244.9	0.775106	10523.6	13576.9	1.11025	22082.5	19889.7	1.18605	42129.5	35520.8	0.940558	9262	9847.34	1.37101	64329.8	46921.4	0.822788	27639.8	33592.8	1.11769	33653.8	30110.1	1.3032	45764	35116.7	0.985906
orf19.3294	1.41474	34660	24499.2	0.96996	6331	6527.07	1.15148	19041.5	16536.5	1.12164	17926	15981.9	1.18252	25205.3	21314.9	0.801226	8238.19	10282	0.821813	14895	18124.6	1.09284	10821	9901.68	1.25908	17220	13676.6	0.923742	9775	10582	1.36939	50515.5	36889	1.17903	13900.5	11789.8	1.0002	63866	63852.9	1.00775	20148.5	19993.5	0.807573	14451.6	17895.1	1.35676	15410.2	11358.1	0.785236
orf19.3295	0.958058	9802.5	10231.6	1.00531	4829.5	4804	0.925002	6529.5	7058.9	0.952385	5443	5715.13	0.931562	8476.92	9099.69	1.08719	8641.96	7948.91	1.0824	7888.5	7288	0.973836	9202	9449.23	0.91559	4786.58	5227.87	0.964157	8140.5	8443.13	1.15779	7630.5	6590.56	0.943024	3467.5	3677	0.673691	11348.2	16844.8	1.01877	7628.25	7487.73	0.913657	8548.63	9356.5	1.09868	5547.77	5049.46	0.915166
orf19.3296	0.980811	6717.5	6848.93	0.97244	4230	4349.88	0.970485	6227.5	6416.9	1.03082	5713.5	5542.69	1.00014	2394.03	2393.7	0.964381	9023.19	9356.45	0.888558	6969.5	7843.6	0.984301	8129.5	8259.16	1.03129	3137.16	3041.99	0.955978	6789.5	7102.15	1.09797	4536	4131.27	1.12807	2205.5	1955.11	0.946889	6871.05	7256.45	0.948162	5947.36	6272.51	0.949594	7557.07	7958.22	0.842695	4354.92	5167.85	1.03351
orf19.3297	0.835344	13427	16073.6	0.969074	4659.5	4808.2	0.959422	7758.5	8086.64	0.922633	5830.5	6319.41	0.700682	13331.2	19026	1.1591	7252.38	6256.88	0.949635	7356.5	7746.66	0.93449	8828	9446.86	0.877953	12494.2	14231.1	0.94055	9182	9762.38	1.05618	4418	4183	0.886915	7282	8210.48	0.968306	6333.24	6540.53	0.99813	5882.75	5893.77							1.01938
orf19.3298	0.881057	9551.5	10841	0.990265	5495.5	5549.52	0.969835	9850.5	10156.9	0.970003	9070	9350.49	1.11022	13908.5	12527.8	1.17673	24772.2	21051.7	0.913839	8732	9555.3	1.08071	9127	8445.4	1.00004	6979.81	6979.51	0.987524	10200.5	10329.4	1.0731	17634	16432.8	0.951896	6028.5	6333.15	0.9926	53998.8	54401.4	1.0912	7081.41	6489.59	1.06638	11500.4	10784.5	1.07669	4897.82	4548.94	0.983551
orf19.3300	1.30554	26888.5	20595.6	1.05355	6735.5	6393.15	1.09232	15035.5	13764.7	1.16304	10499.5	9027.66	0.809497	20438.7	25248.6	1.49401	17038.2	11404.4	1.1537	11171	9682.79	1.01135	10832	10710.4	0.911108	13635.1	14965.5	1.07986	9200	8519.61	0.929836	11164	12006.4	0.894837	11242.5	12563.7	1.07675	13453.1	12494.2	1.10722	7777.13	7024.01	0.965236	11495.7	11909.7	1.17971	11841.6	10037.7	1.32088
orf19.3301	0.758349	12674.5	16713.3	0.886061	7213.5	8141.09	0.898027	13725	15283.5	0.932475	11111.5	11916.1	0.829347	9717.72	11717.3	0.751838	21083.3	28042.3	0.961245	9607	9994.33	0.985693	13862	14063.2	0.89566	10665.1	11907.6	1.07806	15580.5	14452.3	1.09822	32014.5	29151.2	1.0999	7482.5	6802.91	1.58341	40159	25362.4	0.678531	15805.5	23293.7	0.752797	18467.4	24531.7	1.01707	19933.7	19599.1	0.639561
orf19.3302	0.957907	7391	7715.78	0.947879	4439.5	4683.61	1.17328	6833.5	5824.27	0.857657	4831.5	5633.37	0.966494	6408.37	6630.54	1.13382	14089.9	12426.9	1.04919	8194	7809.87	0.969785	8606	8874.13	0.992103	4022.03	4054.05	1.09291	8683	7944.82	1.04103	7551	7253.41	1.00269	3114.5	3106.16	1.01662	40826	40158.5	1.33165	11911.7	8945.08	1.09002	8378.9	7686.93	1.22346	5570.97	4553.47	2.52079
orf19.3303	1.01405	16120	15896.6	1.00037	5217	5215.08	1.07776	7952.5	7378.7	0.962577	6754	7016.58	0.944862	14102.5	14925.5	1.41438	8490.63	6003.07	1.06423	7874	7398.81	0.996218	8768	8801.29	1.00289	11015.5	10983.8	1.07736	8387.5	7785.24	1.02457	6658.5	6498.84	0.860879	8521	9898.02	0.96517	8087.82	8379.69	1.01047	6967.22	6895.03	1.07279	8005.38	7462.18	0.981147	4526.16	4613.14	1.14681
orf19.3304	0.98197	8341.5	8494.66	0.997064	5138	5153.13	1.00823	7717	7654.04	0.98412	6706	6814.21	1.01086	7005.14	6929.88	1.48732	25437.5	17103	1.02931	9068	8809.79	1.00674	9221.5	9159.78	0.929262	4701.38	5059.26	1.0103	10359.5	10253.9	1.10351	13920.5	12614.7	0.996899	3439	3449.7	1.12002	30024.5	26807.1	1.07861	8119.16	7527.4	0.854485	8843.84	10349.9	1.24546	6127.44	4919.83	0.880248
orf19.3305	1.23772	9642.5	7790.54	1.0146	5158.5	5084.27	1.08865	8941.5	8213.41	1.10323	7941	7197.93	0.916353	7236.91	7897.51	1.20868	18981.9	15704.6	1.12361	9144	8138.07	1.0507	9975	9493.66	1.04209	5686.99	5457.29	0.976055	10016	10261.7	0.942962	11013.5	11679.7	0.94925	3839	4044.24	1.17355	10552	8991.51	0.964953	6462.69	6697.41	1.00294	10862	10830.2	1.08057	8321.76	7701.25	1.1358
orf19.3306	0.81544	7534.5	9239.8	0.995838	4953	4973.7	0.852224	6161.5	7229.91	0.900794	6131	6806.22	1.11168	3548.42	3191.95	0.722943	8140.4	11260.1	0.954192	7379	7733.25	1.03413	9565.5	9249.79	0.86828	4107.72	4730.87	0.947455	8432.5	8900.15	0.954764	6181.5	6474.38	1.01011	3332.5	3299.16	1.54213	14692	9527.06	1.00383	8598.89	8566.12	0.788548	10242.6	12989.2	0.928927	6662.86	7172.64	0.69519
orf19.3307	1.19155	15331.5	12866.9	1.05773	5548	5245.17	1.26206	10950.5	8676.69	1.05517	7342.5	6958.58	1.05364	13498.4	12811.2	1.15286	7665.51	6649.12	1.02513	8586.5	8375.98	1.08875	9947.5	9136.63	1.02191	11876.5	11621.9	0.899971	9159.5	10177.5	0.943679	10125	10729.3	0.877084	6220	7091.68	0.801148	9853.48	12299.2	1.11116	8544.76	7689.97	0.862103	9170.7	10637.6	0.938763	4518.35	4813.09	1.13207
orf19.3308	0.955038	17833.5	18673.1	1.06073	7503	7073.44	1.13205	16002.5	14135.8	1.11256	9688	8707.84	1.03749	15143.2	14596	1.01207	21094.6	20842.9	0.976508	8285	8484.31	0.936296	10535	11251.8	0.962636	11135.6	11567.8	1.04998	8339	7942.06	0.965386	16182	16762.2	1.04424	8391	8035.54	0.90305	31573.9	34963.7	1.11538	13666.3	12252.6	0.907626	12732.6	14028.4	1.29138	10478.4	8114.16	0.845085
orf19.3309	0.949246	9154.5	9643.97	0.921975	5347.5	5800.05	0.838702	8523	10162.1	0.928615	7135.5	7684.02	1.10605	9832.86	8890.05	1.24243	30374.6	24447.8	0.910618	8886	9758.21	0.978076	9175.5	9381.17	0.899503	6093.03	6773.78	1.01435	11100	10943	1.05312	18217.5	17298.5	1.12241	3956	3524.55	0.904355	42287.6	46760	0.947095	9932.92	10487.8	0.872747	12497.9	14320.2	1.07717	7054.51	6549.1	1.20906
orf19.3310	0.850034	6037	7102.07	0.892227	3990	4471.96	0.906295	5640	6223.14	0.938529	4976	5301.91	1.06984	2037.9	1904.85	0.85931	6053	7044.02	1.03789	7441.5	7169.83	0.992624	8211.5	8272.51	1.02672	2927.45	2851.27	0.964087	6760.5	7012.33	1.02415	4639	4529.63	1.0623	1983	1866.7	1.8964	13365.5	7047.84	1.05435	6128.14	5812.24	1.03094	7685.34	7454.68	1.01107	3996.63	3952.88	1.31772
orf19.3311	1.20047	7813.5	6508.69	1.08237	4337	4006.96	0.923787	5849.5	6332.09	0.971897	5079.5	5226.38	0.988607	2596.69	2626.61	1.0018	6153.87	6142.84	1.03541	7391.5	7138.74	0.970006	8573	8838.09	1.02279	3664.6	3582.96	1.14514	7616.5	6651.16	1.01158	3281	3243.45	0.832117	2312	2778.46	0.977722	4944.09	5056.75	0.961861	5779.94	6009.13	1.03159	7571.43	7339.58	0.84317	3718.25	4409.85	0.908007
orf19.3312	0.934994	15411	16482.5	0.975067	9049.5	9280.9	0.93021	18805	20215.9	1.15772	15871.5	13709.3	0.883021	13763.4	15586.7	0.748322	23156.3	30944.3	1.00463	9571	9526.92	1.00352	11427	11386.9	1.15155	11672.6	10136.5	0.950608	15516.5	16322.7	0.878429	23187	26396	1.04345	7666.5	7347.25	0.662879	28541.1	43056.2	0.964784	14507.5	15037	0.90342	23073.3	25540	0.866583	14465.5	16692.5	0.747864
orf19.3314	0.982613	10070.5	10248.7	1.05019	6299.5	5998.41	0.897895	9950.5	11082	1.10291	9061	8215.56	1.0461	8862.74	8472.18	0.813514	9445.61	11610.9	1.00183	8945.5	8929.14	1.05786	8988.5	8496.88	1.08824	7682.55	7059.62	0.994856	8681.5	8726.39	1.08137	18642	17239.3	0.979041	5068	5176.5	1.06435	26750.7	25133.2	0.914494	10691.2	11690.9	0.797766	12613.4	15810.9	1.13375	7109.74	6270.99	0.810475
orf19.3315	0.945246	7024.5	7431.4	0.917777	4208.5	4585.54	1.03568	6192	5978.69	0.948031	5268	5556.78	1.07571	2729.22	2537.13	0.703357	4730.09	6725.02	0.974538	7399.5	7592.83	0.993915	8647	8699.94	0.990906	3292.55	3322.77	0.980857	6632.5	6761.95	0.973699	6493.5	6668.9	1.00368	2080	2072.38	1.21606	7773.81	6392.63	1.0017	5176.13	5167.36	0.90454	7944.69	8783.14	1.02104	4157.75	4072.07	0.895907
orf19.3317	1.15194	8901	7726.99	1.00294	4667	4653.34	1.02835	6927.5	6736.53	1.01115	5278	5219.79	0.933643	4728.46	5064.53	0.984782	8568.95	8701.36	0.940446	7518.5	7994.61	0.971638	8661.5	8914.32	1.127	4245.31	3766.92	1.0428	7719	7402.22	1.00281	7792	7770.19	1.05984	3080.5	2906.58	0.794747	10339	13009.2	1.0866	7545.48	6944.14	0.98089	9584.96	9771.7	0.99495	5026	5051.51	1.09085
orf19.3318	1.02155	7761	7597.27	0.956501	4345	4542.6	1.0183	6550.5	6432.8	0.967998	5290	5464.89	1.0546	6012.63	5701.35	0.90841	9780.81	10767	1.03873	7971.5	7674.27	0.974942	8714	8937.97	1.0418	4436.37	4258.35	1.07349	6938.5	6463.47	1.03741	3876.5	3736.72	0.976572	2939	3009.51	1.31481	9659.24	7346.47	0.927637	5871.1	6329.09	1.01484	7946.31	7830.1	0.991002	4311.95	4351.11	1.22735
orf19.3319	1.47489	15811	10720.1	1.0063	4929	4898.14	1.05324	9908.5	9407.67	1.04809	6854	6539.54	1.34333	16976	12637.2	1.04552	9760.02	9335.1	1.06864	8770	8206.69	1.0759	9325	8667.15	1.02624	15486.2	15090.2	0.995578	9774.5	9817.92	1.04174	7997.5	7677.09	0.951042	7495.5	7881.35	1.14617	7282.88	6354.1	0.985204	7369.26	7479.94	0.980297	8279.89	8446.31	1.0657	4990.9	4683.21	1.12444
orf19.3320	1.11382	7645	6863.75	1.05776	4505.5	4259.46	1.03008	5841.5	5670.91	0.959389	5137.5	5354.97	0.945113	3008.16	3182.86	1.01097	7085.02	7008.15	0.995953	7528.5	7559.09	1.01498	8588	8461.24	0.921674	3455.13	3748.75	1.09817	7629.5	6947.49	0.938345	4077.5	4345.42	0.976664	2177	2229.02	0.752033	6127.01	8147.26	0.970794	6511.05	6706.94	0.977233	7432.31	7605.47	1.00185	4012.24	4004.85	1.03896
orf19.3321	0.958554	8022	8368.86	1.13319	6010.5	5304.06	1.10122	9641	8754.82	1.13085	8620	7622.57	0.862568	6446.26	7473.34	1.11508	44401.1	39818.8	1.00554	10135.5	10079.6	1.12085	10479.5	9349.56	0.95426	5158.25	5405.5	0.874363	9445.5	10802.7	1.09968	23972	21799.1	0.996633	3431.5	3443.09	0.98656	61625.7	62465.2	1.05585	14921.4	14132.1	0.879466	11118.7	12642.5	1.19098	7789	6539.97	0.975493
orf19.3322	0.781003	11188.5	14325.8	1.00009	6209.5	6208.93	0.954775	11339	11876.1	0.871995	9989	11455.3	0.856168	15682.8	18317.5	0.719815	20732.4	28802.4	0.967107	9685.5	10014.9	1.15497	9581.5	8295.92	1.04961	9460.84	9013.67	0.804605	11258	13992	1.09606	24775	22603.7	1.00963	6760.5	6696.04	1.31374	22012.6	16755.7	0.884821	8584.74	9702.24	0.799116	11543.9	14445.9	1.15399	6225.43	5394.72	0.860137
orf19.3323	1.02035	8018	7858.06	0.95407	4175	4375.99	0.927747	5850.5	6306.14	0.974797	5207.5	5342.14	0.900654	3140.66	3487.09	1.05543	6617.91	6270.37	0.95338	7029.5	7373.24	0.998728	8501.5	8512.33	0.946472	4778.13	5048.36	0.894458	7448	8326.83	0.929005	4628.5	4982.21	0.884888	2645.5	2989.64	0.912506	6091.38	6675.44	1.06123	7159.44	6746.33							1.13076
orf19.3324	0.985446	60330.5	61221.5	1.06027	14240	13430.6	1.27304	31183	24494.8	1.37686	22448.5	16304.1	0.837108	65198.4	77885.3	1.0149	64056.2	63116	1.36191	22855	16781.5	1.1231	20036	17840	1.10814	45159.8	40752.7	1.10038	61515.5	55904.1	1.1559	65008	56240.3	1.07543	62152.5	57793.4	1.00846	64101.6	63564.1	1.55155	52440	33798.4	0.855626	17615.7	20588.1	1.1359	20137.5	17728.2	0.927835
orf19.3325	1.21492	11623.5	9567.27	0.975582	4832.5	4953.45	1.11762	8588	7684.22	1.02365	6088	5947.34	1.39287	13795.5	9904.38	1.21511	21584.6	17763.6	0.922601	8053.5	8729.12	1.09626	8852	8074.69	1.12497	8888.95	7901.5	0.996819	7662.5	7686.95	1.12782	17657.5	15656.3	1.16465	7922.5	6802.48	1.00114	64299.2	64225.9	1.25809	15279	12144.7	1.08577	10820.2	9965.42	1.21396	5948.75	4900.29	1.14775
orf19.3325.3	0.841408	47225.5	56126.8	1.1218	16430.5	14646.5	1.18779	39284	33073.2	1.51631	39135	25809.3	0.940195	45357.5	48242.6	1.02345	22147.4	21640	0.760769	29224.5	38414.4	0.955397	14847.5	15540.7	1.08731	29334.9	26979.3	1.07773	21766	20196.1	0.905592	64941.5	71711.7	1.14836	24921.5	21701.9	0.998848	64121.3	64195.2	0.864843	20753.2	23996.5	0.75272	19247	25569.9	1.13742	16317.3	14345.9	0.761647
orf19.3327	0.959141	9876	10296.7	0.890811	5081.5	5704.35	0.818572	8017.5	9794.49	0.992695	7992.5	8051.32	0.804555	10973.6	13639.3	1.3901	44439.5	31968.4	0.961407	8255	8586.37	1.07855	9158.5	8491.5	0.911189	5474.92	6008.54	1.0132	10627	10488.6	0.931583	11179.5	12000.5	1.07485	4081.5	3797.26	0.96108	17117.5	17810.7	1.07653	6505.4	6042.9	0.863269	9276.91	10746.3	0.95288	6097.37	6398.89	1.00238
orf19.3328	0.994625	9330	9380.42	0.972965	5123	5265.35	1.06543	8618.5	8089.21	0.974968	7159	7342.8	0.716231	6792.57	9483.78	0.997689	20756.3	20804.3	1.04216	9074	8706.88	0.976405	9662	9895.48	0.935536	4407.33	4711.02	0.97912	8151.5	8325.33	0.93178	5979.5	6417.29	0.999089	2853.5	2856.1	0.593859	8587.62	14460.7	1.00033	5874.91	5872.99	0.836417	7710.89	9218.95	0.877503	5376.77	6127.35	0.904914
orf19.3329	0.974184	9431.5	9681.44	1.09223	5802	5312.06	1.15804	10027	8658.56	1.11183	8317.5	7480.89	1.13675	9768.93	8593.72	1.1606	23496.1	20244.8	0.986776	8951.5	9071.47	0.890958	8984	10083.5	0.984191	6591.4	6697.27	1.14423	11429.5	9988.79	1.08785	12554	11540.2	0.919979	3763	4090.31	1.11256	11590.7	10418	1.08695	7288.61	6705.55	1.01114	11958.7	11826.9	1.40186	10121.4	7219.98	1.16876
orf19.3330	1.00043	8006	8002.53	1.00563	4680	4653.82	1.04241	6840	6561.73	0.967475	5679.5	5870.44	0.933987	5813.66	6224.57	1.36324	14173.3	10396.7	1.02356	8228	8038.61	1.034	9338.5	9031.42	0.872886	4226.07	4841.5	1.02129	8431	8255.26	1.05268	8136	7728.87	1.02839	2500	2430.99	0.836404	14943	17865.8	0.925949	7487.31	8086.1	0.653205	10281.9	15740.7	0.9613	6526.66	6789.4	1.26247
orf19.3330.3	1.12464	11363	10103.7	1.04061	5118	4918.28	0.973148	7304.5	7506.05	1.04007	6538	6286.09	0.835957	5809.85	6949.94	1.25354	10963.6	8746.1	1.06131	8115.5	7646.68	0.979716	9400.5	9595.12	1.00684	4845.75	4812.82	1.10653	8817	7968.16	0.894704	10617	11866.5	0.970913	3793.5	3907.15	0.788661	12186.4	15452	1.05028	8296.42	7899.25	0.902083	9727.7	10783.6	1.04028	6323.56	6078.73	0.929242
orf19.3331	0.975378	9330	9565.52	1.02825	5390	5241.93	1.08865	7156	6573.29	0.979756	7043	7188.53	0.763255	10412.6	13642.4	1.10857	26256.5	23685	0.953483	9744.5	10219.9	1.0954	10507.5	9592.37	0.836934	4861.36	5808.54	1.19102	11159	9369.27	0.955277	11982.5	12543.5	0.931172	3677	3948.79	0.583987	21982.4	37642	0.993137	9161.89	9225.2	0.873159	9127.47	10453.4	0.95802	8123.36	8479.32	0.883972
orf19.3332	0.777078	10280	13229	1.01983	4665.5	4574.8	1.03841	8668.5	8347.88	1.03833	6027.5	5805	0.956962	11552	12071.6	1.01126	6558.67	6485.62	1.0852	8217	7571.87	0.927633	8478.5	9139.93	0.854109	7141.52	8361.36	0.953071	7223	7578.66	0.910998	4603.5	5053.25	0.972984	4541	4667.09	0.91407	4874.85	5333.13	0.958104	6416.76	6697.35	1.20928	9070.66	7500.9	1.02757	3918.72	3813.58	0.891719
orf19.3333	1.13107	10039	8875.66	0.984769	5626.5	5713.52	1.02189	8908	8717.19	1.05397	7717.5	7322.28	0.967977	5653.87	5840.91	0.962197	9721.36	10103.3	1.03475	10053.5	9715.89	0.973288	9567.5	9830.08	1.12921	5080.71	4499.36	1.05384	8606	8166.31	0.924315	10484.5	11343	0.993008	3819	3845.89	0.876269	12208.5	13932.4	1.05339	8274.31	7854.96	1.11191	11389.4	10243	1.17262	10662.4	9092.78	0.945435
orf19.3334	1.01322	63946.5	63112	0.896488	15668.5	17477.6	1.08257	35826.5	33094	1.32006	26125.5	19791.2	0.816756	65051.2	79645.9	1.01629	63907.8	62883.2	0.933943	28167	30159.2	1.05343	18564	17622.4	1.23966	57021.9	45997.9	1.05631	63958.5	60549.3	1.04922	65026.5	61976.3	1.11463	65294	58579.2	1.00848	63480.9	62946.8	1.2377	53920.3	43564.9	0.970785	23630.9	24342	1.1732	23913.9	20383.5	0.938516
orf19.3335	0.859675	7976	9277.92	0.959152	4801.5	5005.98	1.00027	7163	7161.05	1.05369	6023	5716.1	0.831156	8024.28	9654.37	0.903959	20871.4	23088.9	0.960634	9123	9496.85	0.978859	9425.5	9629.07	0.933858	4738.68	5074.3	0.985301	8940	9073.37	1.1373	12819.5	11271.8	1.16572	3619.5	3104.95	0.941874	45348.7	48147.3	0.997701	8806.5	8826.79	1.01238	9078.49	8967.45	1.16104	6851.28	5901.01	1.12271
orf19.3336	0.984422	6606.5	6711.05	0.925288	4045.5	4372.15	1.03672	5881	5672.72	0.993888	4926.5	4956.8	0.984633	2031.46	2063.16	0.965852	6407.59	6634.13	0.955315	6882	7203.9	1.18585	10619	8954.77	0.945837	2963.75	3133.47	0.928668	6278.5	6760.76	1.03855	3959	3812.06	1.0084	2115	2097.37	0.983618	5244.35	5331.7	1.03114	5568.02	5399.86	0.989381	7433.46	7513.24	0.955042	4006.19	4194.77	0.878784
orf19.3337	1.13361	11327	9991.99	0.965106	6180	6403.44	1.00559	9854	9799.23	0.925306	9040	9769.74	0.875106	5634.41	6438.55	0.903825	11471.5	12692.2	0.929687	7927.5	8527.07	0.89135	8529.5	9569.19	0.994293	4962.87	4991.36	1.17582	10865	9240.33	1.07105	11602.5	10832.8	0.984331	4490.5	4561.98	1.08496	20369	18773.9	0.768593	9920.14	12906.9	0.794733	14075.9	17711.5	0.957757	5493.49	5735.78	0.55274
orf19.3338	1.03053	26015	25244.2	1.35346	7541	5571.64	1.23487	9547.5	7731.6	1.1739	9614	8189.77	0.379918	9163.19	24118.9	0.988241	7274.16	7360.71	0.910688	7829.5	8597.34	1.00802	9217	9143.65	0.511763	4238.4	8281.97	1.09133	7281	6671.65	1.20824	8454	6996.98	0.750631	6988.5	9310.17	0.532625	18427.6	34597.6	1.01245	6665.99	6583.99	0.755632	7556.5	10000.2	0.995011	4529.74	4552.45	0.770194
orf19.3340	0.943611	9569.5	10141.4	0.919134	5644	6140.57	0.972102	8327.5	8566.49	1.00942	8283	8205.68	1.03764	7520.87	7248.09	0.629241	20145.9	32016.2	1.09498	9975.5	9110.23	1.02559	10516.5	10254.1	1.04324	6477.01	6208.54	0.877016	12650.5	14424.5	1.14564	19749	17238.4	1.02578	5600	5459.25	1.33032	26497.9	19918.5	1.06605	13124.3	12311.1	0.913006	15396	16863	1.18785	9456.96	7961.39	0.95848
orf19.3341	0.938347	10219	10890.4	0.808884	8320.5	10286.4	0.793898	16593.5	20901.3	0.880888	13775.5	15638.2	1.01175	18518.8	18303.7	1.01574	64121.7	63128.1	1.30105	20302	15604.4	1.12444	12567	11176.2	0.845297	7499.25	8871.73	1.32303	21242	16055.5	1.04156	34569.5	33190.2	1.00767	6427	6378.11	1.0116	63600.6	62871.6	1.06709	9220.62	8640.91	1.01528	13029.2	12833.1	1.11956	10127	9045.52	0.869523
orf19.3342	0.950271	7606	8004.03	1.01868	4812.5	4724.23	1.09912	7475	6800.89	0.969256	5972	6161.43	1.11715	6893.94	6170.99	1.04247	26300.3	25228.8	0.836448	7844.5	9378.35	0.996129	8339.5	8371.91	1.04427	4617.51	4421.77	0.926854	7585	8183.6	1.08966	9158	8404.45	1.05552	2695.5	2553.71	0.917093	34766.1	37909	1.02149	8407.24	8230.35	0.892964	8656.61	9694.25	1.0839	6240.55	5757.52	1.39876
orf19.3344	0.988708	7955	8045.85	0.972299	4293.5	4415.82	0.950045	7021	7390.18	0.924552	6568	7103.98	0.954654	4743.57	4968.89	1.13772	12698.7	11161.5	1.129	10104.5	8949.94	0.968412	8401.5	8675.54	0.937111	3582.04	3822.42	1.05524	8140.5	7714.34	1.03013	7407	7190.36	1.15453	2733.5	2367.62	1.14081	7055.71	6184.83	1.08361	6763.29	6241.44	1.02915	9232.68	8971.14	1.16312	10095.6	8679.75	1.19025
orf19.3345	1.06146	10424.5	9820.88	0.980911	4849.5	4943.87	0.96385	8488	8806.35	0.980247	6506.5	6637.61	1.05232	10573	10047.3	0.955968	7914.79	8279.34	0.928649	8108	8730.96	0.986121	9317.5	9448.64	0.991091	7463.99	7531.08	0.930333	7514	8076.67	0.996688	6095	6115.25	1.01783	4183	4109.7	0.857052	5791.87	6757.9	0.985871	6412.77	6504.67	1.49549	12022.3	8039	1.03065	4637.64	4499.73	1.11119
orf19.3347	0.848362	13979	16477.6	1.0022	4893	4882.26	0.979339	8371.5	8548.11	1.0078	6747.5	6695.3	0.877089	13288	15150.2	0.988139	6440.75	6518.06	1.02072	8035	7871.91	1.0148	8553.5	8428.79	0.87933	12834.6	14595.9	1.06775	9190	8606.89	0.968818	6133	6330.39	0.859805	6059	7046.94	0.878772	6522.61	7422.42	1.00699	6906.26	6858.31				0.858464	3884.37	4524.79	0.950831
orf19.3348	1.07545	14774	13737.5	0.970066	4455	4592.47	0.937583	6675.5	7119.9	0.925012	5393.5	5830.73	1.05631	23561.3	22305.3	1.30624	16863.6	12910.1	1.06262	8366.5	7873.49	0.983277	9125.5	9280.7	1.02849	10502.8	10211.8	0.94683	13559	14320.4	1.10558	14576	13184	1.0353	8719	8421.73	0.821709	38461.6	46806.8	1.01014	7638.81	7562.13	0.984623	8268.32	8397.45	1.44704	12075.3	8344.82	1.09346
orf19.3349	0.93687	10188.5	10875	1.05066	6044.5	5753.04	1.05647	9923	9392.59	0.884115	8518	9634.5	1.07577	15542.1	14447.4	1.01847	64279.3	63113.4	1.03801	11813	11380.5	1.01263	9665.5	9544.98	0.865993	7228.6	8347.18	0.891897	12832	14387.3	0.942728	21376	22674.6	1.148	6462.5	5629.35	1.00363	64434.8	64201.9	1.04618	10264.2	9811.18	0.988147	11342.1	11478.1	1.09741	7473.22	6809.85	0.703609
orf19.3350	1.24443	13344.5	10723.4	1.03222	5126	4966	1.16012	7794.5	6718.68	1.10483	6493	5876.93	1.05628	16716.5	15825.8	1.17252	21696.1	18503.8	1.04322	8735	8373.11	1.00502	9138	9092.39	1.11568	7007.49	6280.91	0.957777	9588	10010.7	1.05255	18121.5	17216.7	1.01467	8499	8376.14	0.828047	33256.7	40162.8	1.1187	10434.5	9327.35	1.00975	8447.95	8366.36	1.04331	5169.57	4954.95	1.06491
orf19.3351	0.99941	6904	6908.07	0.960198	4484	4669.87	0.907757	5823	6414.71	1.06836	5631	5270.71	1.28287	3809.36	2969.41	1.10329	19832.9	17976.1	0.997552	7635.5	7654.23	1.05318	8690.5	8251.67	1.02727	3748.2	3648.71	1.05866	7781.5	7350.35	1.03089	5712.5	5541.33	0.951577	2333.5	2452.24	2.14721	41255.8	19213.7	1.07542	8419.67	7829.17	0.955142	7831.69	8199.51	1.09317	4845.94	4432.91	2.00246
orf19.3352	1.13132	7430	6567.53	1.05698	4770.5	4513.31	1.02457	6594.5	6436.38	0.999878	5414	5414.66	0.867349	2940.4	3390.09	0.775021	6811.24	8788.46	1.0839	8094.5	7467.92	0.934481	8221.5	8797.93	1.07272	3278.45	3056.2	0.947494	6690.5	7061.26	0.942541	3814.5	4047.04	0.858974	2106.5	2452.34	0.989519	5061.04	5114.65	0.971577	5893.28	6065.69	1.01353	7213.87	7117.57	1.01371	4450.33	4390.15	1.10496
orf19.3353	1.04369	8070.5	7732.66	0.9254	4489.5	4851.41	0.989706	7531.5	7609.84	1.05322	5928	5628.48	0.975891	3235.52	3315.46	1.1663	8024.5	6880.33	1.0146	7657.5	7547.29	1.00477	8936	8893.58	1.35456	7143.31	5273.52	1.06562	8387.5	7871	1.09865	5386.5	4902.82	1.01263	3124.5	3085.54	1.03438	9298.62	8989.53	1.03291	6599.71	6389.45				1.00869	3675.21	3643.54	1.27661
orf19.3354	1.01085	63786.5	63101.9	1.20864	63176	52270.2	0.998355	63993	64098.5	0.827139	64310	77750	0.815466	65118.2	79854	1.01771	63965.7	62852.6	1.27245	63759.5	50107.8	1.12909	38117.5	33759.5	0.94395	64918.2	68772.9	1.06008	64068.5	60437.6	0.906179	64830	71542.1	0.966821	65211.5	67449.4	1.01696	63623.8	62563	1.13208	47961.3	42365.8	0.903309	63738.7	70561.4	0.890129	64443.9	72398.4	0.941691
orf19.3355	1.04636	8389	8017.31	1.18852	6147.5	5172.38	1.09979	9387.5	8535.73	0.957402	8236.5	8602.97	1.07559	6927.11	6440.28	1.05579	34149.7	32345.3	1.01199	10748	10620.7	1.01333	9645	9518.12	1.03818	5128.19	4939.57	1.01327	9563.5	9438.26	0.828916	10703	12912	1.0304	3522	3418.09	1.03161	10631.3	10305.6	0.970874	8095.45	8338.32	0.887517	10527.8	11862.1	1.1149	12920.9	11589.3	1.06911
orf19.3356	0.880278	7253.5	8240.01	1.05123	4727.5	4497.1	0.853919	6577.5	7702.72	1.07524	5608	5215.59	0.99836	4600.51	4608.07	0.726345	11980.2	16493.8	0.977456	7547	7721.06	1.02525	8986	8764.71	0.948644	3537.83	3729.35	0.921411	6837	7420.14	1.03833	4966	4782.68	1.03408	2856	2761.87	1.04828	32028.6	30553.5	0.94977	7065.29	7438.95	1.01136	8830.19	8731.01	0.937278	3849.22	4106.81	0.620318
orf19.3357	0.762429	11617	15236.8	0.986299	4925.5	4993.92	1.15151	8281	7191.4	1.12136	7361.5	6564.78	1.05467	10152.9	9626.67	0.88702	7097.73	8001.77	0.840918	10084	11991.7	0.986485	8832	8953	0.885901	6548.32	7391.71	0.867956	6950.5	8007.9	0.884443	35064.5	39645.9	1.07202	8994	8389.76	1.02803	24119.7	23462.2	1.0015	6528.38	6518.6	0.965552	8446.02	8747.34	0.96126	4544.75	4727.91	0.840286
orf19.3358	0.934251	59294	63466.9	0.938573	7882.5	8398.39	0.887937	20913	23552.3	0.951052	12781	13438.8	0.868443	64528.4	74303.6	1.19817	8550.78	7136.52	1.01695	8425.5	8285.03	0.998953	11435	11447	0.719683	39409.7	54759.8	0.774114	20168.5	26053.6	0.770752	7518.5	9754.75	0.852764	28950.5	33949	0.813952	8115.85	9970.92	0.935199	8487.43	9075.53							0.778702
orf19.3359	0.947173	7759.5	8192.27	0.989299	5144	5199.64	1.11371	8322.5	7472.77	1.05773	8211	7762.88	1.19395	4465.06	3739.75	0.837238	8499.17	10151.4	1.00961	8060.5	7983.8	1.11011	9678	8718.09	1.01528	4734.01	4662.74	0.963727	7595	7880.86	0.885915	14332.5	16178.2	0.891759	3371.5	3780.73	1.20019	22033.8	18358.5	1.08107	11657.3	10783.1	0.914046	12766.9	13967.4	1.08282	6673.79	6163.35	0.901308
orf19.3360	1.01632	16478.5	16213.9	0.971519	5194	5346.27	1.04265	7648.5	7335.66	1.03207	7214.5	6990.31	0.721394	14205.6	19691.8	1.05126	34281	32609.3	0.942045	7988	8479.42	1.07043	10510	9818.44	0.912214	6916.88	7582.52	1.08803	11475.5	10547	0.972484	14103	14502	0.840746	7867	9357.17	0.988975	62362.6	63057.9	1.02546	14715.7	14350.3	0.906672	10419	11491.5	1.16287	7144.14	6143.52	0.914091
orf19.4551	0.928319	6591	7099.93	0.953035	4138	4341.92	0.946874	5599.5	5913.67	0.923304	4823	5223.63	0.90605	2176.07	2401.72	1.22835	7707.46	6274.66	1.0172	7708.5	7578.14	1.02339	8889	8685.85	1.09872	3214.37	2925.55	0.919051	6463	7032.25	0.988203	4191	4241.03	0.902381	1817	2013.56	0.972386	5602.57	5761.68	1.04429	6026.24	5770.64	1.01404	7519.32	7415.21	1.06715	4137.84	3877.45	1.06315
orf19.4550	0.92753	12285.5	13245.4	0.988963	5783	5847.54	1.02655	10286	10020	1.00013	6831.5	6830.62	0.943741	10457.6	11081.1	1.18734	21556.5	18155.3	0.930236	7718	8296.82	1.03806	10001.5	9634.81	1.11028	6776.76	6103.65	1.15813	10070.5	8695.5	0.854573	14782.5	17298.1	0.955413	6355	6651.58	1.01028	46139.7	45670.4	1.25024	16652.8	13319.6	0.998029	9473.24	9491.94	1.05178	6472.09	6153.44	1.10804
orf19.4549	0.969373	6509.5	6715.16	1.05619	4397.5	4163.53	0.976877	5846	5984.38	0.939149	5052	5379.34	1.00498	2162.86	2152.15	0.744846	4839.91	6497.87	1.07897	7680.5	7118.39	1.10854	9165.5	8268.11	0.987822	2896.41	2932.12	1.00885	6465	6408.27	1.07492	4637	4313.82	1.00839	2056.5	2039.4	1.10218	5988.49	5433.31	0.97804	4873.16	4982.58	0.943014	7275.07	7714.71	1.03985	4109.83	3952.32	0.869422
orf19.4548	0.905922	9710.5	10718.9	0.891516	5226	5861.93	0.995278	8721.5	8762.88	1.03023	7705	7478.93	1.01756	7473.04	7344.05	0.96884	15942.7	16455.4	1.05551	8630	8176.17	0.979415	9360.5	9557.24	1.05035	5583.98	5316.31	0.909122	9687	10655.3	0.900323	10462.5	11620.8	0.934938	4381	4685.87	0.932171	17542.8	18819.3	0.962909	6881.11	7146.17	0.953288	14336.4	15038.9	1.13111	10705.4	9464.53	0.99565
orf19.4546	0.862772	14734	17077.5	0.957965	4720.5	4927.63	0.905019	7222.5	7980.49	1.00521	6402	6368.82	0.793217	12513	15775	1.19933	10687.4	8911.12	1.04939	7895.5	7523.92	1.02316	8556	8362.35	1.12096	8544.07	7622.11	1.05152	7679	7302.75	1.01068	5163	5108.42	0.829703	5380	6484.24	0.878893	8448.45	9612.6	1.1114	6533.14	5878.29	0.969576	7586.11	7824.15	0.974313	3991.1	4096.32	1.15433
orf19.4545	0.863541	18265	21151.3	1.09613	10606	9675.89	1.25688	16200.5	12889.5	0.829747	13386	16132.6	1.08234	26229.9	24234.5	0.875936	55420.9	63270.5	0.864481	14907	17243.9	0.930362	14029.5	15079.6	0.996609	16244	16299.2	0.853679	17342	20314.4	1.02225	29885	29234.6	1.02827	11870	11543.7	0.999033	63847.9	63909.7	0.7734	22357.8	28908.5	0.845377	17927.4	21206.4	0.996975	21767.5	21833.5	0.86621
orf19.4544	1.00989	7999.5	7921.13	1.06957	4979.5	4655.62	1.05128	6838.5	6504.92	0.968672	5871	6060.88	0.942172	3460.55	3672.95	0.920917	7415.29	8052.07	0.882212	7487	8486.63	0.978972	8744.5	8932.33	1.02552	4115.6	4013.2	0.885039	6793	7675.37	0.988938	8705.5	8802.88	0.999415	2661.5	2663.06	0.968119	21920.7	22642.6	1.02521	6011.09	5863.26	0.91809	8167.47	8896.15	0.957073	4197.06	4385.31	0.919981
orf19.4543	1.17387	10104.5	8607.82	0.979452	4716.5	4815.45	0.931251	7260.5	7796.5	0.900259	5592.5	6212.1	1.14544	6495.64	5670.85	1.26111	8042.61	6377.39	1.00589	7596	7551.55	1.00648	8909.5	8852.15	1.13124	13824.3	12220.5	1.23436	11846.5	9597.24	1.00668	6272.5	6230.9	1.00243	5434	5420.85	1.01388	7987.1	7877.78	1.13597	9705.06	8543.41							1.2668
orf19.4542	1.01723	7854.5	7721.48	0.997954	4728.5	4738.19	1.09786	6351.5	5785.36	0.990106	5114.5	5165.61	0.930216	4399.84	4729.92	1.19211	9262.65	7769.97	0.924885	7211	7796.64	0.932419	8779.5	9415.83	1.1861	3867.7	3260.87	0.985879	6950.5	7050.06	1.03232	6692.5	6482.98	0.940869	2660	2827.17	0.979167	16390.8	16739.5	0.934412	7478.81	8003.76	1.10914	8979.27	8095.68	1.01394	4435.43	4374.44	1.15952
orf19.4540	1.10956	8138.5	7334.9	1.00374	4760.5	4742.75	1.00024	6953	6951.35	1.02429	5940.5	5799.62	1.32187	10709.6	8101.86	0.838821	23621.6	28160.4	1.02609	8857.5	8632.31	0.993325	8732	8790.68	1.26104	5825.58	4619.66	1.09575	8932.5	8151.97	1.13449	12133	10694.7	1.08443	3609.5	3328.48	0.905832	39521.8	43630.4	1.06667	8330.81	7810.13	1.08394	8917.71	8227.13	1.14619	6477.75	5651.54	1.81086
orf19.4539	0.960647	7169.5	7463.2	0.917376	4395.5	4791.38	0.931164	6513	6994.47	0.993781	5579.5	5614.42	1.02878	5009.1	4868.95	0.875236	12894.5	14732.6	0.982429	7793.5	7932.88	0.972386	8736.5	8984.6	0.969524	3930.54	4054.09	0.983386	7854	7986.69	1.08469	6542.5	6031.68	1.0858	2667.5	2456.71	1.193	7397.23	6200.53	0.973038	6324.7	6499.95	1.01252	8454.79	8350.26	0.932538	4271.75	4580.78	1.04112
orf19.4538	1.05147	14172	13478.3	1.07858	4937.5	4577.76	1.03899	7671	7383.15	1.00504	6034.5	6004.22	0.869808	10764.1	12375.3	1.15103	8954.37	7779.41	0.977242	7634	7811.78	0.983476	8989.5	9140.54	0.906819	7776.43	8575.5	0.99752	7461.5	7480.05	0.960287	5152.5	5365.58	0.907126	5682.5	6264.29	0.993762	7333.34	7379.37	1.02886	6427.03	6246.77	1.03208	7875.33	7630.53	1.07397	4476.01	4167.74	1.00044
orf19.4537	0.900398	7804.5	8667.84	1.02237	5870.5	5742.05	1.07879	9288	8609.67	1.13377	7916	6982.01	1.1215	10203.4	9097.94	0.920986	24788.2	26914.8	0.939299	10250.5	10912.9	0.981174	8954	9125.8	1.04814	5321.42	5077.03	0.910423	9766.5	10727.4	0.975641	13636	13976.5	1.11329	3610.5	3243.1	0.952486	52756.5	55388.2	1.04532	8470.41	8103.18	0.988991	11669.7	11799.7	1.13514	7682.47	6767.89	0.931405
orf19.4536	0.923601	11787.5	12762.5	0.891606	5127.5	5750.86	0.932152	8461	9076.85	1.12662	10028.5	8901.43	0.949237	6173.01	6503.13	0.680602	7436.57	10926.4	1.05615	11902	11269.2	1.04075	10316.5	9912.53	1.08435	5890.59	5432.34	1.06171	9511	8958.19	1.40335	63739.5	45419.4	0.932194	3861.5	4142.38	1.5076	35474.4	23530.3	1.36745	13066.4	9555.32	0.84216	16677.8	19803.7	1.02344	11545.3	11280.8	0.817716
orf19.4535	1.01264	6765.5	6681.08	1.00339	4211.5	4197.28	1.02739	5829.5	5674.1	0.999132	5352	5356.65	0.981464	2152.21	2192.86	0.906253	8356.97	9221.45	0.977919	7695	7868.75	0.953363	8345.5	8753.75	1.05635	3234.57	3062.04	0.939294	6856	7299.1	0.988299	4813.5	4870.49	0.918895	2042.5	2222.78	1.07356	6509.41	6063.39	1.03943	6039.2	5810.11	1.06928	8235.93	7702.32	1.02369	4000.43	3907.85	0.936946
orf19.4534	1.03931	8639.5	8312.76	0.970177	4817.5	4965.59	1.03523	8202.5	7923.37	1.06779	7169	6713.85	1.31763	10270.1	7794.39	1.20399	26445.6	21965	0.896769	7420	8274.15	1.04707	8468	8087.35	0.963255	5246.34	5446.47	0.94591	8280	8753.48	1.20515	12511	10381.3	1.02995	3933.5	3819.13	0.992541	64326.9	64810.4	1.18778	6788.91	5715.62	0.958503	8661.86	9036.86	1.16421	4813.91	4134.91	1.1846
orf19.4533	1.02741	9768.5	9507.85	1.02727	4768	4641.45	1.02903	7011.5	6813.72	1.11156	5802.5	5220.13	1.1324	11353.1	10025.7	1.13616	21921.2	19294.1	0.992661	8057	8116.57	1.04065	9679	9300.89	0.929421	6081.75	6543.59	1.04978	7664.5	7301.09	0.930188	6008.5	6459.44	1.05644	5782	5473.1	1.0717	15433.6	14401	1.05398	6711.95	6368.21	1.0362	8417.37	8123.34	1.16087	5135.25	4423.62	1.37683
orf19.4532	0.978676	8864	9057.14	0.972353	5432	5586.45	0.972654	8352	8586.81	1.15779	9439.5	8153	0.817726	7340.29	8976.47	1.31053	29846.8	22774.6	0.956617	8864.5	9266.5	1.03045	9168.5	8897.61	0.925541	4785.22	5170.19	1.12787	11433	10136.8	1.00754	13234	13135	1.05102	3424.5	3258.26	1.24884	8248.64	6605.05	0.990235	6704.81	6770.93	0.932367	11450.7	12281.4	1.16253	10158.5	8738.32	0.7931
orf19.4531	0.961481	10451.5	10870.2	1.02847	5771.5	5611.76	0.939983	9274.5	9866.66	1.09763	8194	7465.18	1.01178	13406.5	13250.4	1.10267	16652	15101.5	1.19939	10543	8790.29	1.04834	10809.5	10311.1	1.07607	6559.61	6095.88	1.07534	14557.5	13537.6	0.98924	10945	11064	1.07191	5887	5492.06	1.02323	21861.3	21364.9	1.01126	9298.05	9194.5	0.768751	10836	14095.5	0.959385	10823.2	11281.4	1.12582
orf19.4530.1	1.10045	17110.5	15548.6	1.11508	7857	7046.15	1.03844	12973	12492.8	1.13929	9483.5	8324.05	1.68763	29032.4	17203	1.15927	56181	48462.2	1.09109	10528	9649.06	1.08807	10989	10099.6	1.0524	15010.3	14263	1.01354	18276	18031.8	1.14339	43388.5	37947.4	1.02709	12182	11860.7	1.00156	64269.7	64169.4	1.2542	13050.9	10405.8	1.00547	17753.3	17656.7	1.34468	9065.9	6742.07	1.18905
orf19.4529	1.04275	7101.5	6810.37	0.939534	4104	4368.12	0.991475	5824	5874.07	1.12894	5477	4851.45	0.926099	2147.92	2319.32	0.954125	6307.64	6610.92	0.999118	7326	7332.47	1.03284	8845.5	8564.26	1.08222	3220.59	2975.91	0.936412	6395	6829.26	1.04376	4752.5	4553.26	0.947118	2039	2152.85	1.03768	6553.74	6315.79	0.949723	5978.77	6295.28							1.0215
orf19.4528	1.0389	10154.5	9774.29	1.00086	6216	6210.64	1.07021	11127	10397	1.01451	8362.5	8242.87	1.00443	5209.3	5186.33	0.934051	8313.13	8900.08	0.99698	8251.5	8276.49	1.10403	10413	9431.82	1.02322	5921.72	5787.33	0.999791	8175.5	8177.21	1.31902	23277.5	17647.5	0.891841	4139	4640.96	1.59041	46007.4	28928.1	1.16157	15577.9	13411.1	0.898659	18954.2	21091.6	1.21291	9035.9	7449.79	0.876594
orf19.4527	0.291108	11838.5	40667	1.05687	7222.5	6833.88	0.84841	13331.5	15713.5	1.08172	11283	10430.6	0.186425	11012.9	59074.4	0.226148	11739.7	51911.5	0.730067	9816.5	13446	0.877123	8736	9959.84	0.521274	3270.13	6273.35	0.694302	6770.5	9751.52	0.365546	4643	12701.5	0.636491	2192	3443.88	0.145791	6283.15	43097	0.687022	5997.38	8729.53	0.367004	7440.68	20274.1	0.227938	3766.31	16523.4	0.145243
orf19.4526	1.01474	6827.5	6728.34	0.889379	4108	4618.95	0.981481	5264.5	5363.83	1.08372	5304	4894.27	0.964353	2166.9	2246.99	1.02362	6086.07	5945.61	1.09529	7963.5	7270.66	0.93184	8068.5	8658.68	0.941098	3086.26	3279.43	1.07479	7036.5	6546.85	0.93268	3511	3764.42	0.946687	1953	2062.98	1.04715	5135.98	4904.74	1.06395	6507.92	6116.74				0.858463	3411.4	3973.84	1.00999
orf19.4525	0.949322	7300.5	7690.23	0.959869	4942.5	5149.14	0.842529	6948	8246.6	0.990266	6658.5	6723.95	1.18169	4003.13	3387.64	0.642475	11145.9	17348.3	0.936455	9146	9766.61	1.0401	8773.5	8435.28	0.928686	3587.21	3862.67	0.945427	7248	7666.38	1.01241	6352	6274.12	0.902885	2807.5	3109.48	1.40698	10917	7759.16	0.579141	7090.63	12243.4	1.00387	9083.21	9048.17	1.19661	12720.6	10630.6	0.760258
orf19.4524	1.07396	12581.5	11715	1.05252	5780	5491.56	1.13601	8775	7724.4	1.10569	7041	6367.95	1.06487	10268.9	9643.27	1.25892	17647.4	14017.9	1.03177	8271	8016.36	1.03867	10154	9775.93	1.07002	9565.72	8939.74	1.0976	8793	8011.13	1.14299	13953	12207.5	0.919783	5475.5	5953.03	1.31308	33433.3	25461.7	1.34501	13658.9	10155.3	1.25719	14941.6	11884.9	1.60399	11202.4	6984.11	1.3871
orf19.4523	0.989193	6433.5	6503.79	1.0016	4434	4426.92	1.04901	6219	5928.43	0.921147	4763	5170.73	0.990175	2849.81	2878.09	0.907123	10298.6	11353	0.926101	7331	7915.98	1.05079	8940	8507.9	1.11231	3604.69	3240.73	0.980685	6779.5	6913.02	1.06551	4875.5	4575.74	1.00041	2159.5	2158.63	1.07281	24483.5	22821.9	1.00057	5870.34	5867.01	0.945969	8595.9	9086.88	0.971966	4483.9	4613.23	1.08677
orf19.4522	0.956142	7081	7405.8	0.975791	4433.5	4543.49	1.0114	6704	6628.45	0.948991	5452.5	5745.58	0.931534	4163.31	4469.31	0.930761	11118.5	11945.6	0.950182	7579	7976.36	1.06352	8571.5	8059.53	0.906628	3482.61	3841.28	0.985097	7382.5	7494.19	1.04034	4958	4765.76	0.994438	2410	2423.48	1.37729	12952.6	9404.42	0.985239	6210.27	6303.31	0.870583	7281.51	8363.95	0.985486	4578.45	4645.89	0.970233
orf19.3661	0.924918	7114	7691.49	1.05198	4602.5	4375.07	0.990988	6142.5	6198.36	0.964922	5087.5	5272.45	1.0671	2858.1	2678.37	0.951272	6743.84	7089.29	0.929394	7035	7569.45	1.03299	8816	8534.47	0.889836	3329.77	3742	0.853282	6276.5	7355.72	1.08413	6124.5	5649.21	1.09474	2547	2326.58	0.947538	25441.2	26849.8	1.04536	6431.38	6152.32	0.862407	7526.64	8727.48	1.11047	4354.84	3921.62	0.979389
orf19.3663	1.01139	12954	12808.1	0.93174	7900.5	8479.3	0.814589	14773.5	18136.1	0.90581	10394.5	11475.4	1.27253	12975	10196.2	0.713422	33727	47275	0.756998	8706.5	11501.4	1.06133	12780	12041.5	0.732882	6492.73	8859.17	0.971501	9842	10130.7	1.07606	22862.5	21246.6	0.981702	8576.5	8736.36	1.00226	64012.3	63867.9	0.750341	15700.3	20924.2	0.674123	15135.7	22452.4	1.12085	8416.23	7508.8	0.634331
orf19.3664	0.948079	7477.5	7887	1.0496	4899	4667.5	1.02762	6670.5	6491.22	1.01234	5498	5430.98	1.09489	3720.6	3398.14	0.817771	7311.48	8940.74	0.929294	7212	7760.73	1.06191	9461.5	8909.92	1.02162	4088.56	4002.02	0.911007	6819.5	7485.68	1.08865	7079.5	6503.01	1.17243	2681.5	2287.12	0.860177	11964.1	13908.9	1.01192	7378.49	7291.54	0.910702	9691.56	10641.9	1.07682	5404.76	5019.17	0.945703
orf19.3665	0.934313	6841.5	7322.49	1.00124	4031	4026	0.99246	5791.5	5835.5	0.999043	5071	5075.86	1.04845	2504.87	2389.11	0.823362	4885.14	5933.16	0.964939	7524	7797.38	1.02869	8525.5	8287.72	0.921805	2923.75	3171.77	0.959905	6611	6887.14	1.05552	9135.5	8654.96	1.01006	2154.5	2133.04	1.04012	5115.02	4917.72	0.984231	4669.77	4744.59	1.0498	7885.08	7511.04	0.991229	4004.69	4040.13	0.892035
orf19.3666	0.954412	7402	7755.56	0.977217	4153	4249.82	0.988976	5403	5463.23	0.987615	5068	5131.56	0.941102	3560.72	3783.57	1.21192	6743.68	5564.44	1.13378	7787.5	6868.59	0.933141	7968	8538.9	1.06169	4046.35	3811.25	1.01103	6892.5	6817.3	0.958368	3213.5	3353.1	0.993777	2409.5	2424.59	1.01875	5928.17	5819.04	0.984708	6002.08	6095.29							1.0587
orf19.3667	0.906054	10100	11147.2	1.13765	5984	5259.97	1.1913	11975	10052	0.962989	7108	7381.19	0.805033	7898.37	9811.23	0.772373	15720.2	20353.1	0.983735	8806	8951.6	1.02896	10352	10060.6	0.959248	5927.07	6178.87	0.860936	9300	10802.2	1.07528	10946.5	10180.2	1.02536	4720	4603.26	0.791975	14416	18202.5	0.883834	6476.34	7327.56	0.974829	10817.4	11096.7	1.20139	10754	8951.3	1.08486
orf19.3668	0.640226	7203	11250.7	1.08166	4423.5	4089.54	0.888392	5716.5	6434.66	0.966711	5382	5567.33	0.318695	2337.81	7335.57	0.463419	7024.07	15157.1	1.04898	7966.5	7594.49	0.983887	8096	8228.59	0.996843	3242.05	3252.31	1.04666	7180	6859.95	0.853358	3761.5	4407.88	0.978502	2035.5	2080.22	0.130743	5615.22	42948.4	0.771969	5992.16	7762.17	0.752942	7205.53	9569.83	0.465074	3851.76	8282.03	0.797517
orf19.3669	1.18302	31060.5	26255.2	1.09014	11505.5	10554.2	1.25299	22045.5	17594.3	1.16443	19406.5	16666.1	2.04165	62315.7	30522.2	1.24562	63673.5	51118.1	0.944959	35496	37563.5	1.13912	18809.5	16512.3	0.972682	21228.1	21824.3	1.00421	48663.5	48459.6	0.973923	45033	46238.8	0.930033	16637.5	17889.2	0.998723	63806.4	63888	1.13907	24434.5	21451.3	1.22785	29407.6	23950.4	1.02643	30749	29957.1	1.61742
orf19.3670	1.05058	8839	8413.45	1.07203	4654.5	4341.75	0.954913	6333	6632.02	1.04346	5400.5	5175.56	1.14552	7924.19	6917.54	1.03551	6684.23	6455.02	0.99467	7755.5	7797.06	0.940325	8696.5	9248.4	0.8546	7049.55	8248.95	0.92435	7209	7799	1.03033	4210	4086.05	0.735423	3260.5	4433.5	0.932549	5210.63	5587.52	0.979382	6512.85	6649.96	1.05446	7727.4	7328.31	0.96833	3943.63	4072.61	1.07108
orf19.3671	0.736179	11878	16134.7	0.867315	6705.5	7731.33	0.757284	12473.5	16471.4	0.713874	7171	10045.2	0.988367	10156	10275.5	1.16935	11331.2	9690.18	1.05197	8407.5	7992.13	0.984317	10687.5	10857.8	0.998894	6054.21	6060.91	0.985124	8864.5	8998.36	0.944433	11259.5	11922	0.994114	3633.5	3655.01	1.11377	16835.9	15116.1	0.905731	9818.08	10840	0.83962	10207.2	12157	1.02938	8209.2	7974.92	0.717599
orf19.3672	0.824287	7364	8933.78	1.04906	4886.5	4657.96	1.08914	7686.5	7057.41	1.12164	6970	6214.13	1.37577	9496.44	6902.66	0.946097	8569.33	9057.56	1.19257	9205	7718.6	1.06622	8986	8427.93	0.812937	4887.89	6012.63	0.915283	7134	7794.31	0.817072	9580.5	11725.4	0.845382	4001.5	4733.36	1.01504	46828.8	46134.7	1.00347	7141.68	7116.98	1.10588	9104.98	8233.23	1.1652	4289.54	3681.37	0.89333
orf19.3673	0.945354	6858	7254.43	0.932755	4318	4629.3	0.996339	6266	6289.03	1.06452	5619	5278.43	1.21629	3660.88	3009.87	0.839664	9801.12	11672.7	0.915527	6943.5	7584.16	1.07021	9058.5	8464.25	1.01326	3589.98	3543	0.965255	6580	6816.85	1.09736	5417.5	4936.87	1.13554	2381.5	2097.23	0.87488	16826.5	19232.9	1.02908	6758.31	6567.32	0.951735	7532.16	7914.13	1.02813	4534.48	4410.39	0.936248
orf19.3674	0.868356	13474.5	15517.3	0.922523	6444.5	6985.74	0.924157	14824.5	16041.1	0.927997	9090	9795.29	1.01481	13197.2	13004.6	0.796456	20835.8	26160.6	1.01564	9173.5	9032.27	0.956459	10749.5	11238.8	0.975813	10397.8	10655.5	0.961872	9333	9702.96	1.00472	12242.5	12185	0.995371	8658	8698.27	1.12909	23567	20872.5	0.936555	7897.46	8432.46	0.915613	13343.6	14573.4	1.08398	14394	13278.8	0.906311
orf19.3675	0.789213	19642	24888.1	0.804953	9870	12261.6	0.894976	25738.5	28758.9	0.78817	14774.5	18745.3	1.20075	28642.1	23853.6	0.714434	39291.1	54996.1	0.897602	11740	13079.3	0.983105	13431.5	13662.3	0.681703	12485.8	18315.5	0.825724	18862.5	22843.6	0.941511	24232.5	25737.9	1.20559	15819.5	13121.8	1.00547	61245	60911.9	0.662409	10966.3	16555.2	0.804331	18707.9	23259	0.944577	23943.3	25348.1	0.576913
orf19.3676	1.008	8883	8812.51	0.909567	4683	5148.61	1.02247	6683.5	6536.61	1.03109	6200.5	6013.57	0.960178	9437.15	9828.54	1.08182	17515.6	16190.9	1.04516	8452.5	8087.25	1.02572	9069.5	8842.08	0.972854	4090.02	4204.15	1.18759	8440	7106.83	0.97981	8615.5	8793.03	1.15692	4311	3726.26	1.01827	14608.7	14346.6	1.03685	6444.11	6215.07	0.958785	7700.24	8031.25	1.02011	5017.4	4918.49	0.813247
orf19.3677	0.812064	12776.5	15733.4	1.04522	6380.5	6104.48	1.06236	12231.5	11513.5	1.025	8315	8112.2	0.846256	9099.96	10753.2	0.93419	10443.5	11179.2	0.905536	8089	8932.83	0.984198	10314.5	10480.1	0.848585	7790.04	9180.04	0.95206	9066.5	9523.03	0.828991	10410.5	12558	1.0529	5410	5138.21	1.07375	9713.35	9046.19	1.01842	8843.52	8683.6	0.963979	11139.3	11555.6	1.08508	5430.94	5005.09	0.764375
orf19.3678	1.10475	7669.5	6942.31	1.04721	4706.5	4494.34	1.10573	6426	5811.55	1.09195	5659.5	5182.95	1.10852	3245.55	2927.83	0.988778	7868	7957.3	1.03615	7695.5	7427.05	1.09066	8564.5	7852.62	1.00473	3622.92	3605.87	0.921462	6882.5	7469.11	0.919867	7593.5	8254.99	1.03466	2409.5	2328.78	0.88271	13405.9	15187.2	0.838138	5633.76	6721.76	0.808895	9156.03	11319.2	0.949094	6007.45	6329.67	0.95285
orf19.3679	0.966799	15925	16471.9	0.576408	6270	10877.7	0.624695	13702.5	21934.7	0.816172	9731.5	11923.4	1.2221	19109.3	15636.5	0.651084	11214	17223.6	1.04468	9397.5	8995.59	1.0427	10127.5	9712.77	0.961214	16136.2	16787.3	0.918784	9803.5	10670.1	0.940087	10870	11562.8	0.786734	10515	13365.4	0.966914	13687.1	14155.5	0.748042	10545.9	14097.9	0.523972	9707.14	18526	0.790874	6438.01	8140.37	0.549108
orf19.3680	0.874694	8263	9446.73	0.976369	6138	6286.56	1.02015	11046.5	10828.3	0.991117	10193.5	10284.9	0.899699	8844.01	9829.96	0.742553	21233.2	28594.9	0.919697	12888	14013.3	0.962608	9281.5	9642.03	0.980669	4748.28	4841.88	0.980084	11877.5	12118.9	0.82585	14044.5	17006.1	1.09674	3726.5	3397.8	0.867988	8220.84	9471.14	0.985647	6874.87	6974.98	0.835816	11509.7	13770.6	0.939185	7564.05	8053.84	0.870943
orf19.3681	1.00332	13426.5	13382.1	0.747488	8288.5	11088.5	0.660585	11614	17581.4	0.697657	12861	18434.6	1.07415	10369.8	9653.9	0.673136	23665.4	35157	0.973781	10745	11034.3	1.09301	12029.5	11005.8	0.721404	7142.61	9900.99	0.968955	18149	18730.5	0.938324	22620.5	24107.4	1.01227	8697.5	8592.11	1.32779	27112.5	20419.3	0.766956	13306	17349.1	0.74762	19789.6	26470.2	0.981547	13484.9	13738.4	0.640024
orf19.3682	1.04283	8390	8045.39	0.959833	4486	4673.73	1.0105	6665.5	6596.24	0.96532	5315	5505.95	1.0628	3779.61	3556.26	1.42518	8463.49	5938.54	1.13777	7958.5	6994.79				2.7972	46001.2	16445.5	3.13623	27465.5	8757.49	1.49107	8167	5477.28	1.68583	11896	7056.45	1.79102	10530	5879.31	1.5694	15130.2	9640.75							2.84523
orf19.3683	0.93195	8840.5	9486.02	1.02351	5474	5348.26	1.04831	9913.5	9456.63	1.08627	8232	7578.26	1.20959	12810.8	10591	0.84005	14445.5	17196	0.87768	7752	8832.38	0.92374	8001.5	8662.07	1.2442	7679.93	6172.59	0.820512	9915	12083.9	1.08979	13262.5	12169.8	1.1156	4655	4172.66	1.03788	18430.9	17758.2	1.0239	6186.42	6042.01	0.946806	9736.84	10283.9	1.09496	5381.19	4914.53	0.973275
orf19.3684	0.846758	7145	8438.07	0.917386	4672	5092.73	0.79349	6275	7908.1	1.00977	5874	5817.15	0.993863	3622.2	3644.57	0.701399	6842.36	9755.3	1.0664	7811	7324.66	0.98518	8606.5	8735.97	0.957569	3565.7	3723.7	0.896319	6988	7796.33	1.17372	6196	5278.94	1.14902	2570	2236.68	0.976535	13858.5	14191.5	0.9591	7910.66	8248.01	0.907425	9383.44	10340.7	1.06064	5073.45	4783.38	0.769377
orf19.3685	0.979033	6933.5	7081.99	1.02471	4524.5	4415.41	1.05013	6425	6118.32	1.02238	5095.5	4983.96	0.962209	2566.46	2667.26	0.995342	6529.95	6560.51	0.949701	7220	7602.39	0.883446	8284	9376.92	1.08175	3419.01	3160.62	0.97519	6576.5	6743.81	1.03555	5108	4932.65	0.915349	2120	2316.06	0.985354	6083.81	6174.24	0.948029	5999.45	6328.34				0.953083	3908.99	4101.41	1.01544
orf19.3686	0.998572	8210	8221.74	1.03801	4620	4450.85	1.00783	6582.5	6531.33	1.05305	5541.5	5262.32	0.947218	4279.75	4518.23	0.998777	7304.95	7313.9	0.963002	7410	7694.69	1.12073	9423.5	8408.39	1.20771	5359.16	4437.44	0.942732	6792	7204.59	1.10652	6068	5483.88	1.02993	2761.5	2681.25	0.957248	5586.53	5836.03	0.965883	5918.07	6127.11	1.36298	10389.4	7622.55	0.96919	4290.16	4426.55	1.12808
orf19.3687	0.934843	9021	9649.74	1.01755	5578	5481.78	0.921469	8776	9523.92	0.873382	7962.5	9116.85	1.07811	8576.7	7955.34	0.845784	8034.08	9498.98	0.974581	8159.5	8372.31	0.987465	8798	8909.68	0.80044	6336.04	7915.7	0.978231	7354.5	7518.16	1.02083	11965	11720.9	1.01546	4634.5	4563.94	1.59659	22841.1	14306.2	0.942332	7464.71	7921.53	0.881856	10044.3	11390	0.96816	4580.33	4730.96	0.932574
orf19.3688	1.07762	7739	7181.56	1.04948	4414	4205.91	1.05579	6832	6470.98	1.02385	5954.5	5815.82	1.02048	3261.8	3196.33	0.825959	5803.46	7026.34	0.979343	7240.5	7393.22	1.00807	8094.5	8029.68	0.998378	3950.11	3956.53	0.929424	6566	7064.59	1.0627	6913.5	6505.59	1.07325	2722	2536.22	1.41943	11167.4	7867.56	1.15472	6665.18	5772.12	0.918798	7367.51	8018.64	1.07337	4980.34	4639.92	0.936255
orf19.3689	0.975436	8375.5	8586.42	0.968461	4445.5	4590.27	1.06011	6720.5	6339.43	0.88867	4847	5454.22	1.02105	5943.53	5821.02	1.03359	6317.75	6112.44	1.12693	7967	7069.67	0.991416	8356.5	8428.86	0.943605	5834.43	6183.12	1.11651	8040	7201.02	0.97286	3532	3630.53	0.955946	3311.5	3464.11	0.979422	5270.93	5381.67	0.955068	5689.15	5956.8							0.978797
orf19.3690.2	1.01571	63972.5	62983.1	0.972466	17517	18013	1.33513	48621.5	36417	1.26296	25205.5	19957.5	0.815944	65123.6	79813.9	1.01782	63955.9	62835.9	0.945726	43766.5	46278.2	1.06751	43784	41015	1.18163	55422.7	46903.6	1.05663	63989.5	60560.1	0.906649	64967.5	71656.7	0.73072	65350.5	89433	1.00806	63704.7	63195.4	1.11217	60649.1	54532.2	1.05942	33535	31654.1	1.2138	57652	47497.1	0.939555
orf19.3691	0.917172	7297.5	7956.52	1.00515	4542.5	4519.24	1.05262	6736	6399.29	1.08091	5812	5376.96	1.09068	4424.28	4056.45	0.942612	6383.21	6771.83	0.909559	7285	8009.38	0.999425	8277.5	8282.26	0.983683	3598.36	3658.05	0.984798	6732	6835.92	1.07381	5807.5	5408.31	1.04097	2992.5	2874.74	1.05523	14927.1	14145.9	1.02105	6196.71	6068.99	0.963344	7791.01	8087.46	1.05389	4388.34	4163.95	0.889141
orf19.3693	0.95943	8219	8566.55	0.936554	4627.5	4940.98				1.06543	5861	5501.07	1.03724	4419.34	4260.68	1.2129	10934.5	9015.2	1.03651	7914	7635.22	1.03443	8850	8555.44	0.971662	3766.07	3875.9	1.03537	8356.5	8071.05	1.04605	7683.5	7345.25	0.958044	2756	2876.7	1.01332	12843.5	12674.7	1.12721	8331.77	7391.48	0.936681	10364.9	11065.6	1.02675	6508.75	6339.18	1.38622
orf19.3694	0.93823	6659.5	7097.94	0.8904	4274.5	4800.65	1.06652	6175	5789.84	0.913437	5227	5722.34	1.00701	2772.75	2753.45	0.820616	9563.57	11654.1	0.822224	6931	8429.58	0.905245	7764.5	8577.24	0.969823	3278.6	3380.62	0.960887	7280	7576.33	1.07883	5873.5	5444.32	0.988238	2266	2292.97	1.06471	6171.24	5796.19	0.995866	6301.89	6328.05	1.02651	8246.06	8033.1	1.09401	4348.61	3974.93	0.842337
orf19.2925	1.10541	10901.5	9861.91	0.969497	5105.5	5266.14	1.13565	8799	7747.98	1.09729	6173.5	5626.13	0.970217	6026.87	6211.87	1.03294	12548.3	12148.1	0.973479	8123	8344.3	1.05753	9748.5	9218.15	0.998524	5880.53	5889.22	1.12355	9330	8304.04	1.11241	9808	8816.91	0.958239	4517.5	4714.38	1.03993	17023	16369.4	1.02942	6807.54	6612.99	1.00274	10442.6	10414	1.25626	8783.9	6992.12	1.37453
orf19.2926	0.948543	6676	7038.16	1.08243	4742	4380.89	0.974989	6205.5	6364.68	0.958121	5418	5654.82	1.07341	4070.8	3792.41	0.881563	10608.6	12033.9	0.924305	7305.5	7903.78	1.07478	8345	7764.36	1.04134	3949.69	3792.89	1.05399	7218	6848.24	1.03354	5194	5025.44	1.0267	2449	2385.31	0.784451	15466.6	19716.4	1.03861	7004.36	6744.01	0.964163	7621.69	7904.97	1.08581	4313.08	3972.23	0.926477
orf19.2927	0.864668	7355.5	8506.73	0.9782	5304	5422.2	0.842654	8428.5	10002.3	1.01027	7671	7593.02	1.15974	9574.78	8255.99	0.555748	21893.6	39394.8	1.06197	8535	8036.97	0.97699	8372.5	8569.69	0.875109	3863.4	4414.77	0.900286	8387.5	9316.48	0.825962	7862	9518.6	1.19817	3140	2620.67	1.46865	27907.6	19002.2	0.854369	6442.04	7540.11	0.981847	9052.33	9219.69	0.967394	5245.25	5422.04	0.730415
orf19.2928	0.894575	15213	17005.8	1.02716	8047.5	7834.73	0.809224	12765	15774.4	1.14224	12469	10916.3	0.79584	9490.64	11925.3	1.16806	19610.1	16788.5	1.10971	11067	9972.89	1.02876	16319.5	15863.4	1.1212	9296.36	8291.41	1.14459	14577	12735.6	0.907354	28093.5	30962	1.06274	7343	6909.47	1.00253	32513.1	32431	0.947076	14443.8	15250.9	0.751982	20441	27182.8	0.799987	17148.3	21435.7	0.939324
orf19.2929	1.0771	21346	19818.1	0.999397	10508	10514.3	0.907841	25458	28042.4	1.12348	24988.5	22242	0.883615	26270.9	29731.1	0.805477	39214.4	48684.7	0.999158	28359	28382.9	0.980209	12726	12982.9	1.06114	15278.4	14398.2	1.32242	16651.5	12591.7	0.782375	25001.5	31955.9	0.832148	11762.5	14135.1	0.652517	20137.9	30861.8	0.904622	9175.1	10142.5	0.926468	20530.4	22159.8	0.739026	33543	45388.1	1.06538
orf19.2930	1.04565	11768	11254.3	0.909675	4836.5	5316.74	0.998725	8554.5	8565.42	0.889607	6025	6772.65	0.883867	7922.9	8963.91	1.01084	7754.72	7671.53	1.02258	8048	7870.31	0.919004	9078.5	9878.63	1.09793	9572.36	8718.56	1.09931	8897	8093.23	1.17729	8581.5	7289.22	0.965494	4799	4970.51	0.827994	6003.97	7251.23	1.07378	7041.36	6557.54	1.00474	8929.85	8887.7	0.982494	4619.49	4701.8	0.998314
orf19.2933	1.02483	10689	10430	1.00611	5689	5654.47	1.04677	9277	8862.51	1.00773	7407.5	7350.69	0.99463	8323.04	8367.98	0.897781	20580.9	22924.2	0.921337	7596	8244.54	1.02085	8772	8592.87	0.945271	6131.48	6486.48	0.953953	9804	10277.2	1.06897	13123	12276.3	0.895127	4853.5	5422.13	0.869053	20362.3	23430.4	0.982797	6141.94	6249.45	0.931044	11107.1	11929.8	1.00964	6155.92	6097.16	1.01296
orf19.2934	1.50728	31853.5	21133.1	1.0393	6835	6576.51	1.01287	10358	10226.3	0.948682	8196.5	8639.89	0.903333	22041.9	24400.6	1.27021	9633.1	7583.89	1.07886	8529	7905.56	0.939926	10237	10891.3	0.937647	11629.7	12403	1.06197	10722	10096.4	0.992602	9325	9394.5	0.848477	12592.5	14841.3	0.695182	7537.6	10842.6	0.982311	8072.3	8217.66	0.991364	10080.8	10168.6	1.15446	6579.2	5698.95	0.744787
orf19.2935	1.0165	63998.5	62959.5	1.00575	27258	27102	0.998876	64380	64452.4	1.35455	59087.5	43621.5	0.8163	65065.8	79708.3	1.19707	64286.2	53702.8	1.06321	51886	48801.3	1.07207	21760.5	20297.6	0.967587	62382.6	64472.4	0.941806	44704	47466.2	0.906386	64971.5	71681.9	1.44637	65339.5	45174.8	0.995213	63592.4	63898.3	1.17487	16819.9	14316.4	0.952745	27088.7	28432.3	1.18083	61311.3	51922.1	0.993708
orf19.2936	1.10274	7330	6647.07	1.1143	4878	4377.65	1.06983	6760.5	6319.22	0.947905	5363.5	5658.27	0.942633	2633.84	2794.13	0.829713	6746.81	8131.49	0.937702	7304	7789.25	1.01289	8642.5	8532.54	0.921959	3002.35	3256.49	1.04034	7107.5	6831.9	1.00529	4053.5	4032.18	1.04535	1913.5	1830.49	0.978959	6234.4	6368.4	0.981	6019.18	6135.76	0.952981	7266.6	7625.13	1.04387	5173.64	4956.19	0.982752
orf19.2937	0.871309	22447	25762.4	1.06559	11032	10353	0.901943	23398	25941.8	0.817882	21755	26599.2	0.924285	33883.4	36659	0.599145	27971.8	46686.2	0.746034	18040	24181.2	0.927408	12748.5	13746.4	0.908539	16408.2	18060	0.859167	18007.5	20959.2	1.14956	51159.5	44503.5	1.04258	14218	13637.3	1.06918	60995.6	57049	0.777065	14672.6	18882.1	0.750606	19926.5	26547.2	0.951865	10482.5	11012.6	0.569431
orf19.2938	1.10997	7530.5	6784.4	1.02493	4783.5	4667.17	1.0737	6913	6438.48	1.02024	5880.5	5763.83	1.00797	2932.03	2908.84	1.00873	8225.89	8154.7	1.05357	8232	7813.41	1.00715	8299.5	8240.57	0.982332	3484.65	3547.32	0.920536	7217.5	7840.54	1.05967	9503	8967.88	1.03187	2331	2259.01	0.897961	17328	19297.1	0.989033	6994.6	7072.17	0.901401	8450.99	9375.4	1.13273	4686.78	4137.59	0.942917
orf19.2939	1.06782	6681	6256.66	0.969314	4075	4204	1.11446	6440.5	5779.02	0.947842	4806.5	5070.99	1.00444	1958.43	1949.77	0.993094	5984.54	6026.15	0.999533	7359	7362.44	0.980562	8028	8187.15	1.06724	3195.43	2994.09	0.977739	6322	6465.94	1.06808	3698.5	3462.77	1.05385	1986	1884.51	1.08862	5905.19	5424.47	1.02579	5704.83	5561.4	0.926386	6795.04	7335	1.02282	3833.35	3747.81	1.0231
orf19.2940	0.960215	8330.5	8675.67	0.974622	5300	5438.01	1.08007	8598.5	7961.06	0.947191	6333	6686.09	1.02604	5007.38	4880.31	0.931276	9632.61	10343.5	1.00908	8173.5	8099.92	0.993946	9084	9139.33	1.02324	5051.93	4937.19	1.03002	8938.5	8677.99	1.00362	12261.5	12217.3	0.935791	3525	3766.87	1.28532	19463.3	15142.8	1.12125	8942.41	7975.39	1.02538	11640.3	11352.2	1.0921	6020.03	5512.35	0.961853
orf19.2941	1.12133	7450	6643.91	1.08572	4594	4231.31	0.928677	5838	6286.36	0.911623	5279.5	5791.32	1.06241	2608.37	2455.15	1.07694	6894.56	6402.01	0.971796	7329	7541.71	1.00032	9107	9104.07	1.04617	3393.14	3243.39	1.1487	7323.5	6375.46	1.02171	3644	3566.58	0.994016	2113.5	2126.22	0.955715	5441.39	5693.53	1.00012	5780.38	5779.69	1.24642	9146.86	7338.49	0.932907	3923.93	4206.13	0.986269
orf19.2942	0.591962	9477	16009.5	0.779685	7078	9078.02	0.553386	13218.5	23886.6	0.949297	14262	15023.7	0.510398	14047.8	27523.2	1.02163	64460	63095.3	0.707305	16119.5	22790	1.06179	12747.5	12005.6	0.871487	6006.16	6891.86	1.06291	17390.5	16361.2	0.675789	29157.5	43145.8	0.888858	4017.5	4519.85	1.00668	64336	63908.9	0.55512	12815.2	23085.5	0.434836	12532.9	28822.1	0.384911	8310.19	21589.9	0.625917
orf19.2943.5	0.80159	7350	9169.27	0.943335	5441.5	5768.37	0.830087	8327	10031.5	0.887955	6464	7279.65	1.19084	6782.97	5695.93	0.964141	10632.1	11027.6	0.958669	7651	7980.86	1.02221	8350.5	8169.1	0.765706	4359.6	5693.56	1.03974	7374.5	7092.63	1.0615	8245	7767.31	1.07898	4211	3902.78	1.65515	31478.7	19018.7	1.01914	7101.18	6967.79	0.907849	8284.58	9125.51	0.956468	4119.1	4306.57	0.849798
orf19.2945	0.942145	6513.5	6913.48	1.03871	4261.5	4102.69	0.924885	5489	5934.79	1.03037	5130	4978.8	0.979185	2215.1	2262.19	0.884454	6261.28	7079.27	0.992443	7268	7323.34	1.04472	8418.5	8058.11	1.07034	3395.49	3172.34	0.996511	6986.5	7010.96	1.13059	4680	4139.42	0.992499	2066	2081.61	0.863793	15935.9	18448.7	1.01747	5752.87	5654.08	0.88042	6862.62	7794.71	1.03294	4373.27	4233.81	1.00164
orf19.2946	1.00315	11831.5	11794.3	1.0676	6649	6227.98	1.04962	8215.5	7827.15	0.911273	7140	7835.19	0.849915	6417.37	7550.6	1.13562	13615	11989.1	1.06144	8202	7727.21	0.976834	10407	10653.8	1.05465	6652.28	6307.56	1.09741	9742	8877.3	0.876631	12919	14737.1	0.894128	4554	5093.23	0.955944	18837.4	19705.5	0.998396	11797	11816				1.07005	7938.45	7418.75	1.34272
orf19.2947	1.14141	33766.5	29583.1	1.06475	6888.5	6469.61	1.14484	14472	12641.1	1.1653	9785	8396.98	1.95291	61978.8	31736.6	1.19103	25201.4	21159.3	1.15935	9931	8566.02	1.19538	11571	9679.8	0.983091	43591.6	44341.4	1.16248	22206.5	19102.7	1.06536	17592.5	16513.1	0.836634	35747.5	42727.8	1.04072	58013.2	55743.5	1.43988	21609.9	15008.2	0.9525	9570.7	10048	1.36337	9267.53	6797.52	1.07808
orf19.2948	0.894016	6926	7747.06	1.02625	4839.5	4715.71	1.01772	6792.5	6674.25	1.13658	5761.5	5069.18	1.28023	5942.91	4642.06	0.931905	6256.45	6713.61	0.872763	7043	8069.78	1.0079	8585	8517.73	1.08843	4687.4	4306.57	0.967468	7083	7321.17	1.07637	8383.5	7788.7	0.960592	2962	3083.51	1.36788	13099.7	9576.67	1.12056	7587.46	6771.12	0.913802	9181.14	10047.2	1.27388	5557.75	4362.84	0.928597
orf19.2949	0.912366	8732.5	9571.26	0.846393	5786.5	6836.66	0.874113	10525	12040.8	0.842233	8220.5	9760.36	1.21247	8262.52	6814.6	1.11496	23740.3	21292.5	1.1434	9010	7880.01	1.13162	10135	8956.17	0.800645	7560.73	9443.3	1.06246	9089	8554.7	1.02617	14610.5	14237.8	0.921514	6782	7359.63	2.68141	48272.6	18002.7	1.32055	20290.3	15365.1	1.36775	18642.5	13630.1	1.67271	25646	15332	1.51151
orf19.2951	1.13985	36198.5	31757.4	1.19856	14611	12190.5	1.47986	37100.5	25070.3	1.04456	20634	19753.8	0.97949	27560.6	28137.8	1.16462	35968.6	30884.5	0.972352	22053.5	22680.6	1.05408	22450	21298.3	0.960301	30071.3	31314.5	0.713015	34096.5	47820.2	1.07995	65077	60259.2	0.87157	15188	17426	0.929198	42292	45514.6	1.02854	22782.5	22150.3	1.15507	28168.1	24386.5	1.23161	14634.5	11882.4	1.04275
orf19.2952	0.788993	7783	9864.48	1.00683	5907.5	5867.42	1.12012	11237.5	10032.4	1.10177	9789.5	8885.26	1.28124	17001	13269.1	0.915351	36446.9	39817.4	1.08701	10512	9670.57	1.01359	9316	9191.06	0.962148	5910.02	6142.53	0.788015	9293	11792.9	0.706713	9909.5	14022	1.10557	3790.5	3428.56	0.6078	23121.3	38040.9	1.05999	6355.86	5996.13	0.906565	8928.53	9848.75	0.921724	6805.14	7383.06	0.793105
orf19.2953	0.992398	13630	13734.4	1.04311	4780	4582.46	0.995706	7823.5	7857.24	1.04665	6195	5918.91	0.957318	16866.8	17618.8	0.9708	6581.17	6779.12	0.962781	7236	7515.73	0.955779	9096.5	9517.37	1.24707	10743	8614.57	0.862074	9354	10850.6	1.00381	4959	4940.18	1.16685	7187.5	6159.75	1.02173	7035.6	6885.98	1.032	6268.32	6073.93							1.04823
orf19.2954	0.79196	8837.5	11159	0.921155	5170	5612.52	0.800535	9289	11603.5	0.994073	7664.5	7710.2	1.10653	19379	17513.3	0.511927	15390.3	30063.4	0.883112	9385	10627.2	0.954354	9119.5	9555.67	0.81578	5120.32	6276.6	0.994371	8934.5	8985.08	1.00261	8643	8620.49	1.13452	6463.5	5697.11	0.926016	18180.3	19632.8	1.01311	6250.63	6169.73	0.97676	9059.6	9275.15	1.10102	9703.12	8812.85	0.74323
orf19.2956	0.972688	7646.5	7861.21	0.987963	4489	4543.69	1.13486	6820	6009.57	0.946931	5758.5	6081.22	1.04032	3107.01	2986.59	0.898023	6486.27	7222.83	0.983178	7632	7762.58	1.01904	8929	8762.14	0.975831	3847.26	3942.55	1.01445	6900.5	6802.22	0.999945	11643.5	11644.1	1.05757	2577	2436.72	0.892131	20258.5	22708	0.973588	6304.57	6475.6	0.887631	8026.78	9042.93	1.02422	4552.43	4444.76	0.910507
orf19.2957	0.966781	6018	6224.78	0.954832	4410.5	4619.14	0.904456	5599	6190.46	0.910535	5101	5602.2	1.07281	2141.92	1996.55	1.00251	6117.04	6101.71	1.0006	7188.5	7184.18	1.04931	8741.5	8330.75	0.909255	2995.44	3294.39	1.07632	6722	6245.36	1.0253	3422.5	3338.05	0.998158	2103	2106.88	0.97772	5822.39	5955.06	0.975569	5329.75	5463.22	0.929254	7744.01	8333.57	1.00682	4201.91	4173.43	0.943981
orf19.2958	0.959478	6423.5	6694.78	1.01991	4153	4071.94	0.946425	5894.5	6228.18	0.981997	5336.5	5434.33	1.00612	2507.66	2492.4	0.797391	7012.52	8794.33	1.0107	7510.5	7430.96	0.926971	8440.5	9105.47	1.03725	3290.57	3172.41	0.916764	6871.5	7495.39	1.08149	4062.5	3756.38	0.992819	2109.5	2124.76	1.05681	5828.18	5514.87	1.00957	6065.2	6007.73	0.85716	7565.31	8826.02	1.12369	4442.73	3953.69	0.976613
orf19.2959.1	0.680193	7202.5	10588.9	0.959615	4823.5	5026.49	0.872015	7168	8220.05	0.846279	6574	7768.13	1.65821	13163.8	7938.52	0.716545	41887.3	58457.3	0.948377	9055	9547.89	1.16945	10100	8636.57	0.842739	5524.99	6555.99	0.801067	8815	11004.1	1.67259	25228	15083.2	1.59547	8573	5373.34	0.997519	63758.6	63917.2	0.853614	20187.5	23649.4	1.27644	12854.4	10070.5	1.67183	10496.3	6278.31	0.817105
orf19.2960	0.996501	8363.5	8392.87	0.914548	5330	5828.02	0.986325	9703	9837.52	1.0531	10413	9887.92	1.24237	9268.88	7460.65	0.79589	41829.1	52556.4	1.05757	11450	10826.8	0.976096	8904.5	9122.56	0.932594	5109.69	5479	1.0244	15413	15045.8	0.942766	18597	19726	1.04477	5150	4929.32	1.15595	13661.9	11818.8	0.979367	8280.1	8454.54	1.01988	11364.3	11142.8	1.0876	5994.76	5511.93	0.774814
orf19.2961	1.04084	7758	7453.6	0.907204	4325	4767.4	1.16874	6957.5	5952.97	0.895025	5124.5	5725.54	0.828235	4227.55	5104.29	1.08188	11480.2	10611.3	0.960911	8275	8611.62	0.932623	8434	9043.31	1.06539	4057.98	3808.93	1.0706	7487.5	6993.77	0.959121	9888	10309.4	1.13871	2754	2418.52	0.66862	9156.8	13695.1	0.88099	5668.58	6434.33	0.958024	7335.33	7656.72	1.08818	4561.71	4192.06	1.55142
orf19.2962	0.995494	7704	7738.87	1.00397	4727	4708.29	0.981448	6581	6705.4	1.01934	5413.5	5310.79	0.98964	4631.93	4680.42	0.862154	8745.84	10144.2	1.08488	8043	7413.72	0.973298	8971.5	9217.62	1.14246	4135.76	3620.06	1.09141	7970.5	7302.97	0.993631	5203	5236.35	1.04789	2628	2507.89	1.20656	11233.8	9310.62	0.990151	6693.59	6760.17	1.02484	8794.23	8581.06	1.20622	5732.22	4752.22	1.31491
orf19.2963	1.06066	13177.5	12423.8	0.981137	4937	5031.91	1.1753	9079.5	7725.26	1.02479	6251	6099.8	0.905726	10377.1	11457.2	1.29308	8585.19	6639.31	0.951836	8076	8484.65	0.976956	10402	10647.4	1.1147	10611.4	9519.57	0.969136	10830	11174.9	1.00691	16766	16650.9	1.01238	7269	7180.08	1.15111	10899.8	9468.93	0.990358	7440.87	7513.32	1.71558	18568.6	10823.5	1.23727	7328.94	5923.45	1.09251
orf19.2964	0.968823	12057	12445	1.08352	7004.5	6464.56	1.15381	13034.5	11297	1.11452	10338	9275.72	0.988273	11951.7	12093.5	0.88906	26400.6	29695	0.980751	9331.5	9514.65	1.04865	11498	10964.6	0.923004	7635.46	8272.4	0.987386	12530.5	12690.6	0.987192	6476.5	6560.53	0.968674	5782.5	5969.5	0.820394	24555.2	29931	0.915516	8400.05	9175.2	0.800825	13416.4	16753.2	0.991844	7337.57	7397.91	0.891762
orf19.2965	0.823921	26418.5	32064.3	0.712381	11061	15526.8	0.719735	24878.5	34566.2	0.709705	16335.5	23017.3	1.08484	37354.4	34433.2	0.713693	22242.9	31165.9	0.987338	14017.5	14197.3	1.04739	13868	13240.5	0.878041	20963.4	23875.2	1.00462	15707	15634.7	1.02503	27915	27233.4	1.21184	16977	14009.3	1.53182	42789.5	27933.7	0.648382	14090.8	21732.3	0.939551	24662.6	26249.4	1.00652	29393.9	29203.4	0.715651
orf19.2966	1.03581	7284	7032.19	1.00524	4686	4661.59	1.02578	6616.5	6450.22	1.02035	5119.5	5017.42	1.38224	5177.75	3745.91	1.04732	7611.99	7268.04	1.10825	8199	7398.17	1.04944	8913.5	8493.6	1.20649	5702.37	4726.41	0.957835	6776	7074.28	1.27689	12819.5	10039.6	1.0531	3994	3792.61	0.974503	57934.3	59450.1	0.970657	7388.56	7611.92	0.954073	7991.2	8375.88	1.14317	4679.01	4093.01	1.00681
orf19.2967	1.20204	20784.5	17291.1	1.01122	6724	6649.36	1.10848	15471	13956.9	1.25326	12509.5	9981.58	0.948829	28498.9	30035.8	1.20043	39467.9	32878.2	1.18747	15044	12668.9	0.957315	8973.5	9373.61	1.11138	14334	12897.5	1.26278	12618.5	9992.67	0.952278	19074.5	20030.4	1.08564	10456.5	9631.61	0.820423	26286.1	32039.7	1.1057	6907.37	6247.06	1.01619	11684.2	11498	1.1049	19825.8	17943.5	1.2502
orf19.2968	1.00078	14546	14534.6	1.01628	5570	5480.76	1.10431	9382	8495.8	1.07762	6962	6460.54	0.909652	8835.66	9713.23	1.37136	8843.68	6448.85	0.952248	8123.5	8530.87	0.967648	10824	11185.9	1.02507	9477.28	9245.5	0.931284	10534	11311.3	1.02389	16588	16201	0.974587	6278.5	6442.22	0.886648	8739.7	9857.02	1.07225	8974.84	8370.11							0.862637
orf19.2969	0.94433	7404	7840.48	0.877593	4184.5	4768.16	0.955936	6295	6585.17	1.04997	5771	5496.33	1.08063	4063.4	3760.21	0.989991	7882.07	7961.76	0.922544	7591.5	8228.87	1.03551	8497	8205.63	1.19438	4335.6	3630	1.04592	7861.5	7516.32	1.12616	11088	9845.85	0.971326	3000.5	3089.08	1.10657	16556.3	14961.8	1.049	6592.77	6284.82	0.967411	8536.25	8823.8	1.07238	4314.97	4023.71	1.06299
orf19.2970	1.30654	12237.5	9366.31	0.975046	5017	5145.4	1.26008	10411	8262.2	1.09348	7777	7112.16	0.924504	9388.68	10155.4	1.55678	13925.7	8945.2	1.15063	9438.5	8202.9	1.03459	10080	9743	1.15456	9864.49	8543.93	1.20279	9976	8294.04	0.929419	10826.5	11648.7	0.942744	5398.5	5726.37	1.22607	12568.8	10251.3	1.18678	7108.51	5989.74	1.18945	12563.7	10562.6	1.40919	10567.1	7498.68	1.67225
orf19.2971	0.989947	9072	9164.13	1.04168	4736.5	4547	1.00757	6621.5	6571.74	1.04107	5550.5	5331.53	1.04271	7820.26	7499.9	0.993583	6363.93	6405.04	1.00417	7627	7595.34	1.07753	9259	8592.78	0.875758	4436.84	5066.28	0.929387	6901.5	7425.87	1.00185	4538.5	4530.13	0.967032	4558	4713.39	1.02466	5696.1	5559.02	0.988124	6628.34	6708	1.06951	7833.4	7324.3	0.975012	4016.86	4119.8	1.12228
orf19.2972	1.30595	10082.5	7720.44	0.999486	4390.5	4392.76	1.02001	6361.5	6236.73	1.00592	5801	5766.85	1.04447	4476.22	4285.64	0.910931	6138.53	6738.74	0.92638	7127.5	7693.93	1.01416	8210.5	8095.88	0.910042	3468.45	3811.3	1.10753	7423	6702.29	1.16566	5580.5	4787.4	1.14146	3320	2908.56	1.10651	8253.61	7459.13	1.01014	6731.17	6663.59	0.975231	7924.83	8126.1	0.977277	4407.49	4509.97	0.895213
orf19.2973	1.05232	18422.5	17506.6	1.19846	9214	7688.23	1.31859	17874	13555.4	1.17368	15340	13070	1.06215	14569.8	13717.3	1.00107	11396.2	11384	1.05519	10851	10283.4	1.04716	11442	10926.7	1.11267	15426.5	13864.4	0.840821	9929	11808.7	1.15858	50419	43517.9	1.04015	11894.5	11435.4	0.998547	64187.9	64281.3	1.26182	21985.7	17423.8	1.41969	29346	20670.8	1.49024	15820.1	10615.8	0.907414
orf19.2974	1.20546	14325	11883.4	0.998532	5258.5	5266.23	1.10024	8142.5	7400.63	1.02837	6507.5	6327.98	1.01382	11289.5	11135.6	0.969332	8437.93	8704.89	1.07967	9406.5	8712.39	0.942018	9595.5	10186.1	1.12904	9774.37	8657.25	1.06421	8832	8299.08	1.00536	11808	11745.1	1.00169	5870.5	5860.62	1.00864	8508.27	8435.42	1.09282	7103.02	6499.71	1.20609	11279.7	9352.33	0.945623	5449.97	5763.36	1.2642
orf19.2975	0.958494	7834	8173.24	0.994902	4548.5	4571.81	1.04325	7020.5	6729.42	0.950385	5302.5	5579.32	0.949676	8477.46	8926.69	0.829421	18579.8	22401	1.0388	8463.5	8147.36	1.00379	8846.5	8813.1	0.927993	4273.17	4604.74	0.988062	7306.5	7394.78	1.12359	5756	5122.84	0.910832	3187	3499	0.677537	23000.5	33947.2	0.935297	6817.61	7289.25	0.869174	7342.25	8447.39	0.920001	4636.22	5039.37	0.990648
orf19.2977	1.04405	9084	8700.76	1.03205	4953	4799.16	1.07312	6951.5	6477.81	1.11167	5776.5	5196.23	0.988214	5185.33	5247.17	0.96399	12404.8	12868.2	1.06257	7911	7445.18	1.00979	8924.5	8838.01	1.08001	5354.7	4958.02	0.862703	7743.5	8975.86	0.966183	9820.5	10164.2	0.963977	3293.5	3416.57	0.915238	18677.5	20407.2	1.01868	6558.55	6438.29	1.02683	9609.01	9357.97	1.18941	5353.52	4500.98	0.857322
orf19.2978	1.03875	9005.5	8669.53	0.964964	4705	4875.83	1.04822	7010	6687.52	1.00639	5302	5268.32	1.07059	5738.43	5360.08	1.04306	10656.5	10216.5	0.977234	7773.5	7954.6	1.0262	9338	9099.57	0.994604	4367.75	4391.45	0.948938	7947.5	8375.15	0.974654	9876	10132.8	0.972096	3233	3325.8	0.972455	18708.6	19238.5	1.01292	7658.93	7561.23	0.916636	8755.06	9551.3	0.98239	5010.55	5100.37	0.933783
orf19.2980	1.04913	9447	9004.62	1.00958	5183	5133.81	1.13998	9236.5	8102.3	1.10585	6939.5	6275.25	0.897002	5446.54	6071.93	1.04638	8944.32	8547.86	1.07438	8130	7567.14	1.04958	9733.5	9273.74	0.989455	6024.58	6088.79	1.05739	9024.5	8534.69	0.930667	8622	9264.32	0.970621	3981	4101.5	0.985545	8627.38	8753.92	0.980315	7615.38	7768.3	1.04055	9833.09	9449.88	1.0569	5529.24	5231.57	1.26486
orf19.2982	0.908579	6865	7555.76	0.995192	4574	4596.1	1.00606	5711.5	5677.1	0.964833	5096.5	5282.26	1.07984	2617.84	2424.28	0.967179	6476.57	6696.35	1.05816	7680	7257.86	1.01836	8551.5	8397.34	0.967551	3914.95	4046.25	0.884259	6291	7114.43	1.09388	4630.5	4233.1	0.912852	2292	2510.81	0.958806	6170.43	6435.54	0.968003	6391.96	6603.24				0.974719	3926.4	4028.23	1.07
orf19.2983	0.919653	9159.5	9959.73	1.13297	5299.5	4677.52	1.09254	8105	7418.48	1.02652	7017	6835.73	1.03311	7230.67	6998.94	0.834095	6916.77	8292.54	0.982783	8062	8203.23	1.06335	8968	8433.71	0.93985	5195.6	5528.11	0.990951	6995.5	7059.38	0.908002	10009.5	11023.6	1.00897	3853	3818.76	1.10388	15574.6	14109	1.00667	6853.51	6808.07	0.983474	8934.27	9084.4	1.00993	4474.62	4430.62	0.869872
orf19.2984	0.741156	13848	18684.3	1.02867	6835	6644.49	1.05406	12633.5	11985.5	1.03264	9763	9454.36	0.938383	13700	14599.6	1.09412	37532	34303.4	0.828903	10721.5	12934.6	1.03762	13891.5	13387.9	1.08095	11446.2	10589	0.967021	20812.5	21522.3	1.09969	41368.5	37618.5	1.20685	9769	8094.64	0.999347	64378.5	64420.6	1.21522	22274.4	18329.5	0.936201	23857	25482.7	1.11111	18957.5	17061.8	0.91448
orf19.2985	0.988524	7680	7769.16	0.930828	4389	4715.16	0.918185	6347	6912.55	0.969507	5661	5839.05	0.932333	4480.84	4806.06	0.89599	9020.6	10067.7	1.04949	8100.5	7718.51	0.996085	8491	8524.38	1.01619	4418.51	4348.11	0.950039	6763	7118.65	1.26198	6878.5	5450.54	0.996337	2901.5	2912.17	1.01073	10722.1	10608.3	0.953614	5810.99	6093.65	1.12812	8378.49	7426.95	1.13721	6933.97	6097.33	0.995054
orf19.2986	0.949161	6261	6596.35	1.00272	4405.5	4393.55	0.972439	5935.5	6103.72	1.06902	5468	5114.95	1.05678	2717.73	2571.72	0.99556	6363.94	6392.32	0.852812	7195.5	8437.38	1.03325	8913.5	8626.66	0.85759	3239.9	3777.91	0.90765	6768.5	7457.17	1.13721	4762.5	4187.87	0.925892	2199	2375.01	0.946671	6698.34	7075.68	1.00094	5964.72	5959.14	1.01294	8352.09	8245.43	1.13284	5099.57	4501.58	0.932457
orf19.2987	1.07389	8018	7466.34	0.920194	4178	4540.35	1.00934	6253	6195.12	1.06242	5419	5100.64	1.19552	10665.4	8921.12	1.31628	12532.1	9520.82	0.98595	7418.5	7524.21	1.08656	9549	8788.26	1.10457	5071.5	4591.36	1.10778	8793	7937.51	0.97435	7480	7676.92	1.14411	4619	4037.2	1.29393	17258.6	13338.1	1.01434	6585.28	6492.2	0.993299	7446.4	7496.64	1.02899	4389.42	4265.76	1.35099
orf19.2988	1.16508	12704.5	10904.4	1.08257	5106	4716.55	1.10031	8002.5	7272.96	1.0653	6207.5	5826.99	1.27381	22324.1	17525.5	1.23092	53361.7	43350.9	1.09103	9056.5	8300.85	1.04653	10081	9632.77	0.990014	7025.57	7096.44	1.18019	16593.5	14060.1	1.07093	25450	23764.4	0.86275	11478	13304	0.998925	64189.3	64258.4	1.52708	44019.8	28826.2	0.994188	8530.24	8580.1	1.24018	6317.98	5094.39	0.935605
orf19.2989	0.985179	6842	6944.93	1.01376	4460	4399.46	1.03709	5984	5769.98	0.903465	5140.5	5689.76	0.954954	2494.49	2612.16	0.843066	7351.37	8719.8	1.05931	7619	7192.42	0.859329	7544.5	8779.53	1.02119	3358.13	3288.44	0.995169	6841.5	6874.71	1.09504	4386.5	4005.78	0.883273	1893	2143.16	0.790262	7685.74	9725.56	0.942972	5828.61	6181.11	1.04876	7611.93	7258	0.974199	4407.82	4524.56	1.10028
orf19.2990	1.98296	31005.5	15635.9	1.04357	5305.5	5083.98	1.04295	8689.5	8331.63	0.970429	6442	6638.3	1.25205	22904.7	18293.7	1.22645	7970.82	6499.1	1.11361	8223	7384.09	0.965586	10499	10873.2	0.943933	23703	25110.9	1.28093	12194.5	9520.05	1.13079	11576	10237.1	0.638968	15065.5	23577.9	1.04513	11361.9	10871.3	1.09868	9913.85	9023.39	1.00901	7977.99	7906.77	1.02052	5200.57	5096.02	1.52625
orf19.2991	1.04375	7141	6841.65	0.899436	4180.5	4647.91	1.01924	6198	6080.98	0.965492	5151.5	5335.62	1.06587	2697.57	2530.87	1.05028	6845.89	6518.13	1.01441	7518.5	7411.71	0.982256	8507	8660.68	1.03522	3737.11	3609.96	1.12873	7410.5	6565.37	1.14293	4416.5	3864.19	0.915866	2356.5	2572.97	1.00489	5707.72	5679.96	1.01092	6172.15	6105.45	1.01177	7512.34	7424.96	1.08266	3889.62	3592.65	1.14672
orf19.2992	0.654092	23673	36192.1	1.09173	24845	22757.5	1.18319	49228.5	41606.4	1.24618	51526	41347.1	0.778727	22842.8	29333.5	1.0192	64238	63027.6	0.858373	37377	43544	1.09074	20973	19228.1	1.18014	17921.3	15185.8	1.05659	64025	60595.8	0.902944	64793.5	71758.1	1.34975	17384.5	12879.8	1.06476	60041.5	56389.6	0.961755	24375.2	25344.5	1.10919	46092.5	41555.2	1.27362	28349.2	22258.7	0.930888
orf19.2994	0.963122	60886.5	63217.8	1.02438	31300	30555.1	1.10825	55958	50492.4	1.16038	46313.5	39912.3	0.818126	65203.6	79698.6	1.01531	64005.6	63040.3	1.10218	54205.5	49180.3	1.17881	32293	27394.5	1.03566	57051.6	55087.2	1.05812	64117.5	60595.4	0.908249	64909	71466.1	1.13451	50263	44303.6	1.00621	64178.3	63782	0.898394	64580.6	71884.5	0.920683	39034	42396.8	0.943217	60989.7	64661.4	0.939885
orf19.2994.1	0.883254	35722.5	40444.2	1.03741	18549.5	17880.6	1.05899	41567	39251.4	1.46416	47736	32603.1	1.0703	52636.6	49179.2	1.01429	63994.3	63092.6	0.841758	31398.5	37301.1	1.04834	12708.5	12122.5	1.36764	31255.2	22853.3	0.938759	44428.5	47326.9	0.903994	64949	71846.8	1.33497	25026.5	18746.9	0.998868	64492.7	64565.8	1.00714	20759	20611.8	0.925578	24215.3	26162.3	1.16121	16009.9	13787.3	0.743544
orf19.2995	1.07471	8411	7826.31	1.01524	4531.5	4463.48	1.02793	6262.5	6092.35	0.966356	5152	5331.37	0.994521	5713.09	5744.56	1.00201	7605.01	7589.75	1.14836	8615	7501.99	0.96205	8454	8787.49	0.94726	3442.04	3633.68	0.959465	7460	7775.17	1.09093	7097.5	6505.94	1.01088	3272	3236.78	0.834299	11240	13472.4	1.04362	6027.87	5775.94	1.07772	8129.9	7543.63	0.99505	4068.43	4088.67	0.983153
orf19.2996	1.06426	9164	8610.67	1.00757	4415.5	4382.32	0.958151	6587.5	6875.22	0.966686	5421	5607.82	1.0494	4999.91	4764.54	1.05405	8422.7	7990.78	1.04774	7607.5	7260.85	1.03892	9286	8938.14	1.09347	7754.49	7091.66	1.03536	9419.5	9097.79	0.971704	3934	4048.56	1.0037	4152.5	4137.21	0.983505	7679.85	7808.66	1.02402	9349.87	9130.55							1.17813
orf19.2998	1.03448	10856.5	10494.7	1.07837	5095.5	4725.18	1.00665	8031.5	7978.48	1.11486	7081	6351.49	0.785243	7831.98	9973.96	0.991387	7003.59	7064.44	0.981191	8049	8203.3	1.06046	8516	8030.5	0.95066	5286.76	5561.15	0.994579	7504.5	7545.4	0.925715	11181.5	12078.8	1.03862	4573	4402.98	1.36069	14119.8	10377	1.02105	6441.36	6308.54	0.946787	9197.31	9714.23	1.02454	4957.18	4838.43	0.905928
orf19.3000	0.920373	7074.5	7686.56	0.943326	4665	4945.27	0.969937	7101.5	7321.61	0.953795	6016.5	6307.96	1.21942	6045.24	4957.49	0.755019	10330	13681.7	0.960437	7654.5	7969.81	1.0475	8594	8204.3	0.972549	3752.45	3858.36	0.963035	7660	7954.02	1.02895	7494	7283.18	1.11471	3156	2831.23	1.49233	17628.9	11813	0.882132	6716.14	7613.52	1.03855	8912.21	8581.37	1.09701	4593.51	4187.29	0.905905
orf19.3001	0.946588	7118	7519.64	0.976329	4678	4791.42	0.986398	6383	6471.02	1.00747	5365	5325.25	0.977553	5659.89	5789.85	0.751749	10517.5	13990.7	0.875581	7390	8440.11	0.967517	8916	9215.34	1.05053	3717.23	3538.44	0.87303	6919	7925.28	1.01222	6316.5	6240.27	1.04427	2579.5	2470.15	0.548888	23280.5	42414	0.860827	6890.72	8004.77	1.04696	8089.66	7726.84	1.05875	4561.05	4307.98	0.776274
orf19.3002	1.13716	63858.5	56156.3	0.999782	27876.5	27882.6	1.3045	62420	47849.7	1.42074	53318	37528.3	0.816776	65214.9	79844.3	1.02303	64272	62825.2	1.26275	63570.5	50342.9	1.13074	46294.5	40941.8	1.00365	50559	50375	1.05794	64009	60503.5	0.907945	64966.5	71553.4	1.22333	51177	41834.3	1.00495	63734.6	63420.7	1.35151	55533.3	41089.9	1.09793	46553.8	42401.6	0.934528	64476.1	68993.2	0.941961
orf19.3003	1.0128	48392	47780.2	1.05589	18378	17405.3	1.13338	45950	40542.4	1.33654	31487.5	23559	1.3185	59646.8	45238.3	1.14672	58788.4	51266.7	1.16839	25861.5	22134.3	1.00198	21782.5	21739.4	1.14634	39220.9	34213.9	1.06714	24545.5	23001.2	1.03576	65041	62795.6	1.20845	39035	32301.8	1.00205	64268.2	64136.5	1.13552	22022.1	19393.7	1.0909	35874.2	32884.9	1.21287	54327.1	44792.3	1.29964
orf19.3003.1	0.979024	53139.5	54278	1.00603	24015	23871	1.16229	62389.5	53678	1.61766	50851	31434.9	0.825651	65220	78992.2	1.01685	64023.3	62962.6	1.25587	62535.5	49794.4	0.880398	21474	24391.2	1.23545	58345.5	47226.1	1.0587	64087.5	60533.9	0.90719	64984	71632.2	1.34622	42390.5	31488.5	0.997075	64206.2	64394.5	1.28168	23514.1	18346.3	1.29212	53352.1	41290.3	0.906888	64184.8	70774.8	1.24646
orf19.3004	0.908188	10052	11068.2	1.03625	5060	4882.99	1.02757	8717.5	8483.59	1.02014	6977	6839.26	1.07347	13035.4	12143.3	0.975272	12560.1	12878.6	1.00239	8571	8550.6	1.03631	8817	8508.03	0.939328	6471.24	6889.22	0.992789	7303.5	7356.55	1.00632	7471	7424.06	0.964554	4892	5071.77	0.915257	11517.1	12583.5	0.961047	6384.49	6643.26	0.998267	8530.96	8545.77	1.21412	7419.44	6110.97	1.22213
orf19.3006	1.14659	10674	9309.38	1.015	4998	4924.14	1.02845	8451.5	8217.72	0.99577	7048	7077.94	1.25079	9331.58	7460.52	0.885518	7556.07	8532.94	1.03713	8785.5	8470.95	1.04906	8582	8180.69	1.19846	6409.16	5347.83	1.01971	7791	7640.38	0.959941	13768	14342.5	1.06064	4567.5	4306.37	1.13085	21340.5	18871.2	1.07648	7132.35	6625.59	0.965922	9442.98	9776.13	1.09505	5165.66	4717.3	1.02137
orf19.3007	1.11382	7718.5	6929.78	1.05597	4528	4287.99	1.03412	6416.5	6204.78	1.03402	5754	5564.67	0.991739	3668.91	3699.47	0.891925	7506.45	8416.01	1.00538	7560.5	7520.07	0.984291	8174	8304.46	1.09746	3917.57	3569.66	0.912514	7027	7700.7	1.10915	6538	5894.6	1.11642	2501	2240.2	1.06774	8650.38	8101.58	1.01633	6303.81	6202.51	0.857937	8744.7	10192.7	0.876584	4715.25	5379.12	1.02409
orf19.3007.2	0.948327	7059	7443.63	0.959892	4523.5	4712.51	1.09447	6589	6020.26	0.919619	5027	5466.4	1.00573	2817	2800.95	0.884658	9341.11	10559	0.988643	7622.5	7710.06	1.04206	8985	8622.33	1.04159	3443.59	3306.08	1.05243	7336.5	6970.98	0.97584	5766	5908.75	1.03451	2522.5	2438.36	1.04281	5816.24	5577.47	0.989507	5960.93	6024.14	1.08	8567.04	7932.41	1.11446	6507.71	5839.34	1.03506
orf19.3008	1.18663	8502.5	7165.25	0.982586	4962.5	5050.45	1.04488	7645.5	7317.13	0.993004	6865	6913.36	1.60354	13328.7	8312.06	1.10814	56724.4	51189	0.957932	9975.5	10413.6	1.11268	9389.5	8438.64	1.06101	7008.39	6605.42	1.32658	11059	8336.46	1.07085	12283.5	11470.8	1.01531	3728.5	3672.26	1.61967	43885.1	27095.1	1.06223	7452.64	7016.03	1.10812	9229.7	8329.14	1.36935	9757.37	7125.58	1.65641
orf19.3009	1.06736	7400.5	6933.49	0.949878	4293.5	4520.05	1.01618	6211	6112.08	0.963508	5332.5	5534.46	1.05293	4830.02	4587.2	0.999385	7689.8	7694.53	1.01064	8296	8208.67	0.997451	8325.5	8346.77	1.10224	3878.03	3518.32	1.11067	7326	6596.04	1.05282	4390.5	4170.22	0.98683	2525	2558.7	1.03176	6836.56	6626.1	0.9705	6008.51	6191.16	1.02225	7852.6	7681.7	1.08254	4956.64	4578.7	1.06242
orf19.3010	0.984594	9294.5	9439.93	0.989476	4887	4938.98	1.00169	7728.5	7715.48	0.987925	6658	6739.38	1.01475	6314.65	6222.89	0.768774	7579.81	9859.61	0.903961	7449.5	8240.96	1.05722	8701.5	8230.57	0.975126	5297.63	5432.76	1.03163	7934	7690.77	1.00209	9997.5	9976.68	1.17277	3665.5	3125.51	0.962986	13052.9	13554.6	1.00274	7440.65	7420.31	0.962922	9449.3	9813.16	1.1033	4437.4	4021.93	0.809019
orf19.3010.1	1.01278	63891	63084.8	1.20252	30045	24985	1.00322	64144.5	63938.4	1.4206	49497.5	34842.7	0.816742	65122.2	79734.2	2.04596	29921.7	14624.7	1.17512	58122	49460.4	0.802044	31677.5	39496	0.946383	64885.5	68561.5	1.05314	63868	60645.2	0.909987	64972.5	71399.4	0.706105	65239	92392.7	0.624786	26031.8	41665.2	1.6014	30985.3	19348.9	0.853513	19567.8	22926.2	0.807495	21724	26902.9	0.979351
orf19.3012	1.12312	10153	9039.97	1.0487	5057	4822.17	1.04866	7634	7279.79	1.04229	6038.5	5793.5	1.11086	8123.57	7312.88	1.15573	20903.7	18087	0.955085	8325.5	8717.03	1.01482	9255	9119.85	0.965242	5981.78	6197.19	1.08365	8319.5	7677.3	1.00043	9893	9888.78	0.913958	4319	4725.6	1.0098	23547.8	23319.2	1.14287	7911.49	6922.48	1.03892	9928.81	9556.84	1.3328	9146.67	6862.76	1.24159
orf19.3013	1.0876	15392	14152.3	1.00338	7002	6978.43	1.12877	14160	12544.6	1.07789	12174.5	11294.8	1.08177	23145	21395.4	0.963827	60964.8	63252.9	1.01099	10394	10281	0.950397	8478	8920.49	1.17406	10606.8	9034.27	0.896317	10460	11670	0.820252	16497.5	20112.7	1.07993	7862	7280.11	1.00312	64127.9	63928.2	1.00381	9311	9275.65	0.810804	10091.9	12446.8	1.02705	5137.73	5002.42	1.04566
orf19.3014	0.901557	17229	19110.3	0.730282	9577.5	13114.8	0.810227	32762.5	40436.2	0.828431	19869.5	23984.5	1.03912	13273.3	12773.6	0.791163	19072.5	24106.9	1.06094	12022.5	11332	0.848708	14471	17050.6	0.861596	30141.3	34983.1	1.00757	49007.5	48639.1	1.03744	19034	18347.1	1.05736	13114	12402.6	0.86265	34120.8	39553.5	0.868074	20696.8	23842.2				1.23865	9257.4	7473.76	0.756998
orf19.3015	1.1067	14714.5	13295.9	1.03436	5815.5	5622.3	1.01845	9853.5	9675.03	1.23425	9256	7499.28	0.789559	9452.72	11972.2	1.52725	18109.4	11857.5	0.890222	7709.5	8660.2	1.01253	8848	8738.51	1.00328	7779.01	7753.61	0.979702	7996.5	8162.18	0.956051	17005.5	17787.2	0.950589	7151	7522.7	0.855281	44707.5	52272.2	1.055	7437.09	7049.35	0.895438	9134.55	10201.2	1.07828	4959.23	4599.2	0.789011
orf19.3016	1.05809	14888.5	14071.1	0.982395	8518.5	8671.15	1.06651	16878	15825.4	0.897268	10407	11598.5	1.27192	21915.7	17230.4	1.09118	47268.2	43318.2	1.05972	12871.5	12146.1	1.20826	14510.5	12009.4	0.877002	11417.1	13018.3	1.05438	19707	18690.5	1.22589	32074	26163.8	0.999977	8838	8838.2	1.05299	64169.7	60940.8	1.06304	15461.2	14544.3	1.0149	19718.3	19428.8	1.14588	24898	21728.2	1.05163
orf19.3018	1.02017	7502.5	7354.15	0.984997	4455.5	4523.37	0.966032	6575.5	6806.71	1.02703	5451.5	5308.02	0.961194	2671.38	2779.23	0.970585	6927.4	7137.34	0.984999	7578	7693.41	0.986099	8654	8776	0.974034	3507.2	3600.7	1.11112	8299	7469.02	1.0513	6001.5	5708.65	0.943984	2497.5	2645.7	1.05094	7207.21	6857.9	0.99222	6754.37	6807.34				1.0391	4238.8	4079.32	1.20003
orf19.3019	1.0458	7345	7023.34	0.910355	4106.5	4510.88	0.954627	6010.5	6296.17	1.08826	5579.5	5126.99	0.888562	2408.43	2710.48	1.01916	7170.5	7035.68	0.957398	7237.5	7559.55	0.983847	8723	8866.22	1.11457	3873.52	3475.36	0.986825	7065	7159.33	1.05052	4067	3871.4	0.939673	2228.5	2371.57	0.940947	6034.06	6412.75	1.02738	6076.72	5914.79				0.992289	3813.35	3842.99	1.05259
orf19.3021	1.00937	6935	6870.59	0.993871	4477	4504.61	0.964628	6073	6295.69	0.975624	5312	5444.72	1.11891	3731.19	3334.65	1.04634	14224.7	13594.7	1.00743	7777	7719.66	0.98473	8736	8871.47	1.05692	3699.63	3500.37	0.968917	7524	7765.37	1.19567	8292	6935.03	1.31557	2997.5	2278.48	1.61303	28477.6	17654.7	1.08086	7043.57	6516.61	1.0024	8258.96	8239.23	0.949927	4458.37	4693.38	2.01085
orf19.3022	1.02975	11949	11603.8	1.06106	5120.5	4825.83	1.20294	8320.5	6916.8	1.06479	6273	5891.31	1.16533	17379.8	14914.1	1.17517	13791.1	11735.4	0.99563	8252	8288.22	0.998202	9524.5	9541.65	0.946972	6046.49	6385.08	1.08377	12255.5	11308.2	1.05872	18951.5	17900.3	0.914788	8735	9548.66	0.85983	35353.3	41116.5	1.08078	8074.17	7470.7	0.907174	8245.22	9088.9	1.15016	5407.63	4701.63	1.15507
orf19.3023	0.989354	6883	6957.07	0.938055	4212	4490.14	0.961429	5751	5981.72	0.979344	5348.5	5461.31	1.05689	2385	2256.61	1.08373	6484.81	5983.79	1.0124	7337.5	7247.65	0.824603	8225	9974.5	0.959811	3007.57	3133.5	0.875421	6484.5	7407.29	1.00143	4622.5	4615.9	1.09109	2125	1947.6	0.8942	5676.08	6347.66	0.967067	6112.37	6320.53							1.01629
orf19.3026	1.02081	8278.5	8109.73	1.02489	4781.5	4665.38	1.09786	8228.5	7495.03	0.910758	5836	6407.85	1.12648	10263	9110.73	0.913344	37086.8	40605.4	1.07969	9470.5	8771.5	1.03492	9032	8727.25	1.03323	5781.11	5595.17	1.03747	8337	8035.92	1.13223	8658.5	7647.27	1.04559	3878.5	3709.4	1.21048	20468.1	16909.1	1.11457	6502.33	5833.92	1.08742	8522.24	7837.13	1.10121	6915.17	6279.6	1.14711
orf19.3027	1.00997	19632	19438.2	0.985763	5102	5175.69	1.17285	12129	10341.5	1.0719	8163.5	7615.88	0.846619	17332.4	20472.5	1.27446	8475.45	6650.24	1.01624	8682.5	8543.72	0.954093	10156.5	10645.2	1.10135	17271.2	15681.9	0.962235	9982.5	10374.3	1.03389	12492	12082.5	0.916979	8379	9137.61	1.116	10942.8	9805.36	1.11627	8839.83	7919.08	1.42206	13769.3	9682.66	0.905484	7142.46	7888.01	1.07346
orf19.3029	0.808694	8699	10756.9	0.912514	4484.5	4914.45	0.949603	6927	7294.63	1.0306	5744.5	5573.94	0.767429	6955.75	9063.71	1.21674	7603.4	6249	0.958515	7424.5	7745.84	0.925167	8425.5	9107	1.02243	5995.7	5864.19	1.07663	8068	7493.77	0.932147	4847.5	5200.36	0.927425	4550.5	4906.6	0.747471	6693.36	8954.67	1.00205	6553.31	6539.87	0.90319	7337.24	8123.69				1.00521
orf19.3030	0.983384	7849	7981.62	1.03832	4627	4456.22	0.976007	6616.5	6779.15	0.998371	5698	5707.3	1.01811	7254.55	7125.5	1.1275	15187.7	13470.2	1.09503	8859.5	8090.66	0.926646	8806	9503.09	1.08183	4922.19	4549.9	0.984404	7119	7231.79	1.11137	5589.5	5029.36	0.929833	3488.5	3751.75	0.915734	7506.97	8197.76	0.901976	5662.95	6278.39	0.962007	8364.36	8694.7	1.20795	7094.58	5873.25	1.40349
orf19.3031	0.908451	12447	13701.3	0.953511	6447	6761.33	0.783066	11248.5	14364.7	0.768407	9607	12502.5	0.974446	15262.9	15663.1	0.610602	18348.8	30050.3	0.815287	9038	11085.7	0.996012	8928.5	8964.25	0.907144	5994.22	6607.8	1.01177	9127.5	9021.32	0.874643	6342.5	7251.53	1.06559	6404.5	6010.31	0.983535	61434.7	62463.2	0.917392	7941.61	8656.72	0.868585	8790.26	10120.2	0.801694	4426.75	5521.75	0.769479
orf19.3034	0.993671	8584.5	8639.17	1.01749	5424	5330.79	1.17068	10816	9239.04	1.09839	7183	6539.6	0.850799	4885.89	5742.7	1.40904	12267.9	8706.57	1.03905	7953	7654.11	1.09265	9169	8391.55	1.02695	4801.79	4675.77	1.00029	8227	8224.62	0.877477	10582.5	12060.1	0.97743	3352.5	3429.91	0.653972	12772.4	19530.6	1.12899	10181.2	9017.96				0.942625	4258.95	4518.18	0.986444
orf19.3035	1.07125	9074	8470.5	1.00418	4814	4793.95	1.08413	7992	7371.8	1.04079	6021.5	5785.52	1.01775	3816.47	3749.9	1.03938	9521.39	9160.67	1.02118	8641.5	8462.3	0.971064	8528	8782.12	1.14382	6858.18	5995.88	1.04144	7528.5	7228.92	0.975989	5615	5753.14	0.866708	2713.5	3130.81	0.622094	9712.02	15611.8	1.03417	7168.53	6931.69				0.919946	3826.72	4159.72	0.961483
orf19.3037	0.955144	12731	13328.9	0.977001	8621	8823.94	1.05167	19186.5	18243.8	1.58781	16411.5	10335.9	0.944736	21018.9	22248.4	1.42159	47330	33293.8	1.38453	16003.5	11558.8	0.98424	10725.5	10897.2	1.26646	14603.4	11530.8	1.30312	21270.5	16322.8	0.959308	38771	40415.6	1.19152	8859	7435.03	1.00224	64206.1	64062.4	1.25875	15982	12696.8	0.953874	19256.4	20187.5	1.04732	18183.1	17361.6	1.34176
orf19.3038	1.30716	11011.5	8424	1.01502	4931.5	4858.5	1.10328	8087.5	7330.44	1.1011	7959	7228.24	1.28836	7850.13	6093.12	1.17711	9376.88	7965.99	1.12425	9757	8678.67	1.13549	9388	8267.82	1.38235	8064.27	5833.76	1.11964	8758.5	7822.6	1.1116	28053	25236.6	1.10044	5168	4696.32	1.402	31054.9	22150.4	1.41887	14288.6	10070.4	1.49251	26793.6	17952	1.15782	12119.9	10467.9	1.49697
orf19.3040	2.41333	22888.5	9484.21	1.05522	7184	6808.03	1.25118	15754	12591.3	1.01937	14826.5	14544.8	1.93042	32439.9	16804.5	1.015	64109.2	63161.5	0.939271	13749	14638	0.959722	10195.5	10623.4	0.930087	16277.8	17501.4	1.34079	30512.5	22757.1	1.15018	37689.5	32768.4	1.15305	12113.5	10505.6	1.01017	63101.4	62466.4	1.05042	8416.99	8013.01	0.973663	13430	13793.3	1.15607	7797.52	6744.88	0.914927
orf19.3041	0.878669	10269	11687	1.02748	7012.5	6824.96	0.836624	13047.5	15595.4	0.856972	10065	11744.8	0.957286	9839.46	10278.5	0.866055	15493.8	17890.1	1.03443	9087	8784.53	1.09173	9815	8990.33	0.901193	8094.81	8982.33	0.965499	9507.5	9847.24	0.896596	14917.5	16637.9	1.0202	5855	5739.09	1.4182	28698.6	20235.9	0.977632	8726.93	8926.59	0.906084	12285.3	13558.6	1.02756	4835.57	4705.85	0.829975
orf19.3042	0.995527	7028	7059.58	0.982601	4372.5	4449.93	1.04864	6433.5	6135.08	0.95393	5221.5	5473.67	1.12313	2289.75	2038.73	1.08548	6755.96	6223.92	1.00241	7619.5	7601.2	1.0805	9133.5	8453	0.918402	2808.64	3058.18	1.02614	6821	6647.25	0.997972	4039.5	4047.71	1.0047	2110	2100.12	1.01395	5197.45	5125.96	0.972406	5972.19	6141.67	1.06695	8019.59	7516.35	0.884883	4144.09	4683.2	1.06539
orf19.3043	0.933573	6539	7004.27	0.917047	3998	4359.65	0.992959	5770.5	5811.42	1.07738	5526	5129.1	0.954514	2957.52	3098.45	0.861057	7861.53	9130.09	1.01271	7649	7552.98	0.999038	8244	8251.94	1.14418	3461.55	3025.36	0.923211	6578	7125.13	1.02244	5182.5	5068.78	0.957454	2189	2286.27	1.05147	6549.52	6228.93	0.997134	5945.9	5963	0.959678	7480.76	7795.07	0.964464	4184.47	4338.65	1.10519
orf19.3045	0.940106	11517.5	12251.3	1.00244	5213	5200.31	0.962642	9591.5	9963.72	0.899623	6250.5	6947.91	0.887755	9839.25	11083.3	0.894926	8441.82	9432.99	1.00134	8015	8004.25	0.983091	8886	9038.83	1.15269	11038.8	9576.56	0.970037	8942	9218.21	0.931722	6992.5	7504.92	1.02312	5987.5	5852.22	0.857874	7564.43	8817.65	0.883687	7177.34	8122.04	0.952761	8727.59	9160.32	1.00483	4563.02	4541.11	0.83846
orf19.3047	0.904242	8745.5	9671.64	1.09101	4669.5	4279.96	1.00933	7042.5	6977.39	0.99687	5404	5420.97	1.07465	6402.16	5957.42	1.05808	6623.95	6260.34	1.04502	7780.5	7445.34	0.974942	8714	8937.97	1.18441	9881.48	8342.97	0.995771	7636	7668.43	1.07474	5288.5	4920.72	0.962429	3670	3813.27	0.966571	6736	6968.97	1.05827	6856.25	6478.73				0.903744	3842.87	4252.16	1.02693
orf19.3048	0.976158	6675	6838.03	0.898755	3995	4445.04	1.01982	5844	5730.43	1.04928	5268.5	5021.04	1.11567	2333.45	2091.52	0.933034	6245.91	6694.19	0.98759	7212	7302.62	1.05766	8646	8174.62	0.976925	3205.36	3281.07	0.866154	6477.5	7478.47	1.02622	3825.5	3727.77	1.00423	2025.5	2016.96	0.894456	11254	12582	0.927165	5644.44	6087.85	0.935522	10357.3	11071.1	0.996648	4005.47	4018.94	0.931432
orf19.3049	1.0055	6383	6348.11	0.975898	4261	4366.23	0.944779	5946	6293.53	0.966832	4937	5106.37	1.08748	2752.52	2531.09	0.812666	5989.69	7370.43	1.04926	7302.5	6959.66	0.971643	8552.5	8802.1	1.05754	3180.76	3007.7	0.973096	6530	6710.54	1.02755	3444.5	3352.15	1.04772	2078.5	1983.83	1.01868	5474.93	5374.53	1.03455	5979.79	5780.07	0.93985	7500.28	7980.3	1.02886	4076.77	3962.43	1.05048
orf19.3050	0.997311	14731.5	14771.2	1.03687	5180.5	4996.27	0.995494	9604.5	9647.97	0.905769	7070.5	7806.08	0.790245	14000.1	17716.2	1.11358	8542.09	7670.84	1.03141	8258	8006.51	0.944627	8928.5	9451.87	0.841766	9030.37	10727.9	0.916732	7376.5	8046.52	0.920297	6065.5	6590.81	0.815745	5027.5	6163.08	0.815047	5677.45	6965.8	1.0306	6631.57	6434.64	1.07965	8869.49	8215.18	0.815425	4353.13	5338.48	0.954472
orf19.3051	1.31524	14448.5	10985.4	0.758984	6764.5	8912.57	0.76801	13744.5	17896.2	0.652564	9351	14329.6	1.48765	31670.2	21288.8	0.761795	41125.3	53984.8	0.741771	8891.5	11986.9	0.936344	9842.5	10511.6	0.737601	5700.87	7728.94	1.12718	17941.5	15917.1	0.629261	18017.5	28632.8	0.934574	8198.5	8772.45	0.968398	58518.5	60428.1	0.60444	9384.16	15525.4	0.812174	10578.6	13025.1	0.818491	8852.92	10816.2	0.90332
orf19.3052	1.00779	11926.5	11834.3	1.10543	7776.5	7034.84	0.685965	9961	14521.1	0.85289	9439	11067.1	1.08965	12494.2	11466.3	0.781352	7082.94	9064.98	0.87754	9082.5	10350	0.955791	8345.5	8731.51	0.793846	5964.81	7513.81	0.99042	7506	7578.6	1.24149	12302.5	9909.49	1.26919	7050	5554.72	1.42914	34902.3	24421.9	0.716052	10060.5	14049.9	0.91087	9195.66	10095.5	1.2081	9132.45	7559.35	0.835757
orf19.3053	1.31059	25347	19340.2	1.36676	13642.5	9981.65	1.38918	31529	22696.2	0.99429	29965	30137.1	2.14946	61612.8	28664.3	1.01828	64281.4	63127.7	1.03167	21750	21082.4	1.17564	15150	12886.5	0.807213	26669.7	33039.2	0.766448	34582.5	45120.5	1.06168	65028	61249.9	0.859905	19123.5	22239.1	1.12397	64068.4	57002.1	1.11004	16566.8	14924.5	1.22709	24578.1	20029.5	1.2286	7192.75	5854.43	0.977921
orf19.3054	1.61648	34592	21399.6	1.06573	6363	5970.55	0.896449	13691	15272.5	0.972778	10060	10341.5	0.991705	26414.1	26635.1	1.40989	9878.22	7006.35	1.07212	10421	9719.98	1.13502	10319	9091.46	1.00729	23136.1	22968.6	0.960567	11527.5	12000.7	0.898591	10548	11738.4	0.863108	10867	12590.5	0.912403	7755.51	8500.09	1.00645	8418.16	8364.19	1.81888	16291.3	8956.78	0.991896	6311.37	6362.93	1.04016
orf19.3055	0.982411	7833.5	7973.75	1.01502	4360	4295.47	1.08929	6907.5	6341.3	1.00166	5288.5	5279.76	0.829772	3644.31	4391.94	1.08279	6870.39	6345.06	0.930263	7040	7567.75	0.998651	8754.5	8766.33	1.09161	5289.07	4845.22	1.05939	7508.5	7087.56	1.09552	5887.5	5374.18	0.951492	2685.5	2822.41	0.966418	6836.61	7074.18	0.935413	6011.55	6426.63				1.02467	3992.57	3896.46	0.957948
orf19.3057	0.891441	7650.5	8582.18	0.980835	4614	4704.16	1.00608	7322.5	7278.27	0.974299	5859	6013.55	1.09696	7208.34	6571.23	0.86096	20609.8	23938.2	1.00871	8114.5	8044.46	0.944525	8233.5	8717.08	1.06635	5250.12	4923.46	0.934063	7557	8090.46	1.10626	10564.5	9549.78	1.1002	3377.5	3069.89	1.10244	22267.8	20198.6	1.00647	6251.47	6211.28	0.957926	8692.84	9074.65	1.06664	5161.48	4839.03	0.982013
orf19.3058	1.1432	12804.5	11200.6	1.0658	7243.5	6796.29	1.07176	15804	14745.8	1.09956	13384	12172.1	1.71398	38463.6	22441.1	1.01521	64076.4	63116.5	1.14136	20160	17663.2	0.866177	10147.5	11715.3	1.0475	17119.6	16343.3	1.49016	25550.5	17146.2	0.97588	28524.5	29229.5	0.983372	9075	9228.45	1.04042	60089.2	57754.9	1.14644	9760.57	8513.84	0.962293	16531	17178.7	1.1374	20084.4	17658.2	1.55878
orf19.3059	1.37619	14628.5	10629.7	1.0896	6421.5	5893.45	1.01706	10533.5	10356.8	1.2303	14486	11774.4	1.13325	11639.9	10271.3	1.15191	17606.7	15284.8	1.0493	12391.5	11809.3	1.00684	10327.5	10257.4	0.951135	7183.22	7552.27	1.10156	14446.5	13114.5	1.13949	45750	40149.5	1.04291	6869	6586.35	1.02629	63366.9	61743.5	1.21079	16266.4	13434.6	1.17566	20046.4	17051.2	1.24541	8678.15	6968.08	1.29989
orf19.3060	0.923422	17676.5	19142.4	0.833378	8738.5	10485.6	0.8043	19386.5	24103.6	0.844593	15513.5	18368	1.1501	21142.2	18383	0.806039	9609.97	11922.5	0.822295	9605.5	11681.3	0.998066	9703	9721.8	0.879603	11505.5	13080.4	0.852804	7896.5	9259.45	1.0482	14040.5	13394.9	1.09545	11623.5	10610.7	1.01448	63690.1	62780.8	0.754385	12066.5	15995.2	0.881588	10574	11994.3	1.03813	7292.01	7024.18	0.689077
orf19.3061	0.84379	7305	8657.37	0.933111	4340.5	4651.65	1.0098	6928	6860.74	0.904444	5635.5	6230.9	0.778116	3796.17	4878.67	1.05204	7991.34	7596.03	1.05553	8129	7701.36	0.989756	8471	8558.68	1.07488	5782.83	5379.97	1.14486	8957.5	7824.09	0.999454	7415.5	7419.55	1.00974	2889	2861.14	0.800455	6449.5	8057.29	1.01927	7574.43	7431.22				1.01251	4213.78	4161.71	1.10026
orf19.3062	0.988426	7760.5	7851.38	1.02074	4720	4624.07	1.05814	6705.5	6337.04	1.07893	5457	5057.78	1.17381	5217.57	4445	1.03197	15042.9	14576.9	0.915116	7361.5	8044.34	1.07506	8991	8363.26	0.987118	4298.91	4355.01	0.911961	7308.5	8014.05	1.04227	8537	8190.76	1.0791	3628	3362.05	1.0963	32415.1	29567.7	1.06443	8989.07	8444.97	0.959529	9478.47	9878.25	1.08975	4971.91	4562.44	0.950659
orf19.3063	0.967127	6884	7117.99	1.04481	4678.5	4477.85	1.01261	6519.5	6438.28	0.920404	5201.5	5651.32	1.00375	3132.7	3121	0.84053	8859.16	10540	0.886625	7088.5	7994.93	0.949005	8287.5	8732.83	1.00208	3580.32	3572.88	0.897128	6690.5	7457.69	1.24553	6761	5428.19	1.00452	2342.5	2331.96	1.20702	6599.95	5467.97	1.00916	5721.14	5669.23	1.05635	8042.79	7613.78	0.964416	3840.85	3982.57	0.963514
orf19.3064	0.928945	9776	10523.8	1.00899	4896	4852.37	1.04777	7767.5	7413.37	1.0535	6806	6460.37	1.25718	11712.4	9316.41	0.915432	6692.98	7311.28	0.99211	8250.5	8316.11	0.979593	8838	9022.12	0.80136	5115.52	6383.55	0.986926	7194.5	7289.81	1.22809	12954.5	10548.5	1.26557	7292.5	5762.23	1.36194	32183.9	23631	1.0109	7691.95	7609	1.03319	8181.99	7919.14	1.19064	4771.51	4007.54	0.941113
orf19.3065	0.973432	7727	7937.89	0.988309	4669	4724.23	0.977235	6978	7140.55	1.09494	6284	5739.15	1.11375	6181.84	5550.45	1.24506	14916.8	11980.8	0.980047	7768.5	7926.66	0.974687	9103	9339.41	1.00316	4739.69	4724.78	1.1097	8685	7826.47	1.22631	7490	6107.76	1.05034	2931	2790.53	1.26137	16786.2	13307.9	0.910904	6139.88	6740.43	1.14089	10041.6	8801.55	1.12269	6524.37	5811.35	1.34561
orf19.3066	1.12542	9882	8780.75	1.13384	4808	4240.45	1.04107	6441.5	6187.41	1.13803	5681	4991.95	1.08744	4802.39	4416.24	1.05398	6524.34	6190.22	1.01069	7565	7484.98	0.966659	8579.5	8875.41	0.816763	5555	6801.24	1.09865	7629.5	6944.45	0.986266	4276.5	4336.05	0.860165	3751	4360.79	0.963769	5069.13	5259.7	1.03089	5807.99	5633.98	0.985299	7217.34	7325.03	0.929689	3697.98	3977.65	0.928541
orf19.1133	1.04525	8734.5	8356.34	0.925847	4487	4846.37	1.14936	7833	6815.08	0.946386	5747	6072.57	0.858518	6396.3	7450.39	0.91266	7092.19	7770.9	0.905888	7475.5	8252.13	1.02317	9037	8832.32	1.16841	5041.93	4315.21	0.986798	7541	7641.89	0.969161	6079	6272.43	1.00177	2780	2775.08	0.807737	5587.5	6917.47	0.983616	6346.51	6452.22	1.153	9245.89	8019.01	0.935735	4447.16	4752.59	1.10761
orf19.1037	0.74365	11744.5	15793.1	0.655757	9097	13872.5	0.645261	17338	26869.8	0.572266	11861.5	20727.3	1.47322	14415	9784.73	0.666406	15207.9	22820.8	0.776611	9207	11855.4	1.25971	17272	13711.1	0.600803	8335.58	13874.1	0.854572	11605	13579.9	1.31532	26449.5	20108.8	1.42933	14896.5	10422	1.02423	63097.6	61605.1	0.607316	21050.6	34661.7	0.842814	21877.2	25957.4	1.11756	11068.2	9903.93	0.643153
orf19.1036	0.985529	8210	8330.55	0.748475	11049	14762	0.958147	7720.5	8057.74	0.95954	7174	7476.5	1.05274	4970.21	4721.22	0.543637	21264	39114.4	1.02472	9833	9595.82	1.07406	10125	9426.89	1.02042	4396.42	4308.45	0.992964	9426.5	9493.3	0.97783	10143.5	10373.5	0.973261	3360	3452.31	1.21885	14325.8	11753.6	0.755425	8155.25	10795.6	0.880774	11675.8	13256.3	1.16934	17109.3	14631.6	0.780214
orf19.1035	0.920725	15842	17206	0.961655	9166.5	9532	0.847832	18968.5	22372.9	0.799066	12851	16082.5	1.21415	16738.8	13786.4	0.989401	38896.4	39313	1.02698	10184	9916.48	1.0194	11101.5	10890.3	0.933506	10047.1	10762.8	0.906572	16267.5	17944	1.08597	22282.5	20518.5	0.996594	8422.5	8451.29	1.25435	59009.4	47043.8	0.918291	9052.84	9858.35	0.931384	19202	20616.6	1.22858	21248.9	17295.5	0.660601
orf19.1034	1.07078	8363.5	7810.64	0.999442	4642	4644.59	1.04643	6444	6158.1	1.01563	5360.5	5277.99	1.39377	13178.8	9455.51	1.0931	26844.5	24558.2	1.00775	8178	8115.14	1.12402	9574.5	8518.09	1.05471	4579.17	4341.63	1.10254	10492.5	9516.63	1.23939	18518.5	14941.6	1.08123	8018.5	7416.09	1.01844	63752.4	62598.2	1.39241	25851.5	18566	0.944796	7519.32	7958.67	1.1318	4917.72	4345.04	0.941313
orf19.1033	0.980812	8416	8580.65	1.00692	5101.5	5066.46	1.01404	8028.5	7917.35	1.06035	6950	6554.46	1.18303	9060.37	7658.64	0.825157	41261.2	50004	0.973298	8788	9029.1	1.0551	9264.5	8780.69	0.912045	5345.72	5861.25	0.853903	8774	10275.2	1.16003	13933	12010.9	1.14307	4395	3844.92	0.995839	64110.5	64378.4	0.857181	9395.36	10960.8	0.955077	10206.9	10687	1.12413	6642.22	5908.78	0.720137
orf19.1032	0.959363	7616	7938.6	0.914277	4796	5245.67	0.935532	8163.5	8726.05	0.985034	6732	6834.28	0.977224	6326.34	6473.78	0.691093	9264.1	13405	1.08112	8203	7587.52	1.09251	8844	8095.09	0.811915	3917.8	4825.38	0.885568	7791	8797.74	0.960195	6546	6817.37	1.05128	3073.5	2923.57	1.28708	16518.9	12834.4	1.04354	6947.06	6657.21	0.922902	8853.34	9592.94	1.00798	4266.51	4232.76	0.731983
orf19.1031	0.725359	19947	27499.5	1.05195	7436.5	7069.27	1.0927	21959	20096.1	1.22079	13658.5	11188.3	0.774874	32122.7	41455.4	1.25954	23941.8	19008.3	1.18205	14801	12521.4	0.960018	9771.5	10178.5	1.25786	19738.5	15692.2	1.08737	11709	10768.2	0.865132	19306.5	22316.2	1.2461	13401	10754.4	0.851436	16213	19042	1.12259	7273.99	6479.67	0.930272	10292.3	11063.7	1.04041	14577.6	14011.5	1.45632
orf19.1030	0.953465	13065.5	13703.2	1.10668	8071.5	7293.43	1.00969	15911	15758.2	1.6335	17695.5	10832.9	0.804629	19387	24094.3	1.01736	64231.6	63135.4	1.1323	18142	16022.3	1.08048	11928.5	11040	0.983	7890.89	8027.35	1.01453	23513	23176.3	0.979091	39232	40069.8	1.32301	6450	4875.25	1.00152	64327.5	64229.9	1.11724	13014.3	11648.6	0.719566	16498.1	22927.9	1.05943	10635.1	10038.5	0.728031
orf19.1029	0.936604	14598.5	15586.6	0.936928	4989	5324.85	0.973283	7316	7516.83	1.00645	6133.5	6094.17	0.851572	21488.9	25234.4	1.25233	8205.19	6551.92	1.01051	7480.5	7402.72	0.971061	9120	9391.79	0.584345	6076.13	10398.2	0.926445	8597.5	9280.1	0.966579	5166	5344.62	0.930431	7763.5	8343.99	0.714741	7894.86	11045.8	1.00423	6915.43	6886.28	1.02365	7452.69	7280.5				0.923965
orf19.1028	1.09711	8722	7949.95	0.983684	4388	4460.78	0.997482	6152.5	6168.03	0.934596	5111	5468.67	1.11852	5642.84	5044.91	1.0377	6472.58	6237.44	1.1328	8081.5	7134.11	0.98172	8623	8783.56	1.05764	4561.4	4312.81	1.02668	7676	7476.53	0.981039	4398.5	4483.51	1.07802	3133	2906.25	0.824232	6153.67	7465.95	0.921881	6030.18	6541.17	1.01499	7520.83	7409.79				1.15349
orf19.1027	1.0054	7285.5	7246.39	1.00587	4356.5	4331.08	1.14419	6804	5946.59	1.0459	5500.5	5259.09	0.847727	2496.48	2944.91	0.624356	10728.1	17182.7	1.01016	7509	7433.47	0.929318	8570	9221.82	1.04192	3565.48	3422.04	1.12909	7613	6742.59	0.904002	3872.5	4283.73	0.889174	2258.5	2540	1.11024	10447.2	9409.88	1.16289	7622.96	6555.2	0.891037	7322.49	8217.95	1.11449	5150.29	4621.19	1.2031
orf19.1026	1.01445	8316.5	8198.08	1.03029	4956	4810.27	0.920106	7486.5	8136.56	1.07856	6881.5	6380.27	0.979065	9962.15	10175.2	1.2951	26369.1	20360.7	0.952859	7945	8338.07	1.06183	9401.5	8854.02	0.89723	4471.79	4984	0.987083	8563	8675.05	0.993817	8971.5	9027.32	0.966576	3686.5	3813.98	1.48401	17450	11758.7	0.993074	6188.74	6231.9	0.961077	8369.07	8708.01	1.05653	6296.93	5960	0.999014
orf19.4457	0.923892	6577.5	7119.34	0.901012	4239	4704.71	0.894788	5763.5	6441.19	1.06347	5258	4944.21	1.04654	2383.92	2277.91	0.864208	6333.64	7328.84	0.909009	7122	7834.91	1.00986	8463	8380.39	1.06856	3581.4	3351.59	1.00829	6967.5	6910.19	0.952617	5471.5	5743.65	0.946394	2169	2291.86	0.924718	12797.7	13839.6	1.05864	6415.4	6060.03	0.990879	8420.01	8497.52	1.12661	4311.09	3826.6	0.949195
orf19.4459	1.25369	18479	14739.6	1.00201	10795.5	10773.8	1.61737	31449	19444.6	0.706512	14802	20950.8	1.38373	25145.5	18172.3	1.01637	63736.3	62710	0.489503	13106	26774.1	0.834682	10924	13087.6	0.958868	15255.3	15909.7	0.979573	11862	12109.4	0.951003	17849.5	18769.1	0.719798	7019	9751.35	0.58176	25077.9	43107	0.684688	12610.4	18417.7	0.646344	11491.1	17778.7	0.710098	11224.9	15807.6	0.83341
orf19.4461	0.990108	6688.5	6755.32	0.893883	4003.5	4478.78	1.09902	6282.5	5716.47	1.03426	5242.5	5068.83	0.951064	1948.11	2048.35	0.968231	5945.77	6140.86	1.02906	7193	6989.89	1.07999	8653	8012.11	1.04912	3141.25	2994.17	1.07346	7036	6554.49	1.04653	3615	3454.26	0.93528	1944	2078.52	0.938087	4746.16	5059.4	1.04213	5994.51	5752.16	1.03188	7627.74	7392.08	1.04459	4037.87	3865.52	1.03876
orf19.4463	1.03469	8597	8308.75	0.827844	5606	6771.81	0.958341	7778	8116.11	1.03741	7158	6899.86	0.940215	4404.88	4684.97	0.889609	6193.62	6962.18	0.897245	7016	7819.49	0.964058	8663.5	8986.49	0.801178	4553.72	5683.79	0.992325	7694	7753.51	1.06326	6662	6265.65	0.991787	2956.5	2980.98	0.860352	10255.2	11919.8	1.09204	6522.18	5972.48	0.961532	8385.47	8720.94	1.08391	4766.43	4397.43	0.874473
orf19.4464	1.04398	7985.5	7649.08	0.960364	4749	4945	0.847988	6757.5	7968.86	0.915602	5814.5	6350.47	1.0222	5202.93	5089.91	0.748075	12224.1	16340.7	0.951125	7758	8156.66	0.919855	8667	9422.14	0.873336	3782.41	4330.99	0.975483	7346	7530.63	0.878696	5531	6294.56	1.02598	3285	3201.82	1.80141	15094.3	8379.11	1.00894	6136.44	6082.04	1.01141	9104.47	9001.78	1.08833	7099.45	6523.28	0.813531
orf19.4465	1.06926	8429	7883	0.984803	4922	4997.95	1.00192	8155.5	8139.89	0.957643	7699.5	8040.05	1.15898	5365.63	4629.61	1.05151	21401.6	20353.2	1.03918	9896.5	9523.41	1.08358	10297	9502.77	1.06493	5255.15	4934.72	0.96852	8810.5	9096.87	0.851758	11302	13269	0.974312	3433	3523.51	0.920197	14330.3	15573.1	1.01032	9856.69	9755.98	0.969416	12945.3	13353.7	1.01284	11344.6	11200.9	1.38462
orf19.4466	1.17701	10868.5	9234	0.867311	5070	5845.65	0.850301	6994	8225.32	0.922152	6638	7198.38	1.22017	10447.8	8562.6	0.750648	17538.4	23364.3	0.999696	8261	8263.51	0.93626	10775.5	11509.1	0.936238	6005.57	6414.58	1.0075	8280.5	8218.85	1.12622	12059.5	10707.9	1.17979	5529.5	4686.84	0.978059	56895.7	58172.1	1.0069	10985.9	10910.6	1.17944	11230.6	9521.99	1.39221	10389.3	7462.45	1.20882
orf19.4467	1.00778	6912.5	6859.14	0.888809	4084.5	4595.47	1.08802	6240.5	5735.64	1.09572	5514.5	5032.76	0.957382	2635.27	2752.58	1.05836	9202.82	8695.38	1.01988	7425	7280.27	1.02524	8881	8662.33	1.02934	3738.4	3631.85	0.907578	6855.5	7553.62	0.9527	5189.5	5447.15	0.990662	2330	2351.96	0.909814	12700.4	13959.3	0.999555	6175.89	6178.64	0.914379	7573.12	8282.25	1.08119	4689.63	4337.45	1.04702
orf19.4468	0.617931	23304.5	37713.8	0.762191	13301	17451	0.839032	22103.5	26344	0.719621	21131	29364.1	1.25482	41553.9	33115.5	1.08539	13255.6	12212.7	0.942711	9735	10326.6	1.08211	20417.5	18868.2	0.961266	24840.5	25841.4	0.937633	15976.5	17039.2	1.38001	65020	47115.5	1.3038	25269.5	19381.5	1.43791	46501.6	32339.8	1.03569	18490.5	17853.3	1.29516	21612.5	16687.2	1.71017	19692.6	11515	0.792784
orf19.4470	0.991934	10034.5	10116.1	0.873456	5969.5	6834.35	0.834668	9704.5	11626.8	0.797615	7858.5	9852.5	1.1235	8991.45	8003.07	0.801529	17691.6	22072.3	1.01548	9172	9032.2	0.934528	11036	11809.2	0.852474	5834.25	6843.91	0.959711	10864.5	11320.6	1.06154	14277	13449.4	1.05153	5952	5660.33	1.1527	33194	28796.8	0.867611	13791.4	15895.9	0.950559	19951.6	20989.3	0.90606	19974.2	22045.1	0.758925
orf19.4471	1.05304	8770.5	8328.72	0.853323	4361	5110.61	0.966455	7343.5	7598.39	1.03291	6424	6219.35	0.951963	6194.95	6507.55	1.05895	7927.26	7485.94	0.964219	7678.5	7963.44	1.00907	9216	9133.2	1.15731	5619.14	4855.35	1.1109	8617.5	7757.24	1.02762	6086	5922.45	1.02759	3291.5	3203.12	0.968463	7813.84	8068.3	0.968245	6781.78	7004.19	0.895711	8467.04	9452.87	1.1361	5108.62	4496.62	1.09541
orf19.4472	1.11799	7457	6670.03	1.0963	4759.5	4341.44	1.01231	6687	6605.67	1.12686	6017	5339.6	0.752301	2555.04	3396.31	1.16286	7501.01	6450.5	1.02051	7430.5	7281.13	0.887379	8305	9359.02	1.03864	3230.46	3110.28	1.08286	7198.5	6647.69	0.910177	3652	4012.4	0.90167	2050.5	2274.11	0.969295	5223.24	5388.7	0.959617	5564.92	5799.1	1.1351	8584.81	7563.03	0.902077	3707.43	4109.89	1.07937
orf19.4473	1.02392	8158.5	7967.93	0.903278	4438	4913.22	0.918856	7107	7734.62	0.937152	5898	6293.54	1.00438	4225.69	4207.26	0.968945	6819.2	7037.76	0.945993	7366	7786.53	0.987457	9029.5	9144.2	0.914313	4068.64	4449.95	0.968768	7307	7542.57	1.00882	5539.5	5491.05	0.974468	2931.5	3008.31	1.17849	7887.37	6692.8	1.01942	6966.45	6833.7	1.88063	15091.1	8024.48	1.06261	4986.6	4692.77	1.28374
orf19.4474	1.44936	12131.5	8370.26	0.964684	4991.5	5174.23	0.915607	7423.5	8107.74	0.853795	5889	6897.44	0.864621	5149.39	5955.66	1.09192	13759.7	12601.4	0.951964	7198	7561.21	0.932718	8692.5	9319.54	0.840512	4815.75	5729.55	0.978222	6846	6998.41	1.00324	5899	5879.94	0.963005	4104.5	4262.18	0.954941	12091.2	12661.7	1.04188	6147.76	5900.65	0.949323	7724.77	8137.13	1.12114	5252.79	4685.22	1.34344
orf19.4475	1.00043	11404	11399.1	0.947784	4289	4525.29	1.01261	5987	5912.44	0.98549	5192	5268.45	0.712548	6495.25	9115.52	1.27803	12082.7	9454.14	0.936245	7113.5	7597.91	0.976977	8934.5	9145.05	0.938073	4499.75	4796.81	1.27893	8654	6766.58	1.02439	5062	4941.47	1.03908	5757.5	5540.97	0.886854	27123.1	30583.6	0.986963	7542.24	7641.86	0.955796	7596.51	7947.84	0.981556	4353.55	4435.35	1.51707
orf19.4476	1.13301	7424	6552.45	1.02811	4368	4248.59	0.952952	5490	5761.05	1.00563	4949	4921.28	0.992953	3405.48	3429.65	1.11612	6488.66	5813.57	1.1172	7666	6861.81	1.01832	8982.5	8820.87	2.04972	9095.99	4437.67	1.249	7928.5	6347.87	1.2027	4084.5	3396.1	1.20098	4595	3826.03	1.04859	6091.97	5809.66	0.999082	5902.16	5907.59							1.10821
orf19.4477	1.20245	8080.5	6720.01	0.972538	4333.5	4455.87	1.16327	7064	6072.52	1.00274	5400	5385.26	1.59313	9447.4	5930.08	1.01647	63909.8	62874.1	1.20812	9806	8116.72	1.10294	10442	9467.43	1.3521	8285.35	6127.76	1.67086	14803	8859.5	2.6965	48991.5	18168.6	1.39183	7131.5	5123.81	0.996547	63288.2	63507.5	1.57194	21225.5	13502.7	1.94901	14401.3	7389.04	1.82585	10011.6	5483.25	1.43673
orf19.4478	0.921366	7008.5	7606.64	0.957405	4150.5	4335.15	0.880701	5963.5	6771.31	1.03858	5599	5391	1.032	3069.42	2974.23	0.814366	12949.7	15901.6	0.998218	7725	7738.79	0.97978	8363.5	8536.1	1.13613	3616.55	3183.22	1.0234	7361	7192.71	1.04975	5137	4893.57	1.14754	2491	2170.74	1.13994	6096.47	5348.07	1.07784	6062.12	5624.31	1.03249	7622.25	7382.41	0.978501	4092.85	4182.78	0.943196
orf19.4479	1.12178	11336	10105.4	1.0425	6031.5	5785.62	1.10825	10300	9293.9	1.2995	9240	7110.43	0.891904	10241.2	11482.4	1.79701	40093.4	22311.1	1.1281	9259.5	8208.05	1.06774	10354	9697.13	0.826274	6235.76	7546.84	0.886843	10446	11778.9	1.06787	16730.5	15667.2	0.911995	4450	4879.41	0.917197	51611.2	56270.6	1.02076	7392.5	7242.17	0.854994	10441.3	12212.2	1.17981	8142.74	6901.75	0.846798
orf19.4481	1.02423	6641	6483.91	1.06884	4510.5	4219.99	1.058	6086	5752.36	0.982303	5106.5	5198.5	1.01996	2083.29	2042.51	0.938851	6034.65	6427.7	0.915937	7024	7668.65	1.04443	9079	8692.77	0.996478	2976.65	2987.17	1.03383	7021	6791.27	1.07902	3878.5	3594.47	0.996598	1949.5	1956.16	1.32805	7089.73	5338.45	1.07963	6106.05	5655.69	0.94255	8337.89	8846.1	1.07658	3791.22	3521.54	0.933443
orf19.4482	0.972332	9249	9512.18	1.00363	5187.5	5168.76	0.8673	7754	8940.39	0.984675	6394	6493.51	0.895564	4964.58	5543.53	0.997272	11015.7	11045.9	0.916111	7453.5	8136.03	1.06471	10304	9677.75	0.982826	4879.96	4965.24	1.08127	8804.5	8142.71	1.04979	9104.5	8672.71	0.969283	4801	4953.15	1.17686	18904.3	16063.3	0.961087	10617.5	11047.4	0.864074	13182	15255.6	1.23627	9338.55	7553.79	1.042
orf19.1039	1.02144	7372.5	7217.72	1.03124	4743.5	4599.78	1.00764	7034	6980.65	1.04262	5986	5741.3	1.14908	4095.86	3564.48	0.85781	8012.18	9340.27	1.06562	8181.5	7677.68	0.989865	8921	9012.34	1.01754	4236.43	4163.41	1.05493	7441	7053.52	0.977747	4575	4679.13	0.904837	2967.5	3279.59	1.29394	7876.82	6087.45	1.04179	6087.13	5842.97	0.945754	7233.13	7648	1.07965	5626.53	5211.45	0.945291
orf19.1040	0.945923	8331	8807.27	0.992603	6719.5	6769.57	1.17803	12543	10647.4	1.04048	9133.5	8778.13	0.995297	5008.26	5031.93	1.04398	23226.9	22248.4	1.00047	8577	8572.94	1.02363	9742	9517.12	1.04939	5569.43	5307.32	0.950865	9008.5	9474	1.18989	10605.5	8913.02	1.0227	3500.5	3422.82	1.06533	38107.3	35770.5	0.993703	10323.2	10388.6	0.852289	16273	19093.3	1.21487	12377.8	10188.6	1.1862
orf19.1041	1.0435	7038	6744.61	1.02039	4481	4391.46	1.017	6426.5	6319.05	0.993023	5421.5	5459.59	1.08904	2233.48	2050.86	0.94496	6351.08	6721	1.04493	7759	7425.38	1.08351	9002	8308.18	0.960077	3013.45	3138.76	1.03306	6963.5	6740.68	0.989046	5826	5890.52	0.88988	2114	2375.6	1.05023	6299.07	5997.81	1.05463	6062.4	5748.39	0.973764	7866.99	8078.95	1.08028	3957.63	3663.54	0.882563
orf19.1042	1.01324	64086.5	63248.9	0.64469	20857	32352	1.00083	64471	64417.3	0.735195	45689.5	62146.1	1.12501	63075.2	56066.3	0.800606	48309.3	60341	0.880514	17887	20314.3	0.870832	13876	15934.2	0.942998	64687.2	68597.4	1.05981	57844.5	54579.8	0.971858	29781.5	30643.9	1.41154	41968.5	29732.5	0.995814	63016.9	63281.7	0.796283	56965.2	71538.9				0.962805	24731.3	25686.7	0.940426
orf19.1043	1.01989	8399	8235.21	0.885256	4195.5	4739.31	0.898257	6568	7311.94	1.12093	5772	5149.3	1.05383	5985.03	5679.32	1.01107	6887.18	6811.79	1.14895	8016.5	6977.25	0.950003	8428.5	8872.08	0.862027	5457.45	6330.95	0.974988	7608	7803.18	0.980387	3638.5	3711.29	1.00483	3936	3917.1	1.00213	6793.88	6779.47	0.884556	6434.83	7274.65							1.14872
orf19.1045	1.04964	12485.5	11895	0.971875	5558.5	5719.36	1.05997	9500	8962.53	1.05631	8936	8459.61	1.00602	12912	12834.7	1.01637	21019	20680.4	0.954066	8361.5	8764.07	1.00896	9583	9497.9	0.995182	7842.85	7880.82	0.848103	11356	13389.9	1.03331	15804.5	15295.1	1.05299	7441.5	7067.03	1.04247	41669.8	39972.1	0.969198	7364.35	7598.4	0.942145	10041.2	10657.8	1.11334	5638.07	5064.09	0.753916
orf19.1047	1.16368	13101.5	11258.7	0.934049	5917	6334.79	0.990041	10780.5	10888.9	1.24289	10489	8439.24	0.977011	21084	21580.1	1.018	64199	63063.9	1.1317	14114.5	12471.9	1.02372	10697.5	10449.6	0.917983	7324.43	7978.83	1.07777	11981.5	11117	1.04104	15789.5	15167	1.00886	7484	7418.28	1.00232	64257.4	64108.9	1.01145	8616.76	8519.21	0.930184	9959.55	10707.1	0.961834	12159.2	12641.6	0.983048
orf19.1048	1.01733	7232.5	7109.31	0.983469	4225	4296.02	0.973884	6237.5	6404.77	1.02585	5358.5	5223.45	1.03981	2322.43	2233.51	0.960235	10837.4	11286.2	0.964299	7053.5	7314.64	1.14283	9236	8081.71	0.903253	3493.62	3867.82	1.00747	7142.5	7089.55	1.34074	6008.5	4481.48	0.815919	2106	2581.14	1.51758	9179.96	6049.08	1.19144	8345.48	7004.51	0.975894	7908.46	8103.81	1.11105	4373.96	3936.77	1.33883
orf19.1049	0.97671	6406.5	6559.27	0.933038	4296	4604.31	0.996474	5776	5796.44	0.973555	4988.5	5124	0.986066	2515.23	2550.78	0.852527	9237.84	10835.8	1.02133	7385	7230.8	0.957317	8028	8385.94	1.01712	3239.87	3185.32	0.936393	6721.5	7178.08	1.12893	4660	4127.82	1.06373	2007.5	1887.23	1.09649	9367.58	8543.2	0.950258	5764.5	6066.25	0.966956	7560.36	7818.72	1.03669	3690.1	3559.51	0.970845
orf19.1050	0.788142	25479	32328	0.844761	11047.5	13077.7	0.777322	21691.5	27905.4	0.95963	16152	16831.5	0.589527	22172.5	37610.6	0.744059	41623.7	55941.4	0.753804	14107.5	18715.1	0.78236	17825	22783.6	0.848114	11767.1	13874.4	0.996719	20391.5	20458.6	0.869035	43879	50491.7	0.798633	12046	15083.3	0.998612	63811.8	63900.5	0.761283	29301.8	38490.1	0.617707	20289.7	32846.8	0.645147	16722.1	25919.7	0.904791
orf19.1051	0.777696	49826.5	64069.4	0.961502	11332	11785.7	0.576506	27734	48107.1	0.871279	18740.5	21509.2	0.509584	42136.8	82688.5	1.01369	8155.9	8045.73	0.653586	10406	15921.4	0.79261	12928.5	16311.3	0.680978	38410.4	56404.8	0.658333	19379.5	29437.2	0.760544	12533	16479	0.623778	15535	24904.7	0.450112	7394.97	16429.2	0.696855	9413.15	13508	1.005	16379.3	16297.9	0.71647	4830.29	6741.79	0.392403
orf19.1052	0.364192	17123	47016.4	0.740235	19694.5	26605.8	0.440235	28361	64422.4	0.522332	33261	63677.9	0.572225	42292.2	73908.4	1.02298	64320.5	62875.7	0.568061	23853.5	41991.1	0.714925	16152.5	22593.3	0.497718	9212.24	18509	0.512441	22623	44147.5	1.01558	45739.5	45037.8	0.655198	9624	14688.7	1.00528	63732.4	63397.6	0.392186	29818.3	76031.1	0.278111	14633.3	52616.5	0.387964	21941.2	56554.6	0.942315
orf19.1053	0.971443	9804	10092.2	0.943311	4624	4901.88	1.09163	8223.5	7533.22	0.880241	5951	6760.65	1.01895	9292.53	9119.72	1.04103	6581.36	6321.95	0.886467	7344	8284.57	0.913744	8974	9821.13	1.05434	8512.32	8073.63	0.950783	7829.5	8234.79	0.967733	5581.5	5767.6	0.960394	4024	4189.95	0.983805	5440.65	5530.21	0.989281	6229.89	6297.39	1.01618	7642.66	7520.96	0.95379	4332.66	4542.57	0.975604
orf19.1054	0.870962	24190	27773.9	1.24285	14335.5	11534.4	1.32325	37950.5	28679.7	1.16839	21535	18431.4	1.08185	41281.4	38158.2	1.01771	64164.6	63048.2	1.09682	23534.5	21457.1	1.0277	16964	16506.7	1.14673	24945.5	21753.6	0.786246	21164.5	26918.4	1.1862	50534	42601.6	1.10564	17611.5	15928.8	0.989302	63279.4	63963.7	1.08652	17955.7	16525.9	1.12234	29405.9	26200.4	1.1267	45232	40145.5	1.17128
orf19.1055	0.896337	26435	29492.3	1.29268	17594	13610.5	1.23645	41663	33695.7	1.12959	37611.5	33296.6	1.00886	45880.9	45477.9	1.01713	64184.9	63104.2	0.926766	32620.5	35198.2	1.03523	17281.5	16693.4	0.999316	25469.3	25486.7	0.884106	37972.5	42950.2	1.00915	64727.5	64140.6	0.94463	18541.5	19628.3	0.88703	45492.2	51286	1.0595	17637.2	16646.7	1.11174	37271.2	33524.9	0.969838	33650.5	34697	1.22963
orf19.1057	1.00021	6671	6669.59	1.75693	7068	4022.92	0.933526	6555.5	7022.3	0.936104	5416.5	5786.21	1.21795	4319.32	3546.38	0.855825	7015.48	8197.33	0.819062	7304.5	8918.13	1.08825	9791	8996.99	0.906928	3663.04	4038.95	0.967641	7116	7353.97	1.14053	11377.5	9975.6	1.15389	3555	3080.88	1.32687	37117	27973.3	1.01333	7058.73	6965.9	0.944687	8088.11	8561.68	1.05784	4565.83	4316.19	0.977343
orf19.1058	1.09766	8598	7833.05	1.01802	4732.5	4648.72	0.920087	6079	6606.98	0.912306	5267	5773.28	0.999061	7166.15	7172.89	1.0708	11891.1	11104.9	0.98509	7897	8016.53	1.06936	9426.5	8815.11	0.972524	3838.14	3946.58	0.983469	8444	8585.93	1.06323	10982.5	10329.4	0.995732	3396.5	3411.06	0.963245	14226.2	14769	0.979163	7533.73	7694.05	0.980693	7491.57	7639.06	1.02128	4115.51	4029.77	1.07309
orf19.1059	0.489309	32257.5	65924.7	0.776423	17594	22660.3	0.624423	40526.5	64902.3	0.671557	40125.5	59750	0.801693	60574.1	75557.7	0.707143	45043.7	63698.1	0.520816	17466	33535.8	0.861093	15404.5	17889.5	0.554972	16672	30041.2	0.563188	23905	42445.8	1.01954	62482.5	61285	0.739971	16787	22686	0.994075	63962.2	64343.5	0.389695	15765.4	40455.8	0.403526	18616.7	46135.2	1.08459	4221.27	3892.05	0.331332
orf19.1060	1.05315	7612	7227.82	1.12786	4794.5	4250.99	1.08217	6525	6029.58	1.09502	5837.5	5330.94	0.700788	2914.75	4159.24	0.84504	7666.17	9071.96	1.129	8134	7204.59	0.9482	8217	8665.89	1.06254	3464.69	3260.77	1.14229	7246.5	6343.82	0.860943	3246.5	3770.87	0.827822	2079.5	2512.01	0.736101	5694.69	7736.29	0.861297	6978.68	8102.53	1.02239	7588.53	7422.38	0.87214	3736.93	4284.78	1.17511
orf19.1061	0.74667	26558	35568.6	0.791468	15627.5	19745	0.668832	28451	42538.3	0.962893	27909.5	28985	0.74201	57719.1	77787.4	1.01791	64160.9	63032	0.662115	29169	44054.3	0.712913	21374.5	29981.9	0.827112	15938.5	19270	0.639355	36293.5	56765.8	0.90671	64959.5	71643.1	0.76361	14736.5	19298.5	1.00605	64139.7	63754.1	0.598274	23934.1	40005.2	0.518239	19590.1	37801.4	0.488154	24711.7	50622.7	0.943297
orf19.1062	0.949211	8531.5	8987.99	1.01084	5062.5	5008.21	0.970464	7529	7758.14	1.06201	6257.5	5892.15	1.1878	5400.69	4546.8	0.968725	8255.25	8521.76	0.989768	7505.5	7583.09	0.972568	8792.5	9040.5	1.01882	4507.21	4423.95	1.02049	8030.5	7869.22	0.927374	7308.5	7880.85	1.1129	3253.5	2923.45	0.965199	8794.91	9112.02	1.0482	6947.6	6628.16	1.05124	9291.93	8839.02	1.0787	6281.28	5823.01	1.19543
orf19.1063	0.932948	8877	9515	0.779648	5707	7319.97	0.766601	9583.5	12501.3	0.830258	8956	10787	1.04023	5400.15	5191.3	0.819741	9273	11312.1	0.852473	7750	9091.2	0.993925	9167.5	9223.53	0.916212	5736.43	6261.02	1.11029	8571	7719.6	0.907761	15631.5	17219.8	1.04294	5607	5376.16	1.61485	28380.5	17574.8	0.852756	13746.3	16119.9	0.961615	18252.7	18981.3	1.11648	9961.54	8922.3	0.761412
orf19.1064	1.09152	63089	57799.4	1.14034	14660	12855.8	1.10223	45736	41494.2	1.18879	28912	24320.5	0.993663	57727.7	58095.8	1.01723	64113.8	63027.8	1.14559	21491	18759.8	0.906467	12065.5	13310.5	1.21158	43119.8	35589.8	1.26837	25742	20295.4	0.817432	36554.5	44718.7	0.966876	20052.5	20739.5	0.756421	36076.4	47693.6	1.06294	6657.05	6262.89	0.721111	12846.6	17815	0.891346	16699.3	18734.9	1.44637
orf19.1065	1.36218	33487.5	24583.7	1.16939	21107	18049.6	1.62664	28533.5	17541.4	1.24821	33532	26864.2	1.27441	65109.5	51090	1.01595	63978	62973.3	1.02826	49359.5	48002.8	0.898966	21825	24277.9	1.10922	34484.6	31089	0.460003	26592	57808.3	0.90925	64920.5	71400	1.06031	24992	23570.5	1.00314	63636.2	63436.9	1.11606	62660.2	56144.4	1.12028	28703.2	25621.5	1.07138	6571.03	6133.26	0.941245
orf19.1066	0.874614	10246.5	11715.4	0.963543	4836	5018.98	1.04389	7997.5	7661.26	1.1282	6717	5953.74	0.773105	5636.34	7290.52	0.841916	9964.43	11835.4	0.911927	7874	8634.46	0.783012	8767	11196.5	0.960358	5367.27	5588.82	0.853386	8292.5	9717.17	0.68942	11655	16905.5	1.00392	3900	3884.76	0.847927	9758.64	11508.8	1.02411	6730.06	6571.6	0.991936	9754.04	9833.33	1.05393	4426.84	4200.3	0.951108
orf19.1067	0.946737	6669.5	7044.72	0.981233	4250	4331.28	1.03276	6010.5	5819.83	1.07215	5293	4936.8	1.12146	2986.69	2663.22	1.21588	8069.51	6636.76	0.966517	7455	7713.27	1.13714	9392.5	8259.77	1.02192	3742.3	3662.02	0.991092	7478	7545.22	1.08618	8286	7628.58	1.07247	2446.5	2281.19	1.38139	12659.3	9164.2	0.994306	6445.5	6482.41	1.06683	9185.16	8609.76	1.23995	5303.98	4277.57	1.11262
orf19.1069	1.55852	17146	11001.4	1.03786	6951	6697.44	0.993848	12562	12639.8	1.04782	10317.5	9846.64	1.15374	13016.7	11282.1	0.902749	9424.5	10439.8	0.901442	7923	8789.26	0.964044	9288	9634.42	0.987298	7330.35	7424.66	0.936446	8666.5	9254.67	1.30299	19544.5	14999.7	0.997205	9520.5	9547.18	1.01354	45091.9	44489.3	1.15985	16654.4	14359.1	0.731424	16615.9	22717.1	1.12528	8741.5	7768.31	0.872069
orf19.1070	0.992611	7521	7576.99	1.06463	4829	4535.85	1.09779	6918.5	6302.2	0.988437	5657	5723.18	1.08942	4844.51	4446.89	1.29966	17966	13823.6	1.05873	8155	7702.59	1.05622	9284.5	8790.32	0.975583	3969.05	4068.39	0.963421	7855	8153.24	1.13329	6038.5	5328.3	0.919153	2484	2702.49	1.06561	30654	28766.7	1.00662	6278.67	6237.38	1.09149	8813.84	8075.03	1.12386	5492.05	4886.76	1.35731
orf19.5203	0.835143	19705	23594.8	1.08124	8912	8242.38	1.15667	17649.5	15258.9	1.31719	14870	11289.2	0.894274	17869.3	19981.9	1.33527	44870.5	33604	1.08924	11479	10538.5	0.982282	10527	10716.9	1.03686	16012.7	15443.4	1.09562	23847	21765.8	1.07963	41517.5	38455.3	0.947083	12091	12766.6	0.984119	62247.5	63252	1.26366	16413.7	12989.1	0.981532	27862.8	28387	1.16602	29801.7	25558.5	1.05243
orf19.5201	0.94209	20137.5	21375.3	1.24583	13953.5	11200.2	1.31905	30865.5	23399.9	1.1961	19812.5	16564.3	0.943326	22825.5	24196.8	1.12033	57214.2	51068.9	1.23141	15450	12546.5	1.0292	16972	16490.4	0.967611	16320.4	16866.7	0.96213	24661	25631.7	0.911215	34578.5	37947.7	0.964868	12339	12788.3	1.48159	29098.6	19640.2	1.06096	11571.3	10906.4	0.987593	25080.7	25395.8	1.11049	28680.1	25826.5	0.982928
orf19.5200	1.02831	9991	9715.9	0.94897	5534.5	5832.11	0.956924	8932	9334.07	1.12504	9901.5	8801.02	0.963039	6012.85	6243.62	1.18458	26964.7	22763	1.00284	10504	10474.2	1.0906	10265.5	9412.7	0.957219	5151.73	5381.98	1.17067	13154	11236.3	0.856491	17332	20236.1	1.04591	4166	3983.12	0.904523	10482.5	11589	1.01439	8380.99	8262.1	0.889413	14126	15882.4	1.09497	9882.95	9025.79	0.975624
orf19.5198	1.21909	19855.5	16287.2	1.10437	8909	8067.04	1.07358	16033	14934.1	1.32801	15934.5	11998.8	0.650149	22233.4	34197.4	1.73323	62987.7	36341.2	1.04397	16300.5	15613.9	0.978682	14233.5	14543.5	0.827786	9535.25	11519	1.03029	21908.5	21264.4	0.97459	33752.5	34632.5	0.831336	8134	9784.25	0.929376	54174.8	58291.5	1.05056	10220	9728.09	0.727896	15381	21130.8	0.751915	15845.6	21073.7	0.93963
orf19.5197	0.925494	15826	17100	1.1903	9330.5	7838.76	1.19147	21394.5	17956.3	1.1859	18025.5	15199.8	1.13049	31288.8	27677.3	1.05582	60083.4	56907	1.07823	15259	14151.9	0.992179	9840	9917.57	0.968257	15503.4	16011.7	1.34252	25583.5	19056.3	1.0117	7788.5	7698.45	1.07441	11625.5	10820.3	1.12661	39309.8	34892.2	1.12006	10286.9	9184.2	1.02996	20748.7	20145.2	1.18747	22178.4	18677	1.05807
orf19.5196	0.999908	13425	13426.2	0.963407	4831.5	5015.02	0.856602	7840	9152.44	0.972459	6022.5	6193.07	1.02432	13574	13251.7	1.07093	7873.03	7351.58	0.993482	8146	8199.45	0.974159	9027	9266.46	0.801669	8423.07	10506.9	0.946267	7320	7735.66	1.00695	6699.5	6653.23	0.88567	5571.5	6290.72	1.0378	6133.59	5910.21	1.00132	6579.3	6570.62	1.38609	10402.9	7505.19	0.981803	5555.29	5658.26	1.11513
orf19.5195	0.811932	9771.5	12034.9	0.960264	6152	6406.57	1.14212	12003	10509.4	0.94469	10231	10830	0.918825	14072.8	15316.1	0.997877	47359.3	47460.1	1.06769	11229	10517.1	1.11834	10042.5	8979.8	1.01926	8091.09	7938.2	0.955194	12046.5	12611.6	0.983337	17153.5	17444.2	1.10553	4937	4465.74	1.06126	9222.18	8689.81	1.03935	6770.24	6513.9	0.912033	9892.43	10846.6	1.31687	10162	7716.79	0.979951
orf19.5194.1	0.860732	17198	19980.7	1.00508	5265	5238.39	1.04893	9704.5	9251.8	0.979293	6753.5	6896.3	1.01165	19576.3	19350.9	1.14039	7256.56	6363.24	1.17296	8642.5	7368.11	1.01154	9212	9106.92	0.898855	16144.8	17961.5	0.957141	8136	8500.31	1.00957	7361	7291.2	0.898189	8442.5	9399.47	0.95468	7045.03	7379.47	0.994133	7265.49	7308.37	0.959001	8313.13	8668.53	0.852437	4890.41	5736.98	0.963433
orf19.6833.2
orf19.6837
orf19.6838	1.04062	7795	7490.73	0.888205	4626.5	5208.82	0.919089	7452	8108.03	0.869402	5471.5	6293.4	0.865957	4563.28	5269.64	0.823605	12750	15480.8	0.978105	7600.5	7770.64	0.985168	9118.5	9255.78	0.960819	4062.92	4228.6	0.981568	7952.5	8101.83	1.06728	5687.5	5328.96	1.05133	3316	3154.11	1.23192	13448.9	10917.1	0.952378	6929.43	7275.93	0.882859	8782.98	9948.35	1.01292	6564.49	6480.76	0.940013
orf19.6840	1.0891	11139	10227.7	1.01493	4938.5	4865.86	1.00686	7537	7485.64	0.934651	5908.5	6321.61	1.12352	9712.38	8644.63	1.61782	22313.6	13792.4	1.03414	8640	8354.76	1.08029	9235	8548.6	0.919839	7108.93	7728.45	0.974785	8551	8772.19	1.1104	10476.5	9434.86	0.881458	6178	7008.85	1.01038	18184.2	17997.4	1.05681	6855.19	6486.65	1.10667	9660.68	8729.54	1.24458	7350.13	5905.72	1.85153
orf19.6842	0.810497	13488.5	16642.3	1.13266	5561.5	4910.1	1.08188	9444.5	8729.68	1.01859	6778	6654.28	0.888541	16322.8	18370.3	1.22634	8098.9	6604.12	0.997336	7894.5	7915.59	1.09467	9525.5	8701.72	1.00533	15192.7	15112.2	0.955026	10405.5	10895.5	0.975435	7937	8136.88	0.826558	6236.5	7545.14	0.877027	7260.93	8279.03	1.06364	7957.94	7481.77							1.05407
orf19.6843	0.862601	10822.5	12546.4	1.06172	5624.5	5297.54	1.02926	9666	9391.23	1.24194	8562	6894.07	0.895579	10242.4	11436.7	0.995429	18180.2	18263.7	0.945999	8353.5	8830.34	1.06129	9563	9010.7	0.953625	7070.77	7414.62	0.926217	9528.5	10287.5	1.10357	17122.5	15515.6	1.11675	5677.5	5083.95	0.890524	40483.8	45460.6	0.994567	6393.51	6428.44	0.889836	10401.7	11689.5	1.14322	5521.13	4829.47	0.809389
orf19.6844	1.04396	7278	6971.54	0.97539	4274	4381.84	1.03304	6294	6092.69	1.00259	5370	5356.11	0.925495	2267.85	2450.42	0.959298	6249.4	6514.56	0.921872	7130.5	7734.81	0.946279	8546.5	9031.69	1.07859	3255.77	3018.55	1.05244	6962	6615.11	0.946983	4142	4373.89	1.03587	2193.5	2117.55	0.953107	4960.96	5205.05	1.05783	6058.46	5727.26	1.16843	8578	7341.49	0.920679	3657.5	3972.61	1.04593
orf19.6845	1.11168	9111.5	8196.15	0.997008	4561	4574.69	1.11005	7425	6688.86	1.16405	5879.5	5050.89	0.905043	4757.16	5256.28	1.13204	7576.27	6692.55	0.996598	7280.5	7305.35	0.975472	8589.5	8805.48	1.04511	7142.67	6834.38	1.12218	8197.5	7304.95	1.08076	5119.5	4736.95	0.891466	3184.5	3572.21	0.882977	7058.26	7993.71	1.01941	7726.03	7578.95				1.08058	4017.79	3718.17	0.92225
orf19.6846	1.07857	10422.5	9663.22	0.89969	4673	5194.01	0.944189	8416.5	8914	1.06988	6669	6233.4	0.988869	6857.01	6934.2	0.949466	8039.1	8466.97	1.0178	8044.5	7903.78	0.914139	8651	9463.55	1.14019	9599.83	8419.53	1.13177	8865.5	7833.34	1.06818	6755	6323.86	0.969305	4306	4442.36	0.827583	6435.71	7776.51	0.999055	7068.13	7074.81	0.970443	8038.98	8283.82	0.949235	4360.82	4594.04	1.02182
orf19.6847	1.0474	7871.5	7515.31	1.00867	4707	4666.53	1.14391	7504.5	6560.41	1.00737	5739.5	5697.52	0.882777	3358.66	3804.66	1.19587	8363.98	6994.05	1.07527	7641	7106.1	0.981184	8903.5	9074.24	0.982061	4232.63	4309.94	1.05898	7135.5	6738.08	1.01506	5534	5451.89	1.0838	2790.5	2574.74	0.946065	6418.04	6783.93	1.03748	6622.49	6383.25	1.05724	8134.77	7694.37	1.11509	4609.79	4133.99	1.29503
orf19.6848	1.02646	7929.5	7725.09	1.127	4734	4200.53	1.07386	6935	6457.99	0.991282	5138	5183.19	1.11268	6350.84	5707.69	0.958323	11669.3	12176.8	1.07522	8115.5	7547.78	0.940111	8347	8878.74	1.09473	4301.15	3928.97	0.938585	6722.5	7162.38	0.91303	4469	4894.69	0.990672	3188	3218.02	1.10328	9416.58	8535.05	0.920426	5803.34	6305.06	1.01608	7278.1	7162.9	0.990898	4490.89	4532.14	1.65421
orf19.6849	0.925555	7112.5	7684.58	0.987175	4465	4523.01	1.00321	6640	6618.78	1.13081	5820.5	5147.21	1.14252	4275.03	3741.76	0.717634	10852.9	15123.2	0.925741	6993.5	7554.49	0.923098	7886	8542.97	1.01467	3674.55	3621.43	0.977327	7469.5	7642.79	1.08368	6046.5	5579.61	1.10335	2507	2272.16	1.03765	5993.1	5775.62	1.01347	5752.02	5675.6	0.920603	8120.77	8821.14	1.20389	4602.25	3822.82	1.00922
orf19.6850	0.993179	8989.5	9051.24	0.91779	4709	5130.8	0.98965	7538.5	7617.34	1.02583	5627.5	5485.81	1.10807	7097.35	6405.15	1.30658	9440.07	7225.01	1.1071	7852	7092.41	1.01617	8705	8566.45	0.93755	5399.83	5759.51	0.968963	7286.5	7519.9	1.04989	5314	5061.49	0.962584	4597.5	4776.21	2.05473	16754.5	8154.12	0.986239	7292.44	7394.19	0.888444	7020.21	7901.69	0.971575	4359.09	4486.62	1.12532
orf19.6851	1.00017	6782.5	6781.31	0.961641	4260	4429.93	0.983752	5952	6050.3	1.00215	5158	5146.94	1.13268	2602.31	2297.49	0.881584	6497.05	7369.75	1.00998	7149.5	7078.86	0.927909	7821.5	8429.17	1.01446	3124.38	3079.85	1.01501	6782.5	6682.17	1.0077	3939	3908.89	0.995886	1982.5	1990.69	0.717494	8419.01	11733.9	0.927572	5838.92	6294.84	1.02315	7725.83	7551.06	1.0487	4040.18	3852.58	0.916828
orf19.6852	0.968082	7924.5	8185.77	0.968365	4451	4596.41	1.04842	6787	6473.54	0.940597	5138	5462.49	1.17863	7396.58	6275.55	0.949994	6065.39	6384.66	1.03107	7620	7390.39	0.931242	8719	9362.77	1.02776	7371.29	7172.2	1.04272	7898	7574.42	0.905277	4275	4722.31	0.997168	4069.5	4081.06	1.06645	5411.89	5074.66	1.04535	5967.6	5708.69	1.34599	10021	7445.1	1.03308	3967.06	3840.04	0.986547
orf19.6853	1.10204	12164	11037.7	0.989326	4906.5	4959.44	1.09904	7490	6815.03	1.13054	6191	5476.16	1.21896	19545.2	16034.4	1.24674	18680.8	14983.7	1.07963	8639.5	8002.26	0.983639	9707	9868.45	1.06015	6598.49	6224.09	1.09855	11121	10123.4	1.05446	14341	13600.3	1.11937	10347.5	9244.06	0.933924	29474.7	31560.1	1.13014	10741.3	9504.36	1.026	8456.63	8242.32	1.1018	5308.82	4818.31	1.22874
orf19.6854	0.489941	30872	63011.6	1.11273	17578	15797.1	1.05894	44365.5	41896	1.09388	35575.5	32522.4	0.947111	58038.5	61279.5	1.01978	64265	63018.2	0.813381	15517	19077.2	0.946855	11023.5	11642.2	1.00822	24398	24199.2	0.812788	19135.5	23543.1	0.916901	56014	61090.6	0.970902	23216	23911.8	1.01235	63767.6	62989.4	0.981987	34288.3	34917.2	0.795794	21892.4	27510.1	0.984629	10489.5	10653.3	0.871386
orf19.6855	0.834912	18699	22396.4	1.06077	6901	6505.63	1.20553	14825	12297.5	1.09274	8266	7564.45	0.850128	18368.5	21606.8	1.44884	9669.42	6673.93	0.908035	8126.5	8949.54	1.0254	10563.5	10301.8	0.904385	15715.8	17377.3	0.911612	8008.5	8784.99	1.05755	12367	11694	0.907223	8779.5	9677.33	0.694541	10529.5	15160.4	0.977806	11000.9	11250.6				0.997495	6065.62	6080.85	0.920753
orf19.783	0.97611	8112	8310.54	0.87581	4369.5	4989.1	0.922945	6963.5	7544.87	1.15083	6102.5	5302.67	1.06418	9021.25	8477.21	0.636488	13636.2	21424.1	0.951402	7544.5	7929.88	1.04196	8658	8309.31	1.03583	4334.89	4184.96	1.08594	7624	7020.68	0.921188	4546.5	4935.47	1.09877	4287	3901.64	0.939072	8349.36	8891.07	0.994103	5971.25	6006.68	0.996765	8761.77	8790.21	1.00241	4577.13	4566.14	0.996255
orf19.782	0.8475	28326.5	33423.6	1.09699	10997.5	10025.2	1.05977	29315.5	27662.2	0.982603	21896	22283.7	0.805894	29037.6	36031.6	1.06202	45494.6	42837.8	0.96938	17365	17913.5	0.98467	14840.5	15071.5	0.972073	22503.4	23149.9	0.934732	16849	18025.5	0.922776	37954	41130.3	0.95579	16965.5	17750.2	0.92975	54478.9	58595.2	0.982472	11686.3	11894.8	1.04266	25882.7	24823.7	0.850059	36395.7	42815.5	1.21243
orf19.781	0.966883	6975	7213.91	1.0151	4338.5	4273.95	1.02862	6886.5	6694.92	0.992397	5212	5251.93	0.975074	2254.43	2312.06	0.937367	6924.02	7386.67	1.00711	7485	7432.19	1.11188	9042	8132.16	0.871539	2932.51	3364.75	1.00099	7090	7082.96	1.0299	3618	3512.95	1.04993	2084	1984.89	1.00957	5463.98	5412.17	1.04863	6189.52	5902.47	1.06569	8083.18	7584.9	0.882475	4019.99	4555.36	0.95683
orf19.780	0.940354	6475.5	6886.24	1.03911	4337.5	4174.25	1.02388	6192	6047.59	1.02529	5260.5	5130.77	1.04391	2559.63	2451.95	0.916132	6212.25	6780.95	1.02298	7668	7495.76	0.928313	7874.5	8482.59	0.992239	3242.25	3267.6	1.07073	7369.5	6882.72	1.01316	4145	4091.17	1.00813	2074.5	2057.77	0.916356	5976.97	6522.54	0.98279	5704.54	5804.43	0.99712	8090.55	8113.92	1.0064	4085.57	4059.57	0.981234
orf19.779	0.923127	8997.5	9746.76	0.996495	4591.5	4607.65	1.06607	6914	6485.5	1.01	5413	5359.43	0.883016	7137.71	8083.33	1.1267	7479.08	6638.05	0.990711	7621	7692.46	0.89085	8484	9523.49	1.0522	5056.78	4805.93	0.836031	6687	7998.51	1.02032	5329.5	5223.37	0.94087	3957.5	4206.21	0.900235	5501.16	6110.8	0.997938	6605.05	6618.7	0.959991	6969.14	7259.58	1.07518	3891.06	3618.97	0.953039
orf19.778	1.52852	16015.5	10477.8	1.08969	5408.5	4963.35	1.37348	10854	7902.55	1.31051	11234.5	8572.65	1.42389	12701.5	8920.27	1.04935	10313.1	9828.1	1.47944	14369	9712.47	1.2808	10305	8045.77	1.46478	11374.8	7765.54	1.19479	10255.5	8583.49	1.53027	65019	42488.5	1.1202	8512.5	7599.06	1.38147	60895.7	44080.5	1.31159	16721.6	12749.1	1.35096	17743.9	13134.3	2.12813	15822	7434.71	1.14929
orf19.776	1.02778	11539.5	11227.6	0.950867	5393	5671.67	0.903501	8631.5	9553.39	1.05972	6898.5	6509.71	0.915688	6373.74	6960.6	1.66057	18800.4	11321.7	1.17879	9001	7635.81	0.975568	9323	9556.48	0.997317	4717.04	4729.73	0.989612	9015.5	9110.14	0.939566	12726.5	13545.1	0.88476	4055	4583.17	1.00094	25115.4	25091.8	1.11306	12820.1	11517.8	0.755587	12218.1	16170.3	0.98276	7923.38	8062.38	1.01447
orf19.775	0.971943	6505.5	6693.3	1.0798	4585.5	4246.61	0.98611	6215	6302.54	0.986328	5663	5741.5	1.31213	4286.66	3266.96	1.0471	34928.9	33357.9	1.02563	8221	8015.54	0.988279	8896	9001.5	1.08315	3880.13	3582.28	1.17959	8514	7217.75	1.09184	9929	9093.81	1.05232	2556.5	2429.38	1.11264	57755.9	51908.7	1.17843	7978.73	6770.62	1.07328	8507.86	7926.95	1.16852	4756.25	4070.3	1.66233
orf19.773	1.05242	12459.5	11838.9	0.99475	4593.5	4617.74	0.965217	6149.5	6371.1	0.995869	5383.5	5405.83	0.937084	9295.52	9919.62	1.05407	13130.9	12457.4	1.13222	7729	6826.44	1.07506	9089	8454.43	1.00659	4610.01	4579.84	1.04701	7691	7345.71	0.900447	5038	5595	1.03171	6571.5	6369.52	0.962613	19203.7	19949.6	0.939903	7125.68	7581.29	0.962353	7330.24	7617	1.02402	4085.78	3989.93	0.526816
orf19.772	0.71734	15231.5	21233.3	1.17042	9684	8273.96	1.19655	21331.5	17827.4	1.39357	17208.5	12348.5	1.31827	26853.1	20370	1.1004	54612.8	49629.8	1.16865	12431	10637.1	0.972871	11545	11866.9	1.247	15540.4	12462.2	0.852099	17815.5	20907.8	0.810991	42920	52922.9	1.11797	11179.5	9999.85	1.00505	64197.5	63874.9	0.973837	13196.3	13550.9	0.792109	17950.1	22661.2	1.11294	8107.49	7284.75	0.958526
orf19.771	0.989133	7335	7415.59	1.00584	4466	4440.06	1.01954	6691	6562.77	1.11652	5644.5	5055.42	1.2826	6142.55	4789.13	1.05479	13138.3	12455.9	1.18054	9177.5	7773.96	1.03999	9304	8946.26	1.08682	5082.36	4676.36	1.03201	7330.5	7103.15	1.20387	6617	5496.46	0.942851	3040	3224.26	1.13039	7184.81	6356.04	1.0681	6163.42	5770.42	1.18523	8888.78	7499.64	1.34481	7730.43	5748.33	1.44425
orf19.769	1.02707	7001.5	6816.97	1.03071	4453.5	4320.79	1.00371	6111.5	6088.9	0.966901	4965	5134.96	0.924693	2174.12	2351.18	1.0493	6667.47	6354.22	1.04827	7611.5	7261.03	0.947785	8746	9227.83	0.961237	3062.39	3185.88	1.10215	7069.5	6414.3	0.93311	3515	3766.97	1.01036	1911	1891.4	0.995457	5147.56	5171.05	0.985394	5950.52	6038.72	1.20506	9053.73	7513.12	1.03368	3988.2	3858.26	1.1155
orf19.768	1.00364	6690.5	6666.23	1.11386	4606.5	4135.61	1.05917	6122	5779.99	0.908741	5080.5	5590.7	0.987448	2670.99	2704.94	0.761964	7971.39	10461.6	0.87191	7007	8036.38	1.01809	8500	8349	0.986953	3046.15	3086.42	1.00692	6894	6846.62	1.02244	4129.5	4038.87	0.882173	2040.5	2313.04	1.0345	5307.91	5130.91	0.996608	5953.34	5973.6	0.981596	7348.27	7486.04	1.14063	5162.75	4526.24	1.17751
orf19.767	1.75094	29361.5	16769	1.24758	10156	8140.58	1.87095	30644.5	16379.1	1.14222	14608	12789.1	1.9172	31094.6	16218.8	1.46426	29995.7	20485.3	1.13557	12055.5	10616.3	1.02191	12980.5	12702.2	1.362	37320.2	27401.1	1.1851	27810	23466.3	0.932494	26316	28221.1	0.946957	15146	15994.4	0.978471	52025.5	53170.2	1.76488	42583.2	24128.1				1.29685	8554.26	6596.18	1.1603
orf19.764	1.02593	7967.5	7766.11	1.01191	4619	4564.64	1.01393	6345.5	6258.32	0.967899	5228.5	5401.91	1.16771	4299.6	3682.07	1.00949	6607.37	6545.24	0.955481	7560.5	7912.77	1.01859	8575.5	8419.03	1.17105	3833.25	3273.34	0.988584	7012	7092.97	0.939504	5307	5648.73	0.987778	2494.5	2525.36	0.82455	13938.3	16904.1	1.04318	6278.78	6018.86	0.964621	8432.03	8741.29	1.10282	4266.17	3868.42	0.927904
orf19.763	1.04676	8482	8103.13	0.957516	4334.5	4526.82	1.00316	6532	6511.45	0.962703	5321	5527.14	0.883666	6413.31	7257.62	0.786614	9995.93	12707.5	0.946034	7536.5	7966.42	0.947351	8560	9035.72	0.895933	3578.25	3993.88	0.974041	6993.5	7179.88	0.933079	3974.5	4259.55	0.904429	3259.5	3603.93	0.442092	14502	32803.1	0.912895	6970.75	7635.87	1.06201	7896.34	7435.26	0.976286	3782.98	3874.87	1.01668
orf19.762	1.12811	7462	6614.61	1.10443	4606	4170.48	1.03667	6201	5981.64	0.970389	5032.5	5186.06	1.01464	2307.16	2273.88	1.04829	7158.45	6828.67	0.980789	7380.5	7525.06	1.06157	8596	8097.43	1.0194	3223.22	3161.86	1.03558	7200.5	6953.1	1.14248	3626	3173.8	1.05379	2120	2011.78	1.04567	5341.81	5108.48	0.914989	5333.44	5828.96	1.07332	8491.08	7911.02	1.01533	4091.93	4030.17	1.00082
orf19.761	0.985488	6988.5	7091.41	0.905486	4350.5	4804.6	0.90687	6042.5	6663.03	1.05784	5503.5	5202.6	1.10579	3214.6	2907.05	0.870022	8717.84	10020.3	0.872969	6974.5	7989.4	0.937212	8735.5	9320.73	0.996425	3520.69	3533.32	0.997463	7196	7214.3	0.909993	5827	6403.34	1.12984	2389.5	2114.9	1.00286	7013.33	6993.33	1.05535	6114.4	5793.74	0.971819	7972.13	8203.31	0.997846	4060.75	4069.52	0.95016
orf19.760	0.838661	16753	19975.9	0.98483	6711	6814.37	1.12369	12682.5	11286.5	1.11062	8648	7786.63	0.915736	15829.3	17285.9	1.50564	11102.3	7373.84	0.877657	7930	9035.42	0.954953	9603	10056	0.957928	10200.4	10648.4	0.908964	8947.5	9843.62	0.886193	12001.5	13542.8	1.00592	8296	8247.19	0.989891	13077.4	13210.9	1.08151	9285.75	8585.88	0.914927	11430.2	12493	1.1881	8340.47	7020	0.808472
orf19.759	0.894477	10973	12267.5	1.05932	6529	6163.4	0.970998	13723	14132.9	0.909845	9795.5	10766.1	0.875659	18195	20778.6	0.733469	14445.2	19694.3	0.92774	11780.5	12698.1	0.995612	9048.5	9088.38	1.00875	8468.51	8395.07	0.935484	14159.5	15136	0.896699	20775.5	23168.9	1.06279	6875	6468.82	0.947713	19991.2	21094.1	0.978111	8025.09	8204.68	0.892213	9965.69	11169.6	0.889114	6472.15	7279.33	0.774128
orf19.758	1.03062	8889.5	8625.36	0.99132	6424	6480.25	0.781037	9756.5	12491.7	0.840579	8570.5	10196	1.24608	15814.9	12691.8	0.669466	19445.6	29046.5	0.986112	9230	9359.99	1.03999	9215.5	8861.17	0.728137	5252.69	7213.88	0.953525	8050	8442.36	1.00375	6738	6712.85	0.940718	5038.5	5356.01	1.32301	28150.5	21277.6	1.00427	6535.8	6507.99	1.05967	10170.2	9597.54	1.11711	10880	9739.41	0.784558
orf19.757	0.971918	7038.5	7241.87	0.996912	4767.5	4782.27	1.0656	7570	7103.95	1.03896	6357	6118.61	1.30837	6945.31	5308.37	0.925567	21476.4	23203.5	1.10218	9283	8422.38	1.02591	8383	8171.27	1.18312	4816.61	4071.09	0.912945	7756	8495.58	1.05495	8922.5	8457.76	0.95496	2536	2655.61	0.840339	37731.5	44900.3	1.1148	6583.2	5905.3	1.05136	9398.7	8939.56	1.10199	5603.89	5085.22	1.23801
orf19.756	0.887415	9783	11024.2	1.01054	4875	4824.17	0.985181	7703	7818.87	0.920157	6279	6823.84	1.02674	6592.31	6420.65	1.02834	9346.02	9088.49	0.935925	7736.5	8266.16	0.975449	9281.5	9515.11	0.923013	5961.99	6459.28	0.934372	8175.5	8749.73	0.828197	9778	11806.4	1.0028	4069	4057.65	0.903347	12285.2	13599.6	1.21524	8055.26	6628.53	1.12024	13922.4	12428	1.02957	8143.63	7909.77	1.31131
orf19.755	1.04682	7751.5	7404.81	0.850462	4398.5	5171.9	1.00651	6860.5	6816.13	1.13714	6025.5	5298.81	1.17685	5570.57	4733.44	0.999221	31722.1	31746.8	0.971603	9144.5	9411.77	1.13021	9743.5	8620.97	1.00007	3792.41	3792.16	0.9063	8489	9366.65	1.10022	14114.5	12828.8	1.0713	2670.5	2492.76	1.20123	41198.7	34297	1.03514	7536.7	7280.86	0.921151	8129.27	8825.12	1.33434	7528.56	5642.16	0.933278
orf19.754	0.894952	21554.5	24084.5	1.03422	7272	7031.4	1.18341	16562	13995.1	1.1073	14496.5	13091.8	0.923256	18518.2	20057.5	0.845515	7372.84	8719.94	0.977448	14059.5	14383.9	0.92862	9393.5	10115.5	1.00942	11067.4	10964.1	0.932737	8782.5	9415.84	1.01472	31613	31154.4	1.00158	8693	8679.32	0.991119	57547.8	58063.5	0.9719	12909.2	13282.4	0.974541	10263.3	10531.4	1.28218	9965.37	7772.2	0.831134
orf19.753	1.33658	30797	23041.6	1.09301	7026.5	6428.61	1.0868	15636.5	14387.6	1.15441	9335.5	8086.8	0.872929	18717.9	21442.6	1.65388	10278.5	6214.78	1.05285	9099.5	8642.76	0.974607	11578	11879.7	1.03948	23715.8	22815	1.20159	22074	18370.6	0.987301	16383.5	16594.2	0.971454	9102.5	9369.98	0.757946	14461.1	19079.4	1.2352	12029.2	9738.65	0.786036	13175	16761.3	1.07195	6693.34	6244.1	1.03965
orf19.752	1.41128	21470	15213.2	1.12171	5386	4801.59	0.874053	8851.5	10127	0.920488	6118	6646.47	1.05872	17862	16871.3	1.14758	6778.49	5906.79	1.04544	8156	7801.54	1.03838	9046.5	8712.14	0.925219	20383.1	22030.6	1.23539	13287.5	10755.7	0.936509	5236.5	5591.51	0.905171	8593	9493.23	1.04281	5945.1	5701.03	0.989871	6606.64	6674.25	1.99181	15017.4	7539.59	0.877698	4278.39	4874.56	1.07666
orf19.751	1.08815	7246.5	6659.48	1.10154	4571.5	4150.11	0.955031	6006	6288.8	0.951438	5037	5294.09	0.900338	2421.31	2689.33	1.03208	6524.75	6321.94	0.975752	7169.5	7347.67	0.97902	8345	8523.83	1.0434	3347.75	3208.49	1.10618	7148	6461.86	0.904233	3559	3935.93	1.00334	2194.5	2187.19	1.02506	5375.88	5244.46	0.967887	6079.16	6280.86	1.03126	7498.07	7270.8	0.933141	3769.4	4039.48	1.1072
orf19.750	0.977331	7584	7759.91	0.995477	4606	4626.93	0.917447	6193	6750.25	0.995843	5662	5685.64	0.890603	3223.62	3619.59	0.964928	8483.14	8791.48	0.890206	7121.5	7999.84	0.923608	8646	9361.11	1.00629	3747.69	3724.26	0.989881	7291	7365.53	1.09977	6365	5787.59	1.02534	3011	2936.58	1.18602	10897.6	9188.38	0.963615	7689.93	7980.29	1.08527	9785.9	9017.03	1.12277	6164.33	5490.31	1.18749
orf19.48	1.0963	7166	6536.52	0.986544	4230.5	4288.2	1.01092	5947	5882.76	0.989324	5265	5321.82	0.97235	2454	2523.78	0.862404	6362.09	7377.15	1.05104	7719	7344.15	1.07605	8805	8182.67	1.01894	3138.54	3080.21	1.06423	7119	6689.32	0.957837	4043.5	4221.49	0.964575	2169	2248.66	0.954396	5165.72	5412.56	1.02925	5909.22	5741.3	1.02948	7437.22	7224.22	1.01123	4097.28	4051.78	1.18229
orf19.50	1.10913	7132	6430.29	0.999193	4018	4021.25	0.964298	5923	6142.29	1.07799	5214.5	4837.26	1.01173	2326.96	2299.97	1.11283	6672.77	5996.22	0.998872	7266.5	7274.71	1.02233	8434.5	8250.28	0.962401	3055.19	3174.55	1.00029	6717.5	6715.55	0.925287	5036.5	5443.18	0.96794	2001	2067.28	1.04943	6291.27	5994.94	0.937465	5441.32	5804.29							1.09335
orf19.51	1.01912	8446	8287.53	1.07704	5514.5	5120.06	1.04657	7960.5	7606.31	1.10541	7590	6866.24	0.98479	3646.46	3702.78	1.09526	15771	14399.3	1.10314	8885	8054.31	0.966749	9620	9950.88	1.12104	4560.14	4067.78	1.05907	9949	9394.1	0.981917	16869.5	17180.2	0.921231	3396	3686.37	1.20304	16748.7	13922	1.05436	9102.98	8633.62	0.960916	12967.4	13494.9	1.30146	7589.97	5831.91	0.87605
orf19.52	1.08683	8499	7819.97	0.985035	5062.5	5139.41	1.10218	7978	7238.39	1.01164	7120.5	7038.61	0.941276	6256.13	6646.43	1.0288	15473.8	15040.6	1.02784	9859.5	9592.47	1.13409	9099	8023.16	1.20791	5171.87	4281.66	0.987097	7476.5	7574.23	0.956652	9448.5	9876.63	1.15496	3338	2890.14	0.963829	10230.7	10614.6	0.866962	6640.37	7659.36	1.09756	10108.1	9209.65	1.29021	12154.4	9420.45	1.21118
orf19.53	1.00502	7523	7485.4	1.07958	5391.5	4994.06	0.985516	6566.5	6663.01	1.02855	5473	5321.1	1.04922	3838.62	3658.55	0.962233	6219.51	6463.62	0.978203	7654.5	7825.06	1.02828	8866.5	8622.62	1.10975	4331.19	3902.85	0.995463	7206	7238.84	1.0051	8231.5	8189.71	1.09265	2834	2593.69	1.05563	12292.6	11644.8	1.07444	6002.11	5586.27	0.984019	7577	7700.05	1.10488	4830.95	4372.36	0.952364
orf19.54	1.08076	7393.5	6841.04	0.966886	4228	4372.8	1.00079	5827	5822.42	1.00352	5203	5184.75	0.922893	2603.32	2820.83	1.12579	7045.84	6258.56	1.00468	7157.5	7124.18	0.972786	8288	8519.86	0.960204	3139.74	3269.86	0.953947	6705	7028.69	0.882193	3628	4112.48	0.946739	2071.5	2188.04	0.970553	5579.47	5748.76	1.07663	6148.92	5711.26	1.07416	7566.25	7043.88	1.07729	3474.99	3225.68	1.33268
orf19.55	1.19802	20653.5	17239.7	1.10282	8651.5	7844.92	0.974993	15344	15737.6	1.24456	14264	11461.1	1.11835	21624.8	19336.4	1.18101	42838.3	36272.5	1.01525	10726.5	10565.4	0.988425	10686.5	10811.6	0.899124	11915.8	13252.6	1.17085	16265.5	13892	1.05668	29387.5	27811.2	1.16717	12008.5	10288.5	1.00496	63871.3	63556	1.14403	15927.4	13922.2	1.0051	20178.7	20076.3	1.28401	9418.64	7335.31	0.980575
orf19.56	1.0916	8458	7748.29	0.989926	4788	4836.73	1.02068	7059	6916.01	1.00128	6313	6304.93	1.03463	5813.94	5619.35	1.03951	12734.2	12250.1	0.975047	7843	8043.72	0.973395	8690.5	8928.03	0.943782	4682.39	4961.3	1.05123	8580	8161.86	1.03936	7671.5	7381.02	1.0821	3411	3152.22	1.12902	9104.2	8063.81	0.996871	7110.87	7133.19	1.02194	10278.3	10057.7	1.04476	5307.66	5080.28	0.879494
orf19.57	0.990904	7448	7516.37	0.970954	4659.5	4798.89	0.975709	6474.5	6635.69	0.981964	5028.5	5120.86	0.992108	3795.68	3825.87	1.04779	8283.36	7905.55	0.898192	7408	8247.68	0.949111	8668	9132.76	1.07306	4127.68	3846.63	0.949049	6660.5	7018.08	1.04595	6360	6080.57	0.906145	2505.5	2765.01	1.04542	6104.4	5839.2	1.11369	6186.41	5554.89	1.03716	9239.74	8908.65	1.27163	7228.78	5684.66	1.17403
orf19.58	1.23326	16302.5	13219	1.00116	4751.5	4745.98	1.00317	8184	8158.1	0.910129	6204.5	6817.16	0.751611	8329.39	11082	1.18503	7430.69	6270.47	1.00462	7415	7380.93	1.06131	10833.5	10207.7	0.813106	11994.5	14751.4	1.19948	18373	15317.5	1.12325	4741	4220.81	0.853936	5361.5	6278.58	1.0017	6848.78	6837.19	1.14255	8015.07	7015.09							0.941104
orf19.59	1.24728	32558.5	26103.6	1.18992	7523.5	6322.67	1.15548	17608.5	15239.1	1.25171	15477	12364.7	0.722732	31032.3	42937.6	1.56029	16729.7	10722.2	1.31012	13915	10621.1	1.0125	10298	10170.9	0.813508	14781.8	18170.5	1.02481	8631.5	8422.56	0.974728	14647	15026.8	0.870439	13637.5	15667.4	0.954742	7970.17	8347.98	1.02564	6548.01	6384.32	0.865928	9794.25	11310.7	1.01823	12974.5	12742.2	0.764143
orf19.4064	1.05471	12330.5	11690.9	0.82517	7091.5	8593.99	0.78146	9162.5	11724.9	0.871991	8281.5	9497.23	1.06153	8557.54	8061.5	0.827052	11927.3	14421.4	1.05812	9182.5	8678.11	1.03623	10896	10515	0.921926	7077.8	7677.19	1.02686	8628	8402.35	1.02738	10991.5	10698.5	0.93236	5355	5743.49	1.17843	20943.4	17772.2	0.88564	9765.89	11026.9	0.834398	16096.6	19291.3	1.09107	20582.5	18864.5	0.896593
orf19.4063	1.02701	6837	6657.17	0.943779	4310	4566.74	0.987219	6256.5	6337.5	0.936465	5144	5493	1.07489	2159.39	2008.94	1.02099	6796.03	6656.31	1.00626	7460.5	7414.06	1.1012	8529	7745.22	0.9282	2974.89	3205.01	1.01634	7225	7108.82	1.03068	3946	3828.53	1.01558	2087.5	2055.48	1.06599	6142.05	5761.82	1.0005	6646.56	6643.21	1.00901	8731.02	8653.05	0.89619	3978.75	4439.63	1.03246
orf19.4062	0.990618	11456	11564.5	1.07944	4913.5	4551.88	1.16024	7742.5	6673.2	0.919194	5525.5	6011.25	1.00293	8827.35	8801.58	1.01607	6508.62	6405.69	0.947508	7371.5	7779.88	1.04256	9065.5	8695.43	0.916684	9761.95	10649.2	1.0039	8021.5	7990.35	0.935001	5819	6223.52	0.800852	5255.5	6562.39	0.976142	6182.66	6333.77	0.914614	6555.31	7167.29				0.939429	4037.4	4297.71	0.999912
orf19.4061	1.10739	13344.5	12050.4	1.03406	7402	7158.17	1.04297	10123.5	9706.46	1.11981	9758	8713.97	0.860158	7372.39	8570.97	1.13358	19723.6	17399.4	1.05189	9512	9042.74	1.02854	12426.5	12081.7	1.09036	6364.6	5837.17	1.12738	10750.5	9535.84	0.891966	17201	19284.4	0.968333	5767	5955.6	0.966431	27272.5	28219.9	1.15249	16594	14398.4	1.02969	21811	21182.2	0.937774	19132.5	20402.1	1.17913
orf19.4060	0.749063	35388	47243	0.963342	18915.5	19635.3	1.12162	47104.5	41996.9	1.42283	35713.5	25100.4	0.814382	30831	37858.2	1.01817	64164.6	63019.5	0.614589	26919.5	43800.8	0.592044	32244	54462.2	0.931716	16867.6	18103.8	0.569495	33213	58320.1	0.90307	64950	71921.3	0.948375	16009.5	16881	1.0061	63884.7	63497.1	0.742872	27267	36704.8	0.527228	27865.4	52852.7	0.430308	15254.1	35449.3	0.908892
orf19.4059	1.14864	8238.5	7172.41	1.0781	4556	4225.96	1.00334	6419.5	6398.13	1.02264	5243	5126.92	0.979071	3861.62	3944.17	0.94711	6144.67	6487.81	0.962996	7317	7598.16	0.718463	8381.5	11665.9	1.14961	6164.14	5361.93	1.13409	10713.5	9446.77	0.905293	4044	4467.06	0.817	2770.5	3391.06	0.921178	5661.17	6145.58	0.97329	6262.63	6434.49							1.09392
orf19.4057	1.02421	8378	8179.95	1.13091	4872	4308.05	0.966378	6382	6604.04	0.982751	5501	5597.55	0.959878	3960.07	4125.6	1.02791	8032.81	7814.72	1.05715	7909.5	7481.94	1.04528	8775	8394.88	1.01786	4376.89	4300.08	0.910567	6898	7575.5	0.985528	6086	6175.37	1.00754	3217.5	3193.43	1.03135	8354.89	8100.91	0.961796	6228.92	6476.34	1.01397	8606.27	8487.73	1.10706	5629.87	5085.43	1.28392
orf19.4056	1.18596	16897.5	14247.9	0.955645	6667	6976.44	0.665434	8665.5	13022.3	0.634028	11111	17524.5	0.568106	6104.26	10744.9	0.746192	9787.06	13116	0.72963	10100.5	13843.3	0.998806	10649	10661.7	0.843642	4593.05	5444.31	1.08588	9599	8839.83	0.946248	15872	16773.6	0.911933	3645	3997	0.517191	20558.5	39750.3	0.722247	8451.81	11702.1	0.441154	10609.4	24049.3	0.726731	6219.44	8558.11	0.482245
orf19.450	0.934647	7155	7655.3	0.911516	4459.5	4892.4	0.919205	7119.5	7745.28	0.855351	6002	7017.01	0.900716	3063.71	3401.41	0.709508	7483.25	10547.1	1.05509	7517.5	7124.97	0.943414	8950	9486.82	0.960106	3640.29	3791.55	1.01178	7439	7352.37	0.839899	4582.5	5456.01	0.988572	2775	2807.08	1.1281	6998.74	6203.98	0.932112	6321.47	6781.88	0.92382	9494.09	10277	0.939265	6023.68	6413.18	0.873216
orf19.449	1.04898	7468.5	7119.79	1.03526	4593	4436.59	0.940855	6374.5	6775.22	1.0351	5513	5326.04	0.91104	4815.67	5285.91	1.21046	14517.1	11993.1	0.942344	7543.5	8005.04	0.941148	8461.5	8990.62	1.01919	3545.77	3479.02	1.01668	7449	7326.8	1.00103	6039	6032.82	0.993345	2384	2399.97	1.25658	21911.2	17437.2	1.06742	6471.32	6062.56	0.899039	7207.09	8016.44	1.00264	4308.02	4296.67	1.5399
orf19.448	0.921465	7445	8079.53	1.05796	4813	4549.32	0.95876	7282	7595.23	1.00665	6017	5977.26	1.13757	7078.23	6222.21	0.794963	8878.31	11168.2	1.07973	8994	8329.85	1.0213	8391.5	8216.52	0.966689	4871.9	5039.78	1.0536	9295.5	8822.62	1.01765	13995	13752.3	0.907161	3403.5	3751.81	1.29015	10700.9	8294.31	1.05311	6568.03	6236.82	1.06834	9144.35	8559.42	1.05519	4275.93	4052.29	1.02412
orf19.446	1.04568	8066.5	7714.1	0.960628	4167	4337.79	1.00526	6106.5	6074.56	1.01273	5183	5117.86	1.05162	4953.48	4710.35	0.930779	5908.83	6348.26	1.02465	7316	7139.99	0.964829	8540	8851.31	1.07496	4341.54	4038.8	1.00858	6853.5	6795.2	1.00411	3851	3835.24	0.955708	2673.5	2797.4	1.02436	6284.56	6135.14	0.993403	6019.78	6059.76							1.07627
orf19.445	1.10896	11591.5	10452.6	0.992708	5965.5	6009.32	1.13137	10569.5	9342.21	1.12801	9288	8233.94	1.16947	13414.8	11470.8	1.21854	21109.9	17323.9	0.976705	8237.5	8433.97	0.906471	8765.5	9669.92	1.21525	8999.53	7405.51	0.899602	9932	11040.4	1.0799	17512.5	16216.8	1.12895	6219.5	5509.1	1.07139	41235	38487.3	1.01978	7794.78	7643.62	0.915713	14438.7	15767.7	1.02451	5189.09	5064.93	0.94572
orf19.444	1.10184	12955	11757.6	0.944503	4953.5	5244.56	1.05213	8463	8043.7	1.055	7313.5	6932.23	1.11022	10916.6	9832.83	1.13219	17993.6	15892.8	0.907971	8323	9166.59	1.03013	9083	8817.33	1.1731	8406.73	7166.23	0.908857	10419	11463.9	0.955541	19339	20238.8	1.10972	6395.5	5763.16	0.79474	27339.1	34400	1.1606	9627.84	8295.58	0.998101	12073.6	12096.6	1.08721	5356.4	4926.74	0.928866
orf19.443	1.01352	8780	8662.89	1.01691	5229.5	5142.52	1.02627	8102.5	7895.11	1.01877	6583.5	6462.22	1.1002	12116.8	11013.3	1.02782	40515.9	39419.3	1.13538	10355.5	9120.72	0.963286	9915	10292.9	0.969902	5375.05	5541.84	0.993902	10362.5	10426.1	1.06455	11806	11090.1	1.04424	3878.5	3714.17	1.11372	40573.4	36430.4	1.01743	8175.09	8035.03	1.03624	9067.49	8750.35	1.20726	7551.78	6255.3	1.11971
orf19.441	1.31615	16962.5	12888	1.03246	6718	6506.8	1.03367	11957	11567.5	0.978001	10319	10551.1	1.08422	16030.7	14785.5	1.03804	44206.2	42586.1	1.10002	14661	13327.9	1.0921	12143	11118.9	1.087	11168.2	10274.3	1.11477	11780.5	10567.7	1.09627	24164	22042.1	0.887398	7533	8488.86	1.07549	15690.2	14589	1.07186	9803.72	9146.45	1.00542	17611.6	17516.6	1.06206	25197.6	23725.2	1.48574
orf19.442	0.999302	6928	6932.84	1.05611	4478.5	4240.57	1.02757	6365	6194.24	0.977305	4904.5	5018.39	0.985224	2485.96	2523.25	0.989695	6754.86	6825.19	0.953619	7282.5	7636.7	0.992276	8827	8895.71	0.976371	3673.52	3762.42	1.09171	6872	6294.72	1.01898	3605	3537.86	0.965726	2367	2451.01	0.975628	5431.56	5567.24	1.09016	6273.83	5754.98				0.920059	3447.2	3746.72	0.992225
orf19.440	1.11809	8992.5	8042.72	1.01347	4394	4335.59	1.02709	7072	6885.49	1.03631	5819.5	5615.57	1.11192	4864.22	4374.62	1.00012	6476.48	6475.71	1.03314	7817	7566.24	1.03794	8588	8274.09	1.01995	4207.53	4125.23	1.00944	7048	6982.1	1.03435	7581	7329.23	0.932457	3152	3380.32	1.17816	10659.3	9047.39	0.965678	6193.03	6413.14	0.963635	7734.61	8026.49	1.00819	4553.22	4516.22	0.946879
orf19.439	1.17221	13618.5	11617.8	0.992741	4667	4701.13	1.00151	7294	7283	0.964468	6258	6488.55	0.964816	9698.36	10052	1.09612	7463.07	6808.63	1.02487	7681	7494.6	1.01943	8547.5	8384.59	1.08057	7961.57	7367.92	0.997295	7440	7460.18	0.916921	6613	7212.18	1.05981	6078	5734.98	0.986514	6787.56	6880.35	0.891783	5555.67	6229.84	0.947415	8016.52	8461.47	1.07449	4540.68	4225.89	1.00674
orf19.438	1.03926	7806	7511.12	0.979576	4448.5	4541.25	1.02193	6240	6106.07	1.05982	5472.5	5163.6	1.08332	6662.55	6150.12	1.01044	13047.5	12912.6	0.956849	7758.5	8108.38	1.02955	8827.5	8574.11	0.970434	4065.43	4189.29	0.932616	6867	7363.16	1.0924	4852.5	4442.06	0.961079	2744.5	2855.64	1.07344	9425.05	8780.2	0.998159	6572.42	6584.54	1.04107	7817.64	7509.24	1.03386	5484.26	5304.63	1.1511
orf19.437	1.0181	44979	44179.6	0.975511	13289	13622.6	1.17953	25320.5	21466.6	1.37123	20812.5	15178	1.18081	58678	49693.1	1.01689	64216.6	63149.8	0.957533	26712	27896.7	1.03056	20799.5	20182.8	1.19636	37143	31046.7	1.27008	27172.5	21394.4	1.07249	64953	60562.9	1.08452	30733.5	28338.4	1.00552	63892	63541.1	1.44183	43684.4	30297.9	1.0704	31186.2	29135	1.17899	29663.9	25160.5	0.978607
orf19.434	1.06369	14376	13515.2	0.997262	7278.5	7298.49	1.17385	18177.5	15485.3	1.19144	11288	9474.23	0.985917	10774.3	10928.2	1.2215	18398.6	15062.3	1.13074	11462.5	10137.1	1.01126	12166.5	12031	1.12645	12971.5	11515.3	1.13443	19481	17172.5	0.999081	28465	28491.2	1.1269	7367	6537.4	0.948836	26795.3	28240.2	1.11438	15680.1	14070.6				1.24874	9028.87	7230.37	1.13979
orf19.433	0.946194	7657	8092.42	0.942366	4096	4346.51	0.983594	6793	6906.31	1.05339	5388.5	5115.4	0.9464	3587.41	3790.59	0.853072	7258.08	8508.17	0.988758	6837	6914.74	0.949093	8325	8771.53	1.07513	4866.31	4526.28	0.946209	7589	8020.42	0.87274	3962.5	4540.3	0.960052	2697	2809.22	0.802753	6593.16	8213.18	1.03472	8443.92	8160.6							0.974008
orf19.432	1.009	7011	6948.44	0.948196	4452.5	4695.76	0.960158	5958.5	6205.75	0.966891	5608.5	5800.55	1.1525	3159.96	2741.83	0.904903	10209.2	11282.1	0.974173	7553	7753.25	0.934897	9129.5	9765.25	1.0345	3494.14	3377.62	1.01358	7432.5	7332.9	1.04035	5454	5242.48	0.977377	2479.5	2536.89	1.22298	6193.74	5064.46	1.01679	5959.4	5861.02	1.1207	8423.55	7516.34	1.03313	4777.12	4623.94	0.950126
orf19.431	0.911405	8591.5	9426.65	0.853463	5778	6770.07	0.837305	9313	11122.6	0.807323	7791.5	9651.03	0.854648	6211.57	7267.99	0.846478	16392.8	19365.9	1.0647	8730	8199.51	0.992156	9051	9122.55	0.907698	4724.77	5205.22	0.980236	8314	8481.64	0.871633	7364.5	8449.08	0.921853	3869.5	4197.52	1.44215	22805.2	15813.3	0.820387	7816.74	9528.11	0.73718	11294.2	15320.8	1.0543	12869.5	12206.7	0.725845
orf19.430	1.0625	9267	8721.91	0.910786	4586.5	5035.76	0.994636	6816.5	6853.26	1.16026	7122	6138.29	0.997775	4595.75	4605.99	0.913344	7543.86	8259.61	1.08106	8445	7811.81	1.05375	9148	8681.39	1.05516	5182.87	4911.94	0.904328	7167	7925.22	1.09552	13399	12230.7	1.04205	3882	3725.36	1.22631	17208.3	14032.6	1.08515	9032.69	8323.91	0.906198	12629.2	13936.5	1.22997	7665.25	6232.05	0.861293
orf19.429	1.35983	41035.5	30176.8	1.19643	19002.5	15882.7	1.42701	43280	30329.2	1.19405	29777	24937.8	1.00425	39617.9	39450.4	1.15502	52067.9	45079.8	1.24934	19320.5	15464.6	0.971235	15910	16381.2	1.00973	26309.1	26055.7	0.619734	14041	22656.5	0.957082	40213	42016.3	1.04639	21039	20106.3	0.912859	52495.6	57506.8	1.0143	13115.7	12930.8	1.10721	28686.3	25908.6	0.931532	38405.7	41228.5	1.09495
orf19.428	1.08222	7805	7212.03	1.09169	4589.5	4204.03	1.06584	6679.5	6266.89	0.992783	5779.5	5821.51	1.04232	5458.99	5237.33	0.99403	6658.12	6698.11	1.05809	7497	7085.42	1.01532	8746.5	8614.5	1.07916	4871.13	4513.81	0.960774	6744	7019.34	0.922554	3628.5	3933.1	0.999629	3536	3537.31	1.10002	6058.27	5507.44	0.990395	6268.51	6329.3	0.960512	7313.73	7614.41	0.899017	3955.16	4399.43	1.16762
orf19.427	0.926735	16285.5	17573	1.0891	9157	8407.83	0.941945	16768.5	17802	0.850804	12075.5	14193	0.941341	12320.3	13088	0.91319	24725.2	27075.6	0.930169	10371	11149.6	0.926356	13770.5	14865.2	0.862776	10558.8	12238.2	0.941504	14715.5	15629.8	1.099	30922.5	28136.9	1.0568	13285	12571	0.997256	64224.2	64400.9	0.784948	19288.5	24572.9	0.861236	20140.9	23386	1.01141	10216.5	10101.2	0.713899
orf19.426	1.14705	9666	8426.85	0.965882	4512.5	4671.9	1.0347	6764	6537.15	1.02186	5530	5411.72	1.00855	8111.53	8042.78	1.11412	12442.4	11167.9	1.04239	7833.5	7514.95	0.971252	7897.5	8131.26	1.08605	4710	4336.81	0.977859	7502.5	7672.37	1.0363	8419	8124.06	0.919009	4147	4512.47	0.617427	14407.8	23335.2	1.00278	7127.51	7107.78	0.943211	7583.49	8040.08	0.965766	4039.13	4182.31	1.12542
orf19.425	0.96782	7390	7635.72	1.00239	4693	4681.82	1.03872	6927	6668.77	0.946002	5637.5	5959.29	1.07839	4671.39	4331.81	0.922541	9403.83	10193.4	0.939259	7572	8061.68	1.012	8415.5	8315.72	0.991728	3893.07	3925.55	0.925551	7324	7913.12	1.09129	6987	6402.53	0.910753	2770	3041.44	1.00255	19185.5	19136.7	1.01783	6155.43	6047.6	1.06404	8281.2	7782.76	1.10802	4427.65	3995.99	0.957486
orf19.424	1.30605	17949.5	13743.3	0.979824	5245.5	5353.51	0.898358	10578	11774.8	1.0283	7537.5	7330.06	1.22868	19053.8	15507.5	2.38327	20537.1	8617.23	1.07646	9260.5	8602.72	1.01682	9034.5	8885.09	0.968785	14066.6	14519.9	1.04726	7864	7509.1	1.10513	10207.5	9236.5	1.00369	11079	11038.3	1.45604	9921.01	6813.7	1.06376	7056.94	6633.95	1.05763	8366.63	7910.73	1.31852	7549.86	5725.99	1.79847
orf19.423	1.05704	7809	7387.61	0.847709	4183	4934.48	1.00847	6280	6227.28	1.05924	6063	5723.9	1.16024	5997.08	5168.81	0.92981	11041.5	11875	0.941398	7711	8191.01	1.0675	8821	8263.24	0.922045	3646.8	3955.12	0.940061	7324	7790.98	1.18011	7168	6074.02	1.02561	2620	2554.58	1.17045	8219.93	7022.88	0.94964	6100.9	6424.43	0.927896	8608.81	9277.78	1.03008	4107.51	3987.56	0.916462
orf19.422	0.939782	7390.5	7864.06	1.02856	4487	4362.39	0.98567	6552	6647.26	1.04306	5439	5214.48	0.970154	3090.75	3185.83	1.04063	6386.04	6136.69	1.00567	7505	7462.69	1.04133	8986.5	8629.83	1.00657	5339.26	5304.43	0.989745	6957	7029.08	1.00868	3714.5	3682.52	0.950329	2678	2817.97	1.0038	5312.8	5292.69	1.03634	6101.25	5887.31				0.922173	3688.74	4000.05	1.02201
orf19.419	0.59081	8334	14106.1	0.985829	4221	4281.67	0.959621	5875	6122.21	0.934513	4812.5	5149.74	0.997798	3432.9	3440.48	1.00832	6707.45	6652.11	1.02605	7582	7389.52	1.12349	8608	7661.84	1.53996	6516.5	4231.59	1.21878	7978	6545.9	1.01266	4519.5	4463.01	0.953465	2539	2662.92	1.1686	7444.81	6370.69	1.04057	7153.75	6874.85				1.15175	4165.81	3616.93	2.48727
orf19.420	0.988175	6375.5	6451.79	1.01737	4187.5	4115.99	0.984804	5593	5679.3	1.01811	5044.5	4954.75	0.952478	2018.52	2119.23	1.00204	6156.32	6143.82	1.08286	7539.5	6962.61	0.984667	8385	8515.57	0.924937	2932.46	3170.44	1.06661	6969	6533.8	1.03269	3427	3318.51	1.10291	1997	1810.66	1.03636	5163.28	4982.11	1.03705	5849.55	5640.56	1.12704	7614.1	6755.83	1.0119	3866.43	3820.95	1.02209
orf19.418	0.892747	13241.5	14832.3	1.10752	8073.5	7289.72	1.21326	16405.5	13521.8	0.952348	12472.5	13096.6	1.0619	10696.1	10072.7	0.940029	10594.5	11270.4	0.899543	10184	11321.3	1.15351	12921.5	11201.9	0.934426	10941.3	11709.1	0.950206	10538	11090.2	1.10338	44652	40468.2	0.960432	7890	8215.05	1.25196	61846.2	49399.4	1.01489	18075	17809.9	1.13325	21743.3	19186.7	1.39618	11861.9	8495.94	0.923537
orf19.417	1.12517	8447.5	7507.73	1.32391	5789.5	4373.03	1.04509	7092.5	6786.52	0.890519	5472	6144.73	1.24632	6237.07	5004.37	0.721595	8733.9	12103.6	0.987273	8101.5	8205.94	0.976902	9029	9242.49	1.01458	3918.28	3861.99	0.834921	6329.5	7580.95	1.30604	8165	6251.72	1.16344	3984	3424.33	0.774275	32139.9	41509.6	0.889398	8143.44	9156.12	0.870438	8183.6	9401.7	1.0314	5001.05	4848.79	0.764776
orf19.416	0.98306	6641	6755.44	0.958017	4245.5	4431.55	0.934737	5809.5	6215.12	1.07745	5178.5	4806.27	0.967763	2288.63	2364.87	0.819242	5937.31	7247.32	1.06002	7338.5	6922.96	0.924933	7735	8362.76	0.999417	3191.38	3193.24	0.925884	6314	6819.43	1.0204	3705	3630.92	0.899802	1829.5	2033.23	0.86003	8114.86	9435.56	0.894382	5246.51	5866.07	1.0388	7823.43	7531.21	0.948969	3974.13	4187.84	0.931851
orf19.415	0.832924	7600.5	9125.08	0.912974	4576.5	5012.74	1.01702	8512	8369.58	1.01759	6316	6206.83	0.863866	6576.13	7612.44	0.827707	12873.6	15553.4	0.985582	8617	8743.06	1.00089	8818.5	8810.67	0.952438	4449.3	4671.48	0.910144	7912.5	8693.68	0.986077	6887	6984.24	0.986247	2913.5	2954.13	1.00472	7970.87	7933.42	0.998107	5941.33	5952.6	0.949072	8158.55	8596.34	0.988369	5597.81	5663.69	0.929631
orf19.414	1.46931	15340	10440.3	1.0021	5139	5128.24	1.02917	7972.5	7746.51	1.08051	6978	6458.04	1.0355	11867.9	11461	1.72641	11010.1	6377.44	1.10027	8600	7816.23	1.03878	8584.5	8264.04	1.13007	7698.46	6812.4	1.03597	7498.5	7238.16	1.00887	7647.5	7580.23	1.07574	6487	6030.26	1.06578	5914.7	5549.64	1.09974	6077.1	5525.94	1.05139	7894.58	7508.69	1.08623	4961.45	4567.61	1.08983
orf19.413.1	1.37333	14940.5	10879	0.990467	5447.5	5499.93	0.970072	8297	8552.97	0.901304	6486.5	7196.8	1.07446	16992.8	15815.2	0.874523	16370.2	18719	1.08282	9108.5	8411.85	1.02865	9982	9703.99	0.984309	8240.44	8371.8	1.12405	10002.5	8898.59	1.1496	18616.5	16194	1.04499	9762	9341.71	0.93101	51231.2	55027.6	1.08283	15561.7	14371.4	0.961314	11973.4	12455.3	1.25286	8853.66	7066.77	0.858486
orf19.413	1.03672	7790.5	7514.56	0.957662	4690	4897.34	0.940137	7032	7479.76	1.05978	6288.5	5933.79	0.990947	5082.43	5128.86	0.984912	12457.4	12648.2	1.02706	8000.5	7789.71	1.07269	9258.5	8631.14	1.15231	5410.69	4695.53	1.31778	10133	7689.46	1.12892	8636.5	7650.24	1.15033	3445	2994.79	1.46074	8631.31	5908.88	1.00269	6628.78	6611.02	1.15177	10117.1	8783.96	1.37126	7067	5153.64	1.20693
orf19.412	0.929546	13073.5	14064.4	0.765475	7354	9607.11	0.745267	15107	20270.6	0.859431	15124	17597.7	1.1413	11240.1	9848.46	0.770565	11052.7	14343.6	0.920641	11316	12291.4	1.02552	10877.5	10606.9	0.882312	9375.03	10625.5	1.09131	10412.5	9541.26	1.19045	49667.5	41721.7	1.08695	7608	6999.4	1.13233	60000.2	52988.5	0.826139	18183.8	22010.6	0.978164	22234.8	22731.1	1.13296	17961.8	15853.9	0.7151
orf19.411	1.14323	10069	8807.54	0.9891	5226	5283.59	0.959051	7794.5	8127.3	1.0252	7253	7074.72	1.02563	4603.71	4488.65	0.620975	5605.37	9026.72	0.892784	7895	8843.13	0.96149	9219.5	9588.77	1.06647	5391.72	5055.66	1.05579	7774	7363.22	1.09383	16350.5	14948	0.891043	3468	3892.07	1.43402	23405.7	16321.7	1.17868	9251.97	7849.41	1.0044	12609.8	12554.6	1.06173	5994.29	5645.79	1.00506
orf19.410.3	1.12695	13706.5	12162.4	0.731785	7233	9884.05	0.657456	14408.5	21915.5	0.652409	12323	18888.5	1.65564	21877.3	13213.8	0.927284	54997.3	59310.1	0.819061	10754	13129.7	1.16362	12787.5	10989.4	0.672255	8297.66	12343	0.952206	8891.5	9337.79	1.51814	38841	25584.6	0.946343	9951.5	10515.7	0.996125	64000.4	64249.4	0.817174	23835.9	29168.7	0.824438	18950.1	22985.4	1.18044	10795.1	9144.95	0.82508
orf19.2495	1.03365	7479.5	7236.01	0.971722	4059.5	4177.64	1.03133	6019.5	5836.62	1.06991	5364	5013.5	1.04902	3688.84	3516.47	1.10307	7096.5	6433.44	1.00928	7224	7157.58	0.876603	8074	9210.56	1.0988	4209.38	3830.88	1.03715	7008.5	6757.48	0.900421	3574	3969.25	1.04241	2652.5	2544.59	1.00126	5426.9	5420.06	1.03125	5909.4	5730.34	1.08705	7676.13	7061.42	0.948157	3681.71	3883.01	1.40566
orf19.2494	1.0184	7937.5	7794.07	0.873934	4321	4944.31	1.04207	6333.5	6077.82	1.07754	5577.5	5176.12	0.932132	5475.88	5874.58	1.10163	8965.48	8138.36	1.03164	8038.5	7792	1.05395	8795	8344.81	1.01017	3742.93	3705.25	0.950943	8759.5	9211.38	1.0375	6846.5	6599.05	1.0721	4584	4275.72	0.699648	16170.7	23112.7	1.03211	6858.07	6644.69	0.994855	8220.64	8263.15	1.02706	4695.89	4572.18	1.24565
orf19.2492	1.02689	12760	12425.8	1.0626	5986.5	5633.81	1.00428	12597.5	12543.8	0.861697	7595	8814.01	0.857173	8285.17	9665.7	1.39053	11555	8309.79	0.993605	8923.5	8980.93	0.923659	11353.5	12291.9	0.997699	6813.31	6829.02	0.856336	13529.5	15799.3	0.91703	16019	17468.4	1.03612	4420	4265.93	0.909026	14139	15554.1	0.976809	15055.3	15412.7							0.891049
orf19.2489	0.920893	12907	14015.7	1.02267	8389.5	8203.53	1.04495	19268	18439.1	1.39089	15433	11095.7	1.17817	16026.5	13602.9	0.967827	57635.8	59551.8	1.0832	21857.5	20178.7	1.20737	16291.5	13493.4	1.0897	8862.57	8133.03	0.98483	25365	25755.7	1.04869	64622	61621.6	1.19414	8806.5	7374.78	1.00838	63928.9	63397.4	1.15258	20518.9	17802.6	1.09944	22963.4	20886.5	0.981448	13053.4	13300.1	1.0352
orf19.2488	0.995044	7867.5	7906.69	0.995193	4658	4680.5	1.0261	6837	6663.06	1.01695	5983.5	5883.75	1.00646	2612.2	2595.44	0.929769	6804.28	7318.25	0.927699	7721.5	8323.28	1.08116	8635	7986.8	1.06856	3538.55	3311.51	1.02376	7454.5	7281.51	0.951324	9884	10389.7	1.04344	2303	2207.13	0.946008	9796.78	10355.9	1.02209	6348.34	6211.11	1.02022	7842.26	7686.81	1.05081	4162.85	3961.58	0.915406
orf19.2487	1.06967	9252	8649.38	0.907589	4461	4915.22	1.02426	7437	7260.86	1.12343	6683	5948.72	0.959235	6043.31	6300.13	1.08213	7172.22	6627.88	1.04073	7975.5	7663.39	0.919728	8716.5	9477.26	1.01487	5438.95	5359.24	1.00696	7562.5	7510.2	1.05356	5494	5214.7	1.08289	3454.5	3190.06	1.00053	6051.37	6048.15	0.995175	6383.01	6413.95	1.02342	8125.39	7939.42	1.15397	4983.31	4318.4	1.16219
orf19.2485	1.03292	10477.5	10143.6	0.933655	5178	5545.95	0.898518	10074	11211.8	0.976732	8241	8437.32	1.14884	13454.8	11711.7	0.84976	14646.2	17235.7	1.21693	12012.5	9871.12	1.03451	9279	8969.49	0.887275	6362.22	7170.51	1.00483	8539	8498	0.922185	8225.5	8919.58	1.00757	5952	5907.3	1.44932	14706	10146.9	1.06081	6407.09	6039.84	0.983365	9302.18	9459.54	1.11582	10411.8	9331.14	0.962382
orf19.2484	0.96301	7136	7410.1	1.02706	4606.5	4485.14	0.933562	6439.5	6897.77	0.989777	6092.5	6155.42	1.12749	2827.84	2508.08	0.871683	7063.83	8103.67	0.978895	8480	8662.83	0.953659	8366.5	8773.05	1.01186	3620.25	3577.81	0.978546	7313.5	7473.84	1.06919	17535.5	16400.8	1.00845	2228	2209.33	1.23857	16211.4	13088.8	1.06058	7248.51	6834.49	0.966204	8977.5	9291.52	1.2767	4606.43	3608.08	0.952527
orf19.2483	0.757036	25168.5	33246.1	0.983558	6669	6780.48	0.948867	17268.5	18199.1	0.941405	10042.5	10667.6	1.07548	46168.6	42928.4	1.45389	16569.2	11396.4	0.895648	10014.5	11181.3	0.983062	10285.5	10462.7	0.792775	19634.9	24767.3	0.853931	9627.5	11274.3	1.00249	14767.5	14730.8	0.933677	19542	20930.2	1.15976	10376.3	8946.92	0.975865	7798.27	7991.13	0.896209	8455.74	9435	1.17217	7951.45	6783.5	0.726314
orf19.2481	1.43511	20105.5	14009.8	0.871515	7004.5	8037.16	1.07798	8362	7757.1	0.891246	8648.5	9703.83	1.08705	14446.8	13290	1.04505	34351.9	32871	1.2285	14547	11841.3	1.00615	12093.5	12019.6	1.23362	12968.1	10512.2	0.884232	13178	14903.3	1.06699	30138.5	28246.4	1.11202	8730	7850.61	0.99605	64083.8	64337.9	1.14394	28529	24939.2	1.02232	20659.5	20208.5	1.00325	20692.3	20625.4	1.64237
orf19.2480.1	1.0052	7220	7182.63	1.07882	4725	4379.77	0.964968	6028	6246.84	1.05375	5077	4818.01	1.2199	5740.78	4705.92	0.879958	10852	12332.4	0.922103	7547.5	8185.1	1.06837	8765	8204.07	1.07214	4278.54	3990.64	1.01402	7465	7361.77	1.32634	10479	7900.69	1.08362	3154	2910.62	1.42331	53012.5	37245.8	1.05968	7112.47	6711.9	1.01357	7844.75	7739.71	1.06038	4299.25	4054.45	1.22297
orf19.2479	1.0529	6851	6506.8	1.00841	4369.5	4333.04	1.04126	6143.5	5900.08	1.06191	5032	4738.62	1.04084	2521.42	2422.47	0.888992	9099.88	10236.2	1.13342	8017.5	7073.75	0.961399	8401.5	8738.83	0.973998	3082.98	3165.29	1.02055	6802.5	6665.52	1.00834	4073.5	4039.8	1.04097	2117.5	2034.16	1.0869	5233.43	4814.98	1.02258	6129.1	5993.74	1.08996	7898.59	7246.66	1.04671	3776.44	3607.91	0.989623
orf19.2478.1	0.859571	36987	43029.6	0.986281	20496	20781.1	1.03402	57712.5	55813.9	1.43778	54408	37841.6	1.08438	65170.1	60099.1	1.0161	63927.6	62914.8	1.11307	54761.5	49198.5	1.14467	23342.5	20392.3	1.21965	39428.8	32328	1.05827	64211.5	60675.8	0.908096	65140.5	71733	1.24367	27686.5	22261.9	0.966254	58496.2	60539.1	1.18992	22989.7	19320.3	1.22674	49217.7	40120.6	0.943869	64331	68156.7	1.00832
orf19.2478	1.02981	7161	6953.73	0.896777	4116.5	4590.33	1.11165	6078.5	5468.02	0.89011	4779.5	5369.56	0.965855	2466.49	2553.69	1.12726	7042	6247.01	0.989544	7383	7461.01	0.960761	7959.5	8284.58	1.15001	3501.93	3045.14	0.974015	6843.5	7026.07	0.861727	3923.5	4553.07	0.983607	2206	2242.76	1.00067	6648.51	6644.09	1.04683	5790.67	5531.61	0.90114	7013.14	7782.52	1.00394	4123.44	4107.25	0.969705
orf19.2476	0.849331	7537.5	8874.63	0.967236	4725.5	4885.57	1.03008	8002.5	7768.84	1.00358	6276.5	6254.12	1.09111	7265.16	6658.52	1.12803	11807.6	10467.4	1.00346	8190	8161.76	0.967236	8249.5	8528.94	1.17658	5505.95	4679.61	1.06241	8773.5	8258.09	0.964145	9206.5	9548.87	1.02007	3119.5	3058.14	0.92867	18324.2	19731.6	0.943853	6525.76	6913.96	1.00518	9498.99	9450.06	1.1277	6179.21	5479.48	1.30418
orf19.2475	1.09532	7224.5	6595.8	1.01972	4434	4348.27	0.8744	5744	6569.07	1.01108	5293	5234.99	1.01371	2252.8	2222.32	0.975777	7580.12	7768.29	1.05645	7771.5	7356.25	0.884625	8324	9409.64	0.932353	3010.38	3228.8	0.98269	6942.5	7064.79	1.08045	3950.5	3656.34	0.951547	2098.5	2205.36	1.0263	5260.49	5125.66	0.930877	5717.37	6141.92	1.01898	7425.37	7287.06	0.983069	4254.21	4327.48	0.900208
orf19.2474	0.921063	7713	8374.02	0.895693	4519.5	5045.81	0.954474	6868	7195.59	0.972454	6093	6265.59	1.02514	2934.84	2862.86	0.953395	8733.33	9160.24	1.07736	8412	7807.95	1.03456	8867	8570.83	0.93087	4111.34	4416.67	1.08209	8392.5	7755.82	1.44366	20908	14482.6	0.948951	1993	2100.21	1.8281	25367.8	13876.6	1.03019	8162.69	7923.45	0.941315	9662.22	10264.6	1.17648	5817.68	4944.98	0.919325
orf19.2473	1.05314	6896	6548.05	1.00869	4469.5	4430.98	1.02141	6176	6046.54	0.962467	5443.5	5655.78	1.00864	2041.08	2023.59	0.977523	9482.16	9700.19	1.07538	7504	6978	1.0485	8694.5	8292.33	1.04937	3160.04	3011.37	0.984419	6764.5	6871.57	1.00488	3692	3674.07	0.979051	2037.5	2081.1	0.774646	12879.7	16626.6	0.969716	6455.02	6656.61	1.08222	9066.63	8377.78	1.02533	4378.27	4270.11	1.01829
orf19.2472	1.12181	8483.5	7562.3	1.00621	4604.5	4576.1	1.05419	6676	6332.8	0.990528	5550	5603.07	0.965585	5377.1	5568.74	0.9721	10893.9	11206.5	1.12482	8497.5	7554.56	0.893793	8124.5	9089.91	0.979678	4279.5	4368.27	1.05261	7286	6921.81	1.02952	5333	5180.1	0.931631	3359.5	3606.04	1.00362	9408.69	9374.77	0.99584	6425.35	6452.19	0.9555	7389.92	7734.08	1.17045	4853.75	4146.89	1.36439
orf19.2471	1.04854	8563	8166.58	1.02886	5222	5075.5	1.11506	8320.5	7461.9	0.861888	6239.5	7239.34	1.04519	7534.16	7208.43	1.2325	30383.1	24651.7	1.00762	9397.5	9326.46	1.07533	9951	9253.88	0.955959	5109.12	5344.5	0.869016	8741.5	10059.1	1.238	14180	11454	0.992964	3445.5	3469.92	1.34457	33317.4	24779.3	0.999835	7421.08	7422.31	0.84369	10556.2	12512	1.32022	10342	7833.57	1.28107
orf19.2469	0.865896	6723.5	7764.79	1.08745	4678	4301.8	1.01091	6133.5	6067.32	1.0154	5386	5304.32	1.02434	2681.73	2618.02	1.05824	14057.7	13284.1	0.978281	7452	7617.44	0.972741	7910.5	8132.18	1.04802	3448.77	3290.75	0.974727	7141	7326.16	1.11292	5419	4869.16	0.99237	2007.5	2022.94	1.23094	17855.6	14505.6	0.870431	5637.53	6476.71	0.991571	7931.05	7998.47	1.14941	4343.19	3778.64	1.0376
orf19.2468	0.999329	7512	7517.05	0.99156	4389	4426.36	0.940031	6009.5	6392.88	1.03455	5432.5	5251.07	1.00651	2778.57	2760.6	0.958896	7902.25	8240.99	1.0517	7535	7164.62	1.09327	8776	8027.31	1.04002	3627.4	3487.81	1.09293	8454.5	7735.66	0.913511	5242	5738.3	0.891085	2615.5	2935.19	1.04404	8156.45	7812.37	1.00924	7454.71	7386.47	1.02311	9214.57	9006.45	1.00898	5582.63	5532.95	1.08224
orf19.2467	1.08132	8954.5	8281.1	0.955394	4335.5	4537.92	1.03661	6206.5	5987.33	1.01758	5489.5	5394.66	0.977274	3340.62	3418.3	1.04241	7063.48	6776.11	1.02455	7553	7372.04	0.944141	8779	9298.4	0.951764	4409.46	4632.94	1.03795	7155.5	6893.89	0.880242	5625.5	6390.85	1.0383	2874.5	2768.47	0.917226	6398.47	6975.89	0.962593	6725.56	6986.92				1.08626	4154.4	3824.48	1.03431
orf19.2465	0.951389	7012.5	7370.8	0.90902	4338.5	4772.72	1.02398	7056.5	6891.22	1.04479	5662	5419.27	1.05179	3843.1	3653.86	0.97089	7053.45	7264.94	0.977719	7157.5	7320.61	0.922741	7775.5	8426.53	0.989141	3618.12	3657.84	0.877748	7149	8144.71	1.19455	5974	5001.04	1.03123	2563.5	2485.88	0.98011	20779.4	21201.1	0.895479	6399.57	7146.53	0.835658	10269.3	12288.9	1.08439	4623.45	4263.63	0.942694
orf19.2463	1.04914	7102.5	6769.85	1.01153	4391	4340.95	1.02293	6210	6070.8	1.01347	4983.5	4917.27	1.06387	3187.79	2996.4	0.845403	10396.3	12297.4	0.983571	7466.5	7591.22	1.05772	8628	8157.16	0.905827	3253.72	3591.99	0.934746	6629.5	7092.3	1.0772	5140.5	4772.09	1.08405	2568.5	2369.35	1.46842	21728.2	14797	1.07062	6575.25	6141.51	0.891996	7248.37	8126.01	0.989838	3699.93	3737.92	0.908919
orf19.2462	0.993276	7137	7185.31	1.04394	4601.5	4407.83	1.20703	6820.5	5650.67	0.979115	6282.5	6416.51	1.01428	2641.39	2604.2	0.982653	6758.52	6877.84	0.927629	7608	8201.56	1.02954	8514	8269.74	0.974353	3341.37	3429.32	0.953244	6969	7310.82	1.02349	10065.5	9834.5	0.888577	2390	2689.69	1.17563	7768.84	6608.23	1.03395	6703.7	6483.56	0.964061	8991.58	9326.78	1.12117	4709.93	4200.91	0.856251
orf19.2461	1.10358	7839	7103.24	1.10943	4902	4418.48	1.02346	6425.5	6278.21	1.04595	6100.5	5832.48	1.03366	3926.05	3798.2	0.794967	8452.17	10632.1	1.12045	8391	7488.92	1.01449	8704	8579.64	0.937362	3363.55	3588.31	1.01735	7292	7167.62	0.903444	4929	5455.79	1.10752	2625.5	2370.62	1.09709	5980.52	5451.26	0.999224	5943.05	5947.66	0.946078	7963.47	8417.35	1.07448	8373.31	7792.89	0.848388
orf19.2460	1.04828	6512.5	6212.59	1.08195	4521	4178.57	1.09003	6309	5787.92	0.948588	5226.5	5509.77	0.883283	2077.16	2351.64	1.0575	7749.16	7327.79	0.975477	7106.5	7285.16	1.05845	9003.5	8506.3	1.05275	3015.68	2864.56	0.959476	6442	6714.08	0.930822	3166.5	3401.83	0.997451	2017	2022.15	0.950518	5451.01	5734.78	0.962879	5624.97	5841.82	1.10713	7720.72	6973.62	0.826727	3695.9	4470.52	1.01986
orf19.2459	0.863399	12231	14166.1	1.03108	6413.5	6220.18	1.1533	12186	10566.2	1.0673	8885.5	8325.23	0.894278	13683.4	15301.1	1.16861	25610.5	21915.3	1.10756	10026.5	9052.81	1.02038	10000	9800.31	1.04821	9615.03	9172.84	1.01167	10610.5	10488.1	1.12534	14950	13284.9	0.941585	6739	7157.08	0.903382	37248.2	41232	1.00687	8035.38	7980.53	0.863436	13806.7	15990.4	1.01763	13717.3	13479.6	1.42143
orf19.2458	1.06178	8262	7781.27	0.922015	4163.5	4515.66	0.872187	6224	7136.08	0.976374	5462.5	5594.68	0.933701	5734.22	6141.39	0.84947	13847.2	16301	0.982691	7590.5	7724.2	0.970981	8660.5	8919.33	0.847066	4025.95	4752.82	0.999573	6687.5	6690.36	0.960784	3961	4122.68	1.12383	3050	2713.93	0.957265	13039.2	13621.3	0.932981	5936.63	6363.08	0.97719	7230.06	7398.82	1.07558	4243.53	3945.36	1.53976
orf19.2457	0.892057	12108	13573.1	1.02742	5810	5654.95	0.86381	12329	14272.8	0.928182	7846	8453.08	0.869173	15644.6	17999.4	0.591031	9871.17	16701.6	0.753961	10734.5	14237.5	0.915134	8990.5	9824.25	0.730736	5056.07	6919.15	0.835072	6836	8186.12	0.792025	5572	7035.13	0.856872	3652.5	4262.6	0.562092	5706.66	10152.5	0.942482	6032.14	6400.27	0.705492	7803.19	11060.6	0.57111	4812.51	8426.6	0.667432
orf19.2455	1.02294	7358	7193.01	1.06409	4686.5	4404.25	0.99615	6751	6777.09	1.10863	5351	4826.66	0.938669	2402.57	2559.55	0.930191	6754.11	7260.99	1.11102	8011.5	7210.97	0.978053	9265.5	9473.41	1.04463	3576.82	3424	0.96861	7405.5	7645.49	0.970672	5115	5269.55	0.944085	2177	2305.94	0.917134	5493.89	5990.28	0.985707	6170.51	6259.98	1.21105	8823.02	7285.45	0.915694	3815.7	4167.01	1.13009
[truncated: 6,276 more rows]
[truncated: 13 more columns]

## Sheet: Significantly-modulated genes
Significantly-modulated genes as determined with a Volcano Plot (1.5-fold change, p value <0.05)
[truncated: 201 more rows]

## Sheet: Modulated in > one cond'n
Significantly-modulated genes in two or more comparisons.
[truncated: 35 more rows]
