# Supplementary material for: A Candida albicans early stage biofilm detachment event in rich medium
Source: BMC Microbiol. 2009 Feb 2;9:25. doi: 10.1186/1471-2180-9-25 (PMC2647545; doi:10.1186/1471-2180-9-25)
Supplement: Additional file 2 — Biofilm versus Batch Time Array Dataset. Complete list of differentially regulated genes [file 1471-2180-9-25-S2.zip › Biofilm vs Batch Microarray Data.xls]

## Sheet: Average Ratios
Biofilm37 vs Batch
Time	1h	3h
Systematic	Ratio	Ratio	Common	Description
orf19.6114	1.13298	1.064		hypothetical protein
orf19.6113	1.2457	1.20193		hypothetical protein
orf19.6112	1.28968	1.04056	CTA2	putative transcriptional activator
orf19.6110	1.05579	1.09887		hypothetical protein
orf19.6109	1.15	1.23589	TUP1	general transcription repressor
orf19.6105	0.934686	0.921861	MVD1	mevalonate pyrophosphate decarboxylase
orf19.6102	1.13898	1.23229	CST6	ATF/CREB activator
orf19.6103	0.9928	0.903956	SPO73	similar to protein involved in sporulation
orf19.6100	0.831224	0.806353	CRD2	cardiolipin synthase
orf19.6099	0.904576	0.878256	CCT8	component of chaperonin-containing T-complex
orf19.6096	1.06046	1.07328	TRP1	phosphoribosylanthranilate isomerase
orf19.6094	0.885883	0.873584	VPS53	required for protein sorting at the late Golgi
orf19.6092	1.05978	0.982382	KEL2	involved in cell fusion and morphogenesis
orf19.6091	1.54631	1.32997	RIM8	pH response regulator
orf19.6090	0.840425	0.86566	NSR1	nuclear localization sequence binding protein
orf19.6086	1.19084	0.981913	LEU4	2-isopropylmalalate synthase
orf19.6085	0.754951	0.829072	RPL16B	60S large subunit ribosomal protein
orf19.6084	0.978848	0.940841		hypothetical protein
orf19.6083	0.986498	1.00166		hypothetical protein
orf19.6082	1.09275	0.939199	GSF2	involved in glucose repression
orf19.6081	2.98401	2.52595	PHR2	pH regulated cell wall protein
orf19.6080	1.13672	0.964512	BFA1	putative GTPase
orf19.6079	1.03184	0.898456		hypothetical protein
orf19.6078.1	0.912473	0.868118	RFC52	replication processivity factor C subunit 5
orf19.6078	1.49688	0.967332		conserved hypothetical protein
orf19.6077	1.04484	0.973174		conserved hypothetical protein
orf19.6076	0.957924	1.00732	VPS29	involved in endosome to golgi protein transport
orf19.6075	0.882547	0.909263	CDC36	transcriptional regulator involved in cell cycle regulation
orf19.6074	0.979733	0.951295	FAP7	nuclear protein involved in oxidative stress response
orf19.6073	1.17904	1.07017	HMX1	heme binding protein
orf19.6072	0.922292	0.948113		hypothetical protein
orf19.6071	1.08853	0.998937	MDM20	necessary for mitochondrial inheritance
orf19.6070	0.644901	0.887054	ENA5	Na+ ATPase
orf19.6068	1.52262	1.5445	SVF1	involved in diauxic shift
orf19.6066	0.815515	0.828475		conserved hypothetical protein
orf19.6065	1.22911	1.0681		conserved hypothetical protein
orf19.6064	1.17474	1.10847	ATG18	involved in autophagy and vacuolar targeting
orf19.6063	1.04854	0.906424	UBP6	deubiquitinating enzyme
orf19.6062.3	0.678358	0.668277		conserved hypothetical protein
orf19.6062	0.95075	0.900186		conserved hypothetical protein
orf19.6061	1.00966	0.855426		conserved hypothetical protein
orf19.6060	0.917203	0.840735	GCN20	ATP-binding cassette (ABC) family, regulator of translational elongation
orf19.6059	0.956043	1.48134	TTR2	glutaredoxin
orf19.6058	1.43213	1.23458	GLO1	glyoxalase I
orf19.6057	1.058	1.10366	ECM31	involved in cell wall biogenesis and architecture
orf19.6056	0.966932	1.04563		conserved hypothetical protein
orf19.6055	0.98048	0.930225	BUL5	ubiquitination pathway protein
orf19.6054	1.02108	0.906976	BUL2	similar to BUL1, involved in protien ubiqutination
orf19.6053	1.04155	1.00809	ECM38	gamma-glutamyltransferase
orf19.6052	0.850029	1.15215	CNS1	putative protein phosphatase and protein folding chaperone
orf19.6049	1.03177	1.00702		conserved hypothetical protein
orf19.6048	1.06554	1.00896	PMT3	mannosyltransferase
orf19.6047	0.710858	0.81363	TUF1	mitochondrial translation elongation factor TU
orf19.6046	0.986468	0.955607	APC1	subunit of anaphase-promoting complex and ubiquitin ligase
orf19.6045	0.926307	1.0236	PSD1	phosphatidylserine decarboxylase
orf19.6044	0.907632	1.00842	MOB2	protein kinase activator involved in cell cycle and shape regulation
orf19.6043	1.04529	0.968046	DLD4	D-lactate ferricytochrome C oxidoreductase
orf19.6041	0.906453	0.779554	RPO41	mitochondrial DNA-directed RNA polymerase
orf19.6040	0.997947	0.886632	SNF7	involved in late endosome to vacuole transport
orf19.6039	1.0369	0.98024	SED5	syntaxin (T- SNARE)
orf19.6038	1.13028	1.01748	UGA3	putative transcriptional regulator
orf19.6037	1.024	1.12887		conserved hypothetical protein
orf19.6036	1.02393	0.966907	RIC1	part of complex that catalyses guanyl nucleotide exchange on Ypt6p
orf19.6035	0.818224	0.831637		ubiquinone oxidoreductase
orf19.6034	1.14222	0.796854	TUB2	beta- tubulin
orf19.6033	1.05036	0.937756	CMP2	calcineurin phosphatase subunit
orf19.6032	0.820348	0.838425	SPE1	ornithine decarboxylase
orf19.6031	1.1107	1.14615	VPS27	vacuolar protein sorting-associated protein
orf19.6030	0.955252	1.14642		hypothetical protein
orf19.6029	0.894822	1.05325	ROT1	suppressor of tor2
orf19.6028	1.08968	0.657268	HGC1	G1 cyclin
orf19.6027	1.16633	0.991732		hypothetical protein
orf19.6026	1.49525	0.981322	ERG2	C-8 sterol isomerase
orf19.6025	1.08575	1.24956		conserved hypothetical protein
orf19.6024	0.983546	0.962263		hypothetical protein
orf19.6023	1.05153	1.02002		conserved hypothetical protein
orf19.6022	1.01508	0.959695		hypothetical protein
orf19.6021	0.981966	1.02706	IHD2	Induced in Hyphal Development
orf19.6020	0.990617	1.03988	ATG3	involved in autophagocytosis during starvation
orf19.6018	1.22943	1.01808	LRO1	phospholipid:diacylglycerol acyltransferase
orf19.6017	0.996994	0.906405		hypothetical protein
orf19.6016	1.0177	0.944856	GON1	possible rho-like GTPase involved in secretory vesicle transport
orf19.6014	1.04139	0.945179	RRS1	regulator of ribosome synthesis
orf19.6013	1.02155	0.960385	TRI1	interacts with topoisomerase 1
orf19.6012	0.955827	0.890357		conserved hypothetical protein
orf19.6011	0.967114	0.901838	SIN3	transcription regulatory protein
orf19.6010.1	0.981819	0.92048	RPB11	RNA polymerase II core subunit
orf19.6010	1.00781	0.840644	CDC5	protein kinase involved in regulation of DNA replication
orf19.6009	1.76629	1.46279	SET1	histone methyltransferase involved in gene regulation
orf19.6008.3	0.984675	0.961786		hypothetical protein
orf19.6008.4
orf19.3288	0.943661	0.889851		conserved hypothetical protein
orf19.3288.1
orf19.3289	0.894266	0.984964		hypothetical protein
orf19.3290	0.709221	0.818829		NADH:ubiqui oxidoreductase
orf19.3291	0.876315	0.998719	HMT1	hnRNP methyltransferase
orf19.3292	0.984577	0.951514		conserved hypothetical protein
orf19.3293	1.14108	1.32412		3-oxo-5a-steroid 4- dehydrogenase
orf19.3294	0.894455	0.930334	MBF1	multiprotein bridging factor
orf19.3295	0.898966	1.06865		hypothetical protein
orf19.3296	0.901685	0.97501		hypothetical protein
orf19.3297	0.870583	0.989695		concerved hypothetical protein
orf19.3298	1.15173	1.19666	CCH1	calcium channel protein
orf19.3300	0.887637	1.13706	ZPR1	nucleolar zinc-finger protein
orf19.3301	0.976173	1.022	MET30	F-box protein involved in sulfur metabolism
orf19.3302	1.01539	1.28291		hypothetical protein
orf19.3303	0.89095	0.972005	PPM2	carboxymethyltransferase
orf19.3304	0.980235	1.00173	RRP40	3'-5 exoribonuclease
orf19.3305	0.96517	0.971185		hypothetical protein
orf19.3306	0.988869	1.03964	HOP1	DNA binding protein
orf19.3307	1.09174	0.997083		monooxygenase
orf19.3308	0.905006	0.88069	STB5	SIN3 binding protein
orf19.3309	1.15083	1.03518		hypothetical GAG protein
orf19.3310	1.00234	1.04175		hypothetical protein
orf19.3311	1.04425	1.01954		oxidoreductase
orf19.3312	0.828968	0.82733	FMP29	conserved hypothetical protein, located in mitochondrion
orf19.3314	0.966572	0.867037		hypothetical protein involved in vesicular transport
orf19.3315	0.909512	0.876124	CTA9	transactivator protein
orf19.3317	0.983296	0.918307		hypothetical protein
orf19.3318	1.099	0.974185		conserved hypothetical protein
orf19.3319	1.01359	1.1192	TRX2	thioredoxin
orf19.3320	0.945288	1.03045		hypothetical protein
orf19.3321	0.712513	0.798418		suppressor splicing defects
orf19.3322	0.846019	0.827181	DUT1	dUTP pyrophosphatase
orf19.3323	0.990986	1.03239		hypothetical protein
orf19.3324	0.789599	0.74421	TIF1	translation initiation factor 4A
orf19.3325	1.09417	1.27175	GLG1	self-glucosylating initiator of glycogen synthesis
orf19.3325.3	0.788831	0.711867	RPS21B	40S ribosomal protein S21 (S26) (YS25)
orf19.3327	1.0748	1.04184	TRM2	tRNA(m5U54)methyltransferase
orf19.3328	1.20917	1.09318	HOT1	transcriptional regulator of hyperosmotic response
orf19.3329	0.989053	0.960472		sphingosine-1- phosphate phosphatase
orf19.3330	1.05894	1.00256	CRL1	GTP-binding protein
orf19.3330.3	0.968559	0.992691		oleate-induced peroxisomal protein
orf19.3331	1.14891	0.823456	ABC1	mitochondrial chaperone
orf19.3332	1.05759	1.10355		hypothetical protein
orf19.3333	0.968264	0.92016	NAB2	polyadenylated RNA binding protein
orf19.3334	0.668793	0.60561	RPS2	ribosomal protein
orf19.3335	0.621331	0.407696		hypothetical protein
orf19.3336	0.913885	0.999574		hypothetical protein
orf19.3337	1.57101	1.04532		hypothetical protein
orf19.3338	1.8979	1.30016		hypothetical protein
orf19.3340	0.894381	0.784826	SOD2	manganese-superoxide dismutase
orf19.3341	0.78886	0.77042		arginyl-tRNA synthetase
orf19.3342	0.981233	1.01701		hypothetical protein
orf19.3344	1.11584	1.02809	VPS17	vacuolar sorting protein
orf19.3345	0.951371	1.00143	SIZ1	protein with DNA-binding and SUMO-ligase domains
orf19.3347	1.02605	0.963119	RPB7	RNA polymerase II subunit
orf19.3348	0.726296	0.89189	MRPL23	mitochondrial ribosomal protein L23
orf19.3349	0.949076	0.888763	RPB140	DNA-dependent RNA polymerase II
orf19.3350	0.84131	0.822343	MRP20	mitochondrial ribosomal protein
orf19.3351	1.01289	1.40375		hypothetical protein
orf19.3352	0.699945	0.955775		putative dehydrogenase
orf19.3353	0.948307	0.93927	CIA30	possible complex I intermediate associated protein
orf19.3354	0.883022	0.861816	S4	40S ribosomal protein
orf19.3355	1.10249	1.11772	ISN1	IMP 5'-nucleotidase
orf19.3356	0.948272	0.968305	ESP1	separin protein
orf19.3357	0.763888	0.856412	FYV4	involved in toxin resistance
orf19.3358	0.858736	0.804742	LSC1	succinate-CoA ligase
orf19.3359	1.0784	1.09027	ARP8	actin-related protein
orf19.3360	1.13239	1.01711		hypothetical protein
orf19.4551	1.11091	1.00462	YAT1	mitochondrial carnitine acetyltransferase
orf19.4550	0.821163	0.851289		membrane transporter
orf19.4549	0.871807	0.908864	IFA10	leucine rich protein
orf19.4548	1.03274	0.918993	MAK32	necessary for structural stability of L-A dsRNA-containing particles
orf19.4546	0.94184	0.953181	HOL4	member of major facilitator superfamily multidrug-resistance protein
orf19.4545	0.99701	0.946137	MBP12	transcription factor similar to SWI4
orf19.4544	0.904899	0.956829		hypothetical protein
orf19.4543	1.10216	1.10962	UGA22	succinate-semialdehyde dehydrogenase;involved in utilization of GABA as a nitrogen source
orf19.4542	1.00735	0.986825	CCL1	cyclin;TFIIK subunit, a subcomplex of transcription factor TFIIH
orf19.4540	1.15161	0.999801	UBC8	E2 ubiquitin-conjugating enzyme
orf19.4539	1.09329	1.02369		putative rho GDP dissociation inhibitor
orf19.4538	0.923636	0.988874	RNA15	protein with a role in mRNA stability and/or poly(A) tail length;cleavage and polyadenylation factor CF I component involved in pre-mRNA 3'-end processing
orf19.4537	0.829076	0.790779	DST1	transcriptional elongation factor (TFIIS)
orf19.4536	0.962645	0.919427	CYS4	cystathionine beta-synthase
orf19.4535	0.979382	1.04406	PTR3	transcriptional regulator of peptide transport
orf19.4534	1.3527	1.17221		conserved hypothetical protein
orf19.4533	0.914393	0.979765		ligatin;trafficking receptor for phosphoglycoproteins
orf19.4532	0.726775	0.799609		conserved hypothetical protein
orf19.4531	0.711601	0.986121		ATP-dependent ABC transporter
orf19.4530.1	1.46308	1.47861		hypothetical protein
orf19.4529	1.0221	1.04732		conserved hypothetical protein
orf19.4528	0.934376	1.22177		conserved hypothetical protein
orf19.4527	0.649654	0.670718	HGT1	hexose transporter
orf19.4526	0.996692	1.01494	HSP30	plasma membrane heat shock protein
orf19.4525	0.904272	0.91999		membrane protein with weak homology to NADH-ubiquinone oxidoreductase
orf19.4524	0.930926	1.00677		zinc finger transcription factor
orf19.4523	1.00382	0.862688	FAU1	5,10-methenyltetrahydrofolate synthetase;folinic acid utilization
orf19.4522	0.849028	1.05273		similar to cytochrome b5
orf19.3661	0.922971	0.939228	UBP16	putative deubiquitinating enzyme
orf19.3663	0.935566	1.03531	PHO91	low-affinity phosphate transporter
orf19.3664	0.86223	1.04639	HSP31	membrane heat shock protein
orf19.3665	0.909077	0.844837	SET6	putative HLH transcription factor
orf19.3666	0.913646	1.14652		conserved hypothetical protein
orf19.3667	0.955054	0.940105	KIN32	kinesin-related protein
orf19.3668	1.65124	1.07764	HGT2	hexose transporter
orf19.3669	1.03174	1.26586	SKS1	serine/threonine protein kinase
orf19.3670	0.980696	1.08552	GAL1	galactokinase
orf19.3671	0.962073	0.963558		hypothetical protein
orf19.3672	1.06296	1.27869	GAL10	UDP glucose-4-epimerase
orf19.3673	0.79686	0.89399	TRS23	Golgi vesicle docking (TRAPP)
orf19.3674	0.864862	0.963551	GAL102	UDP-glucose 4-epimerase
orf19.3675	0.775211	0.950526	GAL7	galactose-1-phosphate uridyl transferase
orf19.3676	0.932407	0.852758		putative methyltransferase
orf19.3677	0.900959	0.914364	APG5	involved in autophagy and nutrient starvation
orf19.3678	0.983861	1.017		hypothetical protein
orf19.3679	1.04904	1.0323		conserved hypothetical protein
orf19.3680	1.09963	0.898747	2008-09-07	septin involved in cytokinesis
orf19.3681	1.09844	1.06801	KAP95	karyopherin-beta involved in nuclear import
orf19.3682	0.960138	0.905958	CAX4	generation of mannoprotein layer of the cell wall;putative phosphatase
orf19.3683	0.965194	0.934896	GCS1	Zn finger-containing GTPase- Activating Protein for ARF
orf19.3684	0.927918	0.937565	SPS20	peroxisomal 2,4-dienoyl-CoA reductase
orf19.3685	1.04356	1.01666	PSY2	Platinum Sensitivity
orf19.3686	0.894923	0.931679	ATP12	F1-ATP synthase assembly protein
orf19.3687	0.871701	0.917954	PFD1	prefoldin subunit 1, component of a chaperone
orf19.3688	0.947255	1.0219	GON7	response to dessication
orf19.3689	0.939169	0.929248		6-phosphofructo-2-kinases
orf19.3690.2	0.629279	0.582198	RPL26A	ribosomal protein L26A (L33A) (YL33)
orf19.3691	0.856316	0.973686		conserved hypothetical protein
orf19.3693	0.978428	1.03689	GAS12	similar to GPI anchored surface protein GAS1
orf19.3694	0.876654	0.977978		hypothetical protein
orf19.2925	1.06705	0.960281	CIN4	GTP-binding protein
orf19.2926	0.883288	0.988688	PSO2	interstrand crosslink repair protein
orf19.2927	0.77662	0.916047	MNN11	mannosyltransferase complex component
orf19.2928	0.936173	0.931765		conserved hypothetical protein
orf19.2929	1.05249	1.04143	GSL2	1,3-beta-D-glucan synthase subunit
orf19.2930	0.85955	0.932831		conserved hypothetical protein
orf19.2933	1.04325	0.992389		conserved hypothetical protein
orf19.2934	1.04363	0.929673		conserved hypothetical protein
orf19.2935	0.734778	0.605479	RPL10	ribosomal protein L10
orf19.2936	0.971975	0.980393		hypothetical protein
orf19.2937	0.968453	0.893099	PMM1	phosphomannomutase
orf19.2938	0.869579	0.939071		conserved hypothetical protein
orf19.2939	1.03872	1.00989		conserved hypothetical protein
orf19.2940	0.93785	0.983678	BOS1	ER-to-Golgi v-SNARE
orf19.2941	1.0603	0.961535	SCW4	cell wall glucanase
orf19.2942	1.33891	0.884877	DIP52	dicarboxylic amino acid permease
orf19.2943.5	0.92349	1.00311		hypothetical protein
orf19.2945	0.980434	0.970848	PUT4	proline permease
orf19.2946	0.949045	0.974823	HNM4	choline permease
orf19.2947	0.857659	1.15098	SNZ1	stationary phase protein
orf19.2948	0.825028	0.964622	SNO1	glutamine amidotransferase
orf19.2949	1.01983	1.8583	IML1	involved in chromosomal stability
orf19.2951	1.0018	0.978555	HOM6	homoserine dehydrogenase
orf19.2952	0.91276	1.01838	EXG1	exo-1,3-beta-glucanase
orf19.2953	0.854903	0.883145	TOM20	mitochondrial outer membrane import receptor subunit
orf19.2954	0.692312	0.687234		hypothetical protein
orf19.2956	0.947689	0.979796	MGM101	mitochondrial genome maintenance protein
orf19.2957	0.974484	1.05432		conserved hypothetical protein
orf19.2958	0.970557	1.02246		conserved hypothetical protein
orf19.2959.1	0.994546	0.808392		conserved hypothetical protein
orf19.2960	0.900964	0.766787	FRS2	phenylalanine-tRNA ligase beta chain
orf19.2961	0.914579	0.983337		zinc-finger protein
orf19.2962	0.913583	0.921327		hypothetical protein
orf19.2963	1.00462	1.0025	SIR1	transcriptional regulatory protein
orf19.2964	0.962572	0.908422	RSC1	Member of RSC complex, which remodels the structure of chromatin
orf19.2965	0.861191	0.871471		pump-driving ATPase
orf19.2966	1.17102	1.10801		putative carboxymethylenebutenolidase
orf19.2967	0.831476	0.729596	TIF34	translation initiation factor eIF3, p39 subunit
orf19.2968	0.814758	1.10945		hypothetical protein
orf19.2969	0.981051	0.911654	RAD16	nucleotide excision repair protein
orf19.2970	1.0603	1.10156	LYS2	L-aminoadipate-semialdehyde dehydrogenase, large subunit
orf19.2971	0.904517	1.03899		conserved hypothetical protein
orf19.2972	0.957039	0.984771	PDE2	nucleotide phosphodiesterase
orf19.2973	1.09869	1.28022		conserved hypothetical protein
orf19.2974	0.988497	1.04134	YKT6	ER-Golgi transport
orf19.2975	0.966774	0.869452	RAB7	GTP-binding protein
orf19.2977	0.78651	0.79084		conserved hypothetical protein
orf19.2978	0.956215	0.981411		hypothetical protein
orf19.2980	0.951875	0.936877		conserved hypothetical protein
orf19.2982	1.06591	0.941557		involved in autophagy
orf19.2983	1.02484	1.01177	CDC73	accessory factor associated with RNA polymerase II
orf19.2984	0.735356	0.785373	MST1	mitochondrial threonyl tRNA synthetase
orf19.2985	0.900767	0.957895		hypothetical protein
orf19.2986	0.943848	0.968312		conserved hypothetical protein
orf19.2987	0.953093	0.958168		hypothetical membrane protein
orf19.2988	0.985302	1.19159		conserved hypothetical protein, possible N-epimerase
orf19.2989	0.982381	0.945784		glycerate/formate- dehydrogenase
orf19.2990	1.0745	1.48726	XOG1	glucan 1,3-beta-glucosidase
orf19.2991	0.909437	0.970568	HOL1	transport protein
orf19.2992	0.731676	0.599017	RPA1	60S ribosomal protein
orf19.2994	0.74512	0.751246	RPL13	ribosomal protein
orf19.2994.1	0.931707	0.599982	RPS16	ribosomal protein
orf19.2995	0.9668	1.06523		low temperature responsive protein
orf19.2996	1.05011	1.00275		involved in cell wall biogenesis and architecture
orf19.2998	0.883495	0.989446		conserved hypothetical protein
orf19.3000	0.965989	0.942289	ORC1	Or(ISS)n recognition complex protein 1
orf19.3001	0.956219	0.861801	TEM1	GTP-binding protein of the RAS superfamily
orf19.3002	0.842531	0.735085	RPS1	ribosomal protein 10
orf19.3003	0.836894	0.773505		hypothetical protein
orf19.3003.1	0.858693	0.75601	RPL6	ribosomal protein
orf19.3004	1.18699	1.01022		conserved hypothetical protein
orf19.3006	1.08062	0.990503	GGA2	Golgi-localized protein, gamma-adaptin
orf19.3007	1.00737	0.955234		conserved hypothetical protein
orf19.3007.2	1.06454	0.899292		conserved hypothetical protein
orf19.3008	1.45933	1.38372	COQ4	biosynthesis of coenzyme Q
orf19.3009	0.951909	0.970228		hypothetical protein
orf19.3010	0.912819	0.957725	LAB2	lipoate biosynthesis protein
orf19.3010.1	1.08513	0.997467	ECM33	3-prime end of ExtraCellular Mutant protein
orf19.3012	0.957697	1.08523		conserved hypothetical protein
orf19.3013	1.07393	1.00072	CDC12	septin
orf19.3014	1.14826	0.967007	BMH1	14-3-3 protein
orf19.3015	0.885103	1.03095		conserved hypothetical protein
orf19.3016	0.98932	1.30874		conserved hypothetical protein
orf19.3018	0.987368	1.03961		conserved hypothetical protein
orf19.3019	1.03637	1.00732		conserved hypothetical protein similar to subunits E. coli DNA polymerase III
orf19.3021	1.12706	1.12999		hypothetical protein
orf19.3022	0.807225	0.931766	S24	mitochondrial ribosome small subunit component
orf19.3023	1.06229	1.05341	NGG1	transcription factor
orf19.3026	0.851614	0.823076	MAS1	mitochondrial processing protease
orf19.3027	0.954418	0.983444	ARP7	general RNA polymerase II transcription factor
orf19.3029	0.963035	1.01239		enpyl-CoA hydratase, mitochondrial
orf19.3030	1.03164	1.08396		conserved hypothetical protein
orf19.3031	0.915172	0.901631	SEC62	subunit of ER protein- translocation complex
orf19.3034	0.856603	0.885886	RLI1	putative member of nontransporter group of ATP-binding cassette (ABC) superfamily
orf19.3035	0.947894	0.948023	CHD1	transcriptional regulator
orf19.3037	0.706784	0.702442	PAB1	3'-end RNA-processing complex component
orf19.3038	1.33115	1.41419	TPS2	threalose-6-phosphate phosphatase
orf19.3040	2.21584	1.82175	EHT1	alcohol acyl transferase
orf19.3041	1.05134	0.988869		conserved hypothetical protein with similarity to ROD1
orf19.3042	0.917652	0.939197		hypothetical protein
orf19.3043	0.943076	0.910709	TGL2	triglyceride lipase
orf19.3045	0.994216	0.989075	ALD4	mitochondrial aldehyde dehydrogenase
orf19.3047	0.98807	1.05745	SIP3	interacts with Snf1p protein
orf19.3048	1.02361	0.941906		hypothetical protein
orf19.3049	0.768354	0.994396	SPS1	putative serine/threonine protein kinase
orf19.3050	1.29585	1.06372	AGE1	GTPase activating protein
orf19.3051	1.69657	1.27835		conserved hypothetical protein
orf19.3052	0.933302	0.948245	YPT1	GTP-binding protein of the rab family
orf19.3053	2.53186	2.01343		hypothetical protein
orf19.3054	1.03594	1.08094	RPN3	26S proteasome subunit of endopeptidase
orf19.3055	1.04099	0.964288	SRB4	subunit of RNA polymerase II holoenzyme
orf19.3057	0.84847	0.891858	ILM1	involved in mitochondrial DNA maintainance
orf19.3058	2.38258	1.81164	COQ6	COQ6 monooxygenase, coenzyme Q biosynthesis
orf19.3059	1.11586	1.14778	SUA7	general RNA polymerase II transcription factor, TFIIB subunit
orf19.3060	0.965027	0.994405	SWP1	oligosaccharyltransferase delta subunit
orf19.3061	0.966165	0.905331	IMP1	mitochondrial inner membrane protease
orf19.3062	0.991671	1.00905		conserved hypothetical protein
orf19.3063	0.919509	0.958842	DPB3	DNA-directed DNA polymerase epsilon, subunit C
orf19.3064	0.805916	0.966751	MRPL27	mitochondrial ribosome protein L27
orf19.3065	0.967846	1.06081	DAO1	D-amino acid oxidase
orf19.3066	0.939819	0.979294	ACF3	endo-1,3-beta-glucanase
orf19.1133	0.917317	0.970412	MSB1	polarity establishment and bud formation protein
orf19.1037	0.929018	1.0748		hypothetical protein
orf19.1036	0.866427	0.818004	MNS1	mannosyl- oligosaccharide 1,2-alpha-mannosidase
orf19.1035	1.04244	1.05728	WAR1	transcription factor activity
orf19.1034	1.14095	1.17218	ATM2	putative steroid binding
orf19.1033	0.828182	0.897654	STR2	cystathionine gamma-synthase;Sulfur TRansfer
orf19.1032	0.823044	0.874632	SKO1	CREB like trancsriptional repressor;bZIP protein
orf19.1031	0.966504	0.859871	HMG1	3-hydroxy-3-methyl-glutaryl coenzyme A reductase (HMG-CoA)
orf19.1030	0.8439	0.813977	FPR3	peptidyl-prolyl cis-trans isomerases (PPIase)| FK506-rapamycin binding protein
orf19.1029	1.02894	1.23157	RPP1	nuclear ribonuclease P subunit (RNase P)| required for processing of tRNA and 35S rRNA
orf19.1028	1.05424	1.17895	ELA1	transcriptional elongation factor
orf19.1027	1.01297	0.941538	PDR16	phosphatidylinositol transfer protein;drug resistance
orf19.1026	0.967287	1.02957	CSL4	exosome 3'->5exonuclease;involved in kinetochore-related function
orf19.4457	0.925281	0.950842	BNI4	bud neck involved;required to link Chs3p and Chs4p to the septins
orf19.4459	7.13458	2.1021		weakly simiular to to mammalian globins
orf19.4461	0.988566	1.02797		hypothetical protein
orf19.4463	1.0043	1.01387	CIS33	potential cell wall protein;member of a group of C.albicans orfs that are weakly similar to Sc CIS3/PIR3/PIR1
orf19.4464	0.906625	0.976159		low homology to tRNA splicing endonuclease
orf19.4465	1.04911	1.08947		hypothetical protein
orf19.4466	1.10311	1.22287	ERF2	potentially involved in palmitoylation and localization of small GTPases
orf19.4467	0.895455	0.891593		hypothetical protein
orf19.4468	0.82757	1.11788	SDH4	succinate dehydrogenase membrane anchor subunit
orf19.4470	0.975205	1.05907		hypothetical protein
orf19.4471	0.968949	0.988356		contains an FHA (forkhead-associated) domain
orf19.4472	1.03006	1.00804		hypothetical protein
orf19.4473	0.978618	1.08477	SPC19	spindle pole component
orf19.4474	1.01919	1.02213		conserved hypothetical protein
orf19.4475	1.05159	0.928062	MNT4	putative mannosyltransferase
orf19.4476	0.889284	1.1897	IFD6	aryl-alcohol dehydrogenase
orf19.4477	0.805573	1.18761	IFD4	aryl-alcohol dehydrogenase
orf19.4478	0.901044	0.832164	MSD1	aspartyl-tRNA synthetase
orf19.4479	0.931423	0.943944		conserved hypothetical protein
orf19.4481	0.92492	1.0148		hypothetical protein
orf19.4482	0.915966	1.00896	IFI3	hypothetical protein
orf19.1039	1.02305	0.966711	BET4	geranylgeranyltransferase type II alpha subunit
orf19.1040	0.977202	0.978521	MAD2	spindle checkpoint complex subunit
orf19.1041	0.91572	0.913923	CTK2	RNA polymerase II C-terminal domain kinase beta subunit
orf19.1042	1.04046	1.15754	POR1	porin|voltage-dependent anion channel(VDAC)
orf19.1043	0.998371	1.01831	VPS66	vacuolar Protein Sorting
orf19.1045	1.06836	1.03851		conserved RNA-binding protein;IST3-like
orf19.1047	0.866609	0.877241	ERB1	maturation of the 25S and 5.8S ribosomal RNAs
orf19.1048	1.08788	2.08282	IFD1	conserved aryl-alcohol dehydrogenase
orf19.1049	0.814049	0.998386		8-oxo-dGTPase
orf19.1050	1.10295	0.862066		hypothetical protein
orf19.1051	1.06126	0.846106	HTA2	histone 2A
orf19.1052	1.17396	0.692069	HTB2	histone 2B
orf19.1053	0.926132	0.970452	BST1	negative regulator of COPII vesicle formation
orf19.1054	0.910454	0.842338		hypothetical protein
orf19.1055	1.1043	0.961367	CDC3	septin;cell cycle;involved in proper bud growth
orf19.1057	0.962966	1.12019		conserved hypothetical protein
orf19.1058	1.06958	0.989098		RPN13-like conserved protein
orf19.1059	1.16619	0.777731	HHF1	histone H4
orf19.1060	1.07579	1.04451		hypothetical protein
orf19.1061	1.21016	0.626604	HHT1	histone H3
orf19.1062	0.991753	1.0009		conserved hypothetical protein
orf19.1063	0.983615	1.02763	FMP44	conserved hypothetical protein
orf19.1064	0.999108	1.0903	ACS2	acetyl-coenzyme A synthetase
orf19.1065	0.584678	0.609634	SSA2	chaperonin of the HSP70 family
orf19.1066	0.886699	1.05439		conserved hypothetical protein
orf19.1067	0.934819	1.05678	GPM2	phosphoglycerate mutase
orf19.1069	1.13581	1.00616	RPN4	Regulatory Particle Non-ATPase
orf19.1070	0.954587	1.02931		conserved hypothetical protein
orf19.5203	0.814849	0.918424		hypothetical protein
orf19.5201	0.728387	0.923214	RSM18	mitochondrial ribosomal small subunit protein
orf19.5200	1.01316	0.9498	SIT4	ser/thr protein phosphatase
orf19.5198	0.959252	0.971785	NOP4	nucleolar protein
orf19.5197	1.25897	0.973453	APE2	alanine/arginine aminopeptidase
orf19.5196	0.998686	0.958864	ESS1	peptidylprolyl cis/trans isomerase
orf19.5195	0.955399	0.796566	URA6	uridylate kinase
orf19.5194.1	0.930659	0.901757		oxidoreductase
orf19.6833.2				corticosteroid 11-beta-dehydrogenase
orf19.6837				benzil reductase
orf19.6838	1.15139	1.11331	SPS24	peroxisomal 2,4- dienoyl-CoA reductase
orf19.6840	1.25674	1.36224		hypothetical protein
orf19.6842	1.03661	1.04427	TUS1	GDP- GTP exchange factors
orf19.6843	0.944941	0.85907		hypothetical coiled-coil protein; possible histone binding
orf19.6844	0.758386	0.969093	ICL1	isocitrate lyase
orf19.6845	1.08786	0.99911		hypothetical protein
orf19.6846	1.00856	0.953024	PHO85	cyclin-dependent kinase
orf19.6847	0.954121	0.955498		conserved hypothetical protein
orf19.6848	1.05652	1.01019	VPS16	vacuolar sorting protein
orf19.6849	0.892826	0.845485	ELC1	transcription elongation factor
orf19.6850	0.940706	1.01317		conserved hypothetical protein
orf19.6851	1.01001	1.0147	CHL4	chromosome segregation protein
orf19.6852	1.05982	1.04209		conserved hypothetical protein
orf19.6853	0.835094	0.877896		hypothetical protein
orf19.6854	0.737025	0.551951	ATP1	F1F0-ATPase complex, F1 alpha subunit
orf19.6855	0.973872	0.921144		conserved hypothetical protein
orf19.783	1.01232	0.940669	NEO1	ATPase
orf19.782	1.27685	1.01273		peroxisomal lipase
orf19.781	1.00285	0.946074	DUR3	urea active transport protein
orf19.780	0.995975	1.06265	DUR1	urea amidolyase
orf19.779	0.98306	0.928354	HAT1	histone acetyltransferase subunit
orf19.778	0.84739	1.01566	PIL1	conserved protein
orf19.776	0.95525	0.938927	SPO69	sporulation protein involved in sister chromatid cohesion
orf19.775	1.24866	1.524	VPS70	vacuolar targeting protein
orf19.773	1.01544	0.997021	RSA3	ribosome assembly protein
orf19.772	1.40172	1.11617	LYS21	homocitrate synthase
orf19.771	1.24619	1.23783		aryl-alcohol dehydrogenases
orf19.769	1.05166	1.02476		polyol dehydrogenase
orf19.768	0.879209	0.934903	SYG1	membrane signalling protein
orf19.767	3.02733	3.61081	ERG3	C-5 sterol desaturase
orf19.764	0.934043	0.940195	SCY1	conserved protein
orf19.763	1.11597	0.985712	CBC2	small subunit of the nuclear mRNA cap-binding protein complex CBC
orf19.762	0.953838	1.00301		sphingomyelin phosphodiesterase
orf19.761	1.00623	0.972235		hypothetical protein
orf19.760	0.890786	0.901921	GON5	mitochondrial ribosomal L36 protein
orf19.759	0.959539	0.845403	SEC21	coatomer gamma; non-clathrin coat protein involved in transport between ER and Golgi
orf19.758	0.852884	1.03858	MRL1	similar to mannose 6-phosphate receptor
orf19.757	0.888228	0.954676		conserved hypothetical protein
orf19.756	0.972112	1.06563	SAP7	secreted aspartyl proteinase 7
orf19.755	0.787962	0.701496	MRPL37	mitochondrial ribosomal protein L37
orf19.754	0.810866	0.853052		conserved hypothetical protein
orf19.753	1.19582	1.0872	MNT43	mannosyltransferase
orf19.752	1.15921	1.05442		methyltransferase
orf19.751	0.934795	0.986865		hypothetical protein
orf19.750	0.983011	1.00543		hypothetical protein
orf19.48	1.01699	0.983906	RPM2	RNase P subunit
orf19.50	0.985331	1.06626	UFO1	F-box ubiquitin ligase
orf19.51	0.774563	0.819098	CLU1	accessory factor to EIF3
orf19.52	0.913412	0.970497	MMT2	mitochondrial protein with role in iron accumulation
orf19.53	0.973593	0.938553	SPL43	U2AF splicing factor small subunit
orf19.54	0.914219	1.02321	RHD1	Repressed in Hyphal Development;family of conserved protein of unknown function
orf19.55	1.19844	1.20938		conserved hypothetical integral membrane protein
orf19.56	1.02977	1.0254	ARG2	acetylglutamate synthase
orf19.57	0.926501	1.02379	PSF2	subunit of GINS complex required for chromosomal DNA replication
orf19.58	0.950017	1.06146	RRP6	ribosomal RNA processing 3'-5' exonuclease
orf19.59	1.09615	1.31809		zinc finger protein with unknown function
orf19.4064	0.998483	0.973485	LAS21	major facilitator superfamily involved in the attachment of glycosylphosphatidylinositol (GPI) anchors to proteins
orf19.4063	1.00107	0.939589	GPT1	GABA/polyamine transporter
orf19.4062	1.04794	1.02492		splicing factor;binds to polypyrimidine tract early during spliceosome assembly
orf19.4061	0.90333	0.82724		conserved hypothetical protein
orf19.4060	0.891176	0.798319	ARO4	3-deoxy-D-arabino-heptulosonate 7-phosphate (DAHP) synthase isoenzyme;3-deoxy-D-arabino-heptulosonate 7- phosphate (DAHP) synthase isoenzyme;2-dehydro-3- deoxyphosphoheptonate aldolase, tyrosine-inhibited
orf19.4059	0.989302	1.04894	YHC3	vacuolar CLN3 homolog involved in pH homeostasis
orf19.4057	0.960996	1.03023		hypothetical protein
orf19.4056	1.30857	1.23048		GATA-family DNA binding proteins
orf19.450	1.02346	0.986737		putative transmembrane protein
orf19.449	1.13389	0.988997		predicted phosphatidyl synthase
orf19.448	1.12311	0.949671	CUE5	potential CUE domain protein (found in proteins involved in binding ubiquitin- conjugating enzymes and those in the IL1 signal transduction pathway)
orf19.446	0.957898	0.945088		hypothetical protein
orf19.445	0.784819	0.926048		hypothetical protein
orf19.444	0.798474	0.871016		hypothetical RNA-binding protein
orf19.443	0.825506	0.866018	RPC25	subunit of RNA polymerase III
orf19.441	1.07748	0.944394	RPT1	26S protease subunit component;ATPase;Required for degradation of ubiquitinated substrates and for anaphase chromosome separation
orf19.442	1.04508	1.03587
orf19.440	1.01319	0.941987	SDH1	succinate dehydrogenase
orf19.439	0.884899	0.913285	MHR1	involved in mitochondrial homologous DNA recombination
orf19.438	0.971313	0.923283		conserved hypothetical protein
orf19.437	0.741084	0.715532	GRS1	glycyl-tRNA synthase;glycine-tRNA ligase
orf19.434	0.876504	0.83194	PRD1	saccharolysin (oligopeptidase)
orf19.433	0.984998	1.02553		weak homology to KRE11, involved in biosynthetic pathway for cell wall beta-glucans
orf19.432	0.843711	1.04583		conserved hypothetical protein
orf19.431	0.949552	1.03126		potential fungal Zn(2)-Cys(6) binuclear cluster domain
orf19.430	1.01168	0.999907	YPT53	GTP-binding protein of the rab family
orf19.429	0.595172	0.591539	TRF4	topoisomerase I-related protein;Involved in mitotic chromosome condensation
orf19.428	1.01587	0.914338	IKS1	kinase suppressor of Ira1
orf19.427	0.917884	0.926917	RIF1	RAP1-interacting factor, involved in establishment of repressed chromatin
orf19.426	1.04076	0.96274
orf19.425	0.902317	0.948275		conserved hypothetical protein
orf19.424	1.13692	1.17477		putative thioredoxin peroxidase |alkyl hydroperoxide reductase
orf19.423	0.9275	0.882719	DCP1	decapping protein involved in mRNA degradation;mRNA decapping enzyme
orf19.422	1.11359	0.905116	SPT20	histone acetyltransferase SAGA complex member|transcription factor
orf19.419	1.0458	1.06574		hypothetical protein
orf19.420	0.922039	1.01437		hypothetical protein
orf19.418	0.943425	1.13251	KOG1	Kontroller Of Growth
orf19.417	1.01759	0.955456		membrane transporter, Mitochondrial Carrier Family
orf19.416	1.0063	1.01725		hypothetical protein
orf19.415	0.730891	0.748389		homolog of S. cerevisiae YGR235C
orf19.414	0.978534	1.0258	RSM22	mitochondrial ribosome small subunit component
orf19.413.1	1.04424	1.03581	RPS27A	ribosomal protein S27A
orf19.413	1.22929	1.02711		hypothetical protein
orf19.412	1.0641	0.977587	SSH1	involved in co-translational pathway of protein transport
orf19.411	1.28576	1.05407		hypothetical protein
orf19.410.3	1.71375	1.91803	RIB4	6,7-dimethyl-8-ribityllumazine synthase (DMRL synthase)
orf19.2495	0.969986	1.00195	FKS1	1,3-beta-glucan synthase;target for echinocandin antifungal drugs
orf19.2494	1.01905	0.969936	PET112	involved in mitochondrial gene expression
orf19.2492	0.962697	0.985375	STE3	a-factor receptor
orf19.2489	0.803177	0.663561	KAP123	ran binding protein;homolog of importin-beta
orf19.2488	1.06387	0.944769	FAL1	RNA helicase involved in maturation of 18S rRNA
orf19.2487	0.985329	0.850878		conserved hypothetical protein
orf19.2485	0.910482	0.882632	NUP170	nuclear pore complex subunit
orf19.2484	1.08636	0.980586		highly conserved hypothetical protein
orf19.2483	1.0887	0.986409		putative telomere binding protein
orf19.2481	0.819113	0.894389		hypothetical protein
orf19.2480.1	1.15167	1.15263	ATG8	vacuolar targeting protein necessary for autophagy
orf19.2479	0.925294	0.984434	UGA4	GABA-specific high-affinity permease
orf19.2478.1	0.897632	0.705048	RPL7B	60S large subunit ribosomal protein
orf19.2478	0.975046	1.068	MLP2	weakly myosin-like protein
orf19.2476	0.915644	0.918714	ECM5	involved in cell wall biogenesis and architecture
orf19.2475	1.07797	1.06638		hypothetical protein
orf19.2474	1.07836	1.06709	CPY2	carboxypeptidase C
orf19.2473	0.95277	0.953968	RSC9	chromatin remodeling protein
orf19.2472	0.884309	0.980058		conserved hypothetical protein
orf19.2471	0.863804	0.87356	GIM5	subunit of tubulin prefoldin
orf19.2469	1.00587	0.993478	RAD10	ssDNA endonuclease and repair protein
orf19.2468	0.976519	1.00881	TMT1	trans-aconitate methyltransferase 1
orf19.2467	1.17912	1.02996	PRN1	RNA pol II transcription cofactor
orf19.2465	0.955655	0.97883		hypothetical protein
orf19.2463	0.938912	0.952828	PRN2	RNA pol II transcription cofactor
orf19.2462	1.07909	0.897564	PRN3	RNA pol II transcription cofactor
orf19.2461	0.771357	0.68389	PRN4	RNA pol II transcription cofactor
orf19.2460	0.962319	0.963271		hypothetical protein
orf19.2459	0.927368	0.980841		hypothetical protein
orf19.2458	1.17471	1.01746	SIP5	involved in nutrient responses
orf19.2457	0.917015	1.15208		hypothetical protein
orf19.2455	1.0238	0.872743		highly conserved hypothetical protein
orf19.2454	1.9716	1.32635	PHO87	phosphate permease
orf19.2452	1.67678	1.33683		hypothetical protein
orf19.2451	4.38502	4.46237		hypothetical protein
orf19.2449	0.940119	0.963341		hypothetical protein
orf19.2447	0.930716	0.922999	LSB6	phosphatidyl inositol kinase involved in actin organization
orf19.2446	0.906232	0.789359		highly conserved hypothetical protein
orf19.2445	0.970796	1.05008	DIP5	dicarboxylic amino acid permease
orf19.2444	1.06865	0.98284	CHS7	involved in chitin synthesis
orf19.2443	0.940511	0.816251	RGD1	cortical Rho GTPase activating protein
orf19.2442	0.951901	0.970386		hypothetical protein
orf19.2440	0.879624	0.927239	CUL4	cullin, ubiquitin ligase activity
orf19.2439.1	0.680168	0.727719	QCR10	subunit of the ubiqunol-cytochrome c oxidoreductase complex
orf19.2439	0.710354	0.628199	ACP2	mitochondrial acyl carrier protein
orf19.2438	0.762477	0.88367		conserved hypothetical protein
orf19.2437	1.00485	0.945473	ARC35	Arp complex subunit
orf19.2436	1.0886	0.979906	SKY1	serine kinase that phosphoryates SR family splicing factors
orf19.2435	0.804993	0.841946	SSE1	heat shock protein of HSP70 family
orf19.2434	0.970474	0.910565	NPL4	nuclear protein localization factor and ER translocation component
orf19.2433	0.970508	0.975434		hypothetical protein
orf19.2432	0.754239	0.822352	HAC1	transcription factor that binds to CRE motif
orf19.2431	0.999967	0.974499		hypothetical protein
orf19.2430	0.855273	0.854835		hypothetical protein
orf19.2429	0.976341	1.04085		hypothetical protein
orf19.2661	0.881339	0.978982	CTA2.3	transcription factor
orf19.2662	1.0141	1.00167		hypothetical protein
orf19.2663	0.940609	0.966245	LRR	leucine rich repeat
orf19.1828	0.981315	0.980188	BUD16	involved in bud site selection
orf19.1827	0.947486	0.97461		hypothetical protein
orf19.1826	0.988037	0.922195	MDM34	mitochondrial outer membrane protein involved in mitochondrial shape
orf19.1825	0.820144	1.06848		hypothetical protein
orf19.1824	0.993908	1.00716		hypothetical protein
orf19.1823	1.00197	0.943806		highly conserved hypothetical protein
orf19.1822	1.03546	1.02233	UME6	transcriptional regulator of early meiotic genes
orf19.1821	0.948222	0.98847		hypothetical protein
orf19.177	1.08269	1.14051	BEM12	binds multiple proteins involved in cell polarity establishment
orf19.6280	0.978019	1.05754		hypothetical protein
orf19.6277	0.895749	1.01919		conserved hypothetical protein
orf19.6276	0.959472	0.928563		conserved hypothetical protein
orf19.6275	0.90835	1.06356		ribosomal protein kinases
orf19.6274	1.15003	1.01288		hypothetical protein
orf19.6273	1.01108	0.902867		hypothetical protein
orf19.6272	0.992645	0.981733	YUH1	ubiquitin C-terminal hydrolase
orf19.6271	1.04206	1.02364		conserved hypothetical protein
orf19.6269	0.958477	0.980488		conserved hypothetical protein
orf19.6268	1.01145	1.02198		conserved hypothetical protein
orf19.6267	0.856419	0.921358		conserved hypothetical protein
orf19.6266	1.03751	1.03383		hypothetical protein
orf19.6265.1	0.815042	0.631678	RPS14	ribosomal protein
orf19.6265	0.602424	0.633326	RPS22	ribosomal protein
orf19.6264.4	0.884643	0.926793	RPL39B	cytosolic large ribosomal subunit
orf19.6264.3	0.977262	0.887687		conserved hypothetical protein
orf19.6264	1.00041	0.908112		hypothetical protein
orf19.6263	0.972638	1.07305		conserved hypothetical protein
orf19.6261	1.06551	1.02933	BPH1	probable transport protein, Contains match to Beach and WD40 domains
orf19.6260	1.1899	1.02485	UBP12	ubiquitin C-terminal hydrolase
orf19.6259	0.981049	0.943478	RRP43	ribosomal RNA Processing
orf19.6257	0.930139	0.849321	GLT1	glutamate synthase
orf19.6255	1.13944	1.17765		conserved hypothetical protein
orf19.6254	1.163	1.19373	ANT1	ADP/ATP carrier protein
orf19.6253	0.782614	0.840396	RPS23	ribosomal protein S23A
orf19.6252	0.977265	0.945759		conserved hypothetical protein
orf19.6250	0.95871	0.904796	SCD6	multicopy suppressor of clathrin deficiency
orf19.6249	2.16136	1.36542	HAK1	high affinity potassium transporter
orf19.6248	0.935103	0.955446		hypothetical protein
orf19.6247	0.849727	1.08085	CTF4	DNA polymerase alpha binding protein
orf19.6246	0.921316	1.03441	NAT3	N-terminal acetyltransferase
orf19.6245	0.806964	0.969017		hypothetical protein
orf19.6244	0.878645	1.00226		conserved hypothetical protein
orf19.6243	1.01703	1.04383	VPS34	1-phosphatidylinositol 3-kinase
orf19.6242	0.910382	0.956188		hypothetical protein
orf19.6240	0.907139	0.998568	CYK3	involved in CYtoKinesis
orf19.6239	0.951289	0.946139	KIN28	serine-threonine kinase, subunit of RNA Pol TFIIK
orf19.6238	0.963573	0.951401	GPH2	glycerol-3-phospate dehydrogenase
orf19.6237	1.08805	1.22121	RAC1	RHO small monomeric GTPase; signal transduction
orf19.6236	1.07334	1.06747		conserved hypothetical protein
orf19.6235	1.055	1.00189		hypothetical protein
orf19.6234	0.981186	0.919742		conserved hypothetical protein
orf19.6233	0.923799	1.04158		conserved hypothetical protein
orf19.6232	0.974356	1.1337	NPR1	nitrogen permease reactivator protein
orf19.6231	0.795576	0.880335	MRPL19	ribosomal protein
orf19.6230	1.03453	1.02008	RAI1	enhances function of nuclear exonuclease Rat1
orf19.6229	0.753506	1.67907	CTA1	catalase A, peroxisomal
orf19.6227	0.947813	1.02224		potential C2H2 Zinc finger domain
orf19.6225.1	0.92981	0.985946	PET117	cytochrome c oxidase assembly factor
orf19.6225	1.01223	0.973348	PCL7	cyclin like protein interacting with PHO85
orf19.6224	1.05488	1.17158		conserved hypothetical protein
orf19.6222	0.966416	0.936161	SPO22	sporulation-defective
orf19.6220.4	0.82579	0.634192	RPL34	ribosomal protein L34
orf19.6220.3	0.881236	0.810746	MMD1	maintenance of mitochondrial DNA
orf19.6220	0.9442	1.02751		conserved hypothetical protein
orf19.6219	1.08403	1.12176		conserved hypothetical protein
orf19.6217	0.94329	1.06387	SEC31	component of the COPII coat of ER-golgi vesicles
orf19.6214	0.984465	0.949576	ATH1	vacuolar acid trehalase
orf19.6213	0.885685	0.78038	SUI2	translation initiation factor eIF2, alpha chain
orf19.6211	1.19451	0.969638		conserved hypothetical protein
orf19.6209	1.08413	0.926294		conserved hypothetical protein
orf19.6208	0.963568	0.878933	MEF2	mitochondrial elongation factor G- like protein
orf19.6205	0.938736	0.935807		conserved hypothetical protein
orf19.6203	0.913512	1.00098	PUT3	transcription activator involved in proline utilization; potential fungal Zn(2)-Cys(6) binuclear cluster domain
orf19.6202	1.04551	0.868851	PRY4	pathogenesis related protein, repressed by TUP1 protein 4
orf19.6200	0.955265	1.01028	PRY1	pathogenesis related protein, repressed by TUP1 protein
orf19.6199	1.04471	0.978625	HCS1	DNA helicase A
orf19.6197	0.954045	0.862457	DHH1	RNA helicase of DEAD box family
orf19.6196	1.15578	0.983942		hypothetical protein
orf19.6195	0.984014	1.04825	RNH70	ribonuclease H
orf19.6194	0.97822	0.988933		hypothetical protein
orf19.6193	1.02796	0.964099	TAF145	TFIID subunit, 5- prime end
orf19.4456	0.793879	0.674632	GAP4	amino acid permease
orf19.4455	0.948905	0.964216		hypothetical protein
orf19.4451	0.985278	0.947169	RIA1	RIbosome Assembly; Elongation Factor Like;GTPase;translation elongation factor eEF4
orf19.4450.1	5.06425	1.39641		hypothetical protein identified by cDNA isolation
orf19.4450	0.969333	0.990591		zinc finger transcription factor
orf19.4449	0.890626	1.09039	LYS7	copper chaperone involved in lysine biosynthesis and oxidative stress protection
orf19.4448	0.905916	0.978759	SOG2	leucine-rich repeat protein
orf19.4447	0.837585	0.87411	YMC1	mitochondrial carrier protein
orf19.4446	0.967623	0.989706		putative permease
orf19.4445	1.26078	0.94846		hypothetical protein
orf19.4444	1.15432	1.08779	PHO15	4-nitrophenyl phosphatase
orf19.4443	0.933326	1.11351	YPD1	two-component phosphorelay intermediate
orf19.4442	1.02909	0.914803	ALG9	mannosyltransferase that catalyzes the transfer of mannose from Dol-P-Man to lipid-linked oligosaccharides
orf19.4441	0.974255	0.92068	DNA43	required for S-phase initiation or completion
orf19.4440	0.957759	0.941589	COG3	Conserved Oligomeric Golgi complex 3 secretion (golgi retention) deficient;required for vesicle tethering to the yeast Golgi apparatus
orf19.4439.1	0.953725	0.994473		conserved hypothetical protein
orf19.4439	0.862591	0.997436		hypothetical membrane protein
orf19.4438	1.03598	1.09637	RME1	zinc-finger transcription factor
orf19.4437	1.03533	1.01695	ISW1	ATPase component of a four subunit chromatin remodeling complex
orf19.4436	0.887571	0.923883	GPX2	glutathione peroxidase
orf19.4435	1.01841	0.930099	STU1	mitotic spindle protein
orf19.4433	1.86309	1.76301	CPH1	transcription factor modulated by MAP kinase cascade and involved in filemantous growth;homolog of budding yeast Ste12p
orf19.4432	1.08885	0.967471	KSP1	serine/threonine protein kinase
orf19.4430	0.987822	0.991489		ubiquitin regulatory domain protein
orf19.4428	1.02238	0.923185		conserved hypothetical protein
orf19.4427	1.04851	1.0495	SKP1	involved in kinetochore function and ubiquitin-mediated proteolysis;kinetochore protein complex CBF3
orf19.4426	0.896349	1.2202	PEX3	peroxisomal integral membrane protein
orf19.4424	0.997044	1.01143	PHO3	acid phosphatase
orf19.4423	0.837979	0.908365		conserved hypothetical protein
orf19.2800
orf19.2799	0.923864	0.959159	GPI8	essential for GPI anchor attachment
orf19.2798	0.984951	0.961435		putative helicase
orf19.2797	1.026	0.999888		putative helicase
orf19.2796	0.859919	0.892598	POL12	DNA polymerase alpha-primase complex B subuni
orf19.2795	0.925763	0.978711	LHP1	RNA binding protein similar to human La antigen
orf19.2794	0.897678	0.913255		putative racemase
orf19.2792	0.962476	0.912434	IST2	putative calcium and sodium channel protein
orf19.2791	1.19772	1.24748	BBC1	associates with the Bee1p-Vrp1p-Myo3/5p complex
orf19.2790	1.05676	0.979398	SWD2	member of Set1p complex, histone methyl transferase
orf19.2789	0.957254	1.04465		hypothetical protein
orf19.2788	0.978085	1.01301	RIB6	DRAP deaminase and pseudouridylate synthase involved in riboflavin synthesis
orf19.2787	1.03725	1.0411	PRY5	strong similarity to the plant PR-1 class of pathogen related proteins
orf19.2786	0.92988	0.975133	APL3	clathrin associated protein complex large subunit
orf19.2785	0.596199	0.638069	ATP7	ATP synthase d subunit
orf19.2784	0.922623	0.950435		hypothetical protein
orf19.2783	0.910283	0.990556	PIR32	member of the Pir1p/Pir2p/Pir3p family
orf19.2782	0.691248	0.774153	GRX5	glutaredoxin
orf19.2781	0.960371	1.01255	RCK1	Ca/calmodulin-dependent ser/thr protein kinase
orf19.2779	1.23874	1.0329		hypothetical protein
orf19.2778	1.05035	1.00282		conserved hypothetical protein
orf19.1227	0.738285	0.821903		hypothetical protein
orf19.1228	1.07381	1.01168	HAP2	global regulator of respiratory genes
orf19.1229	0.924399	1.00834	CSE1	specific exportin for Srp1p
orf19.1232	0.820746	0.937675	VRG4	GDP-mannose transporter into the lumen of the Golgi
orf19.1233	0.887595	0.744502	ADE4	amidophosphoribosyltransferase
orf19.4712	1.04588	0.844999	MRS512	Major Repeat Sequence
orf19.4713	0.958206	0.851151		hypothetical protein
orf19.5049	1.00343	1.01003		conserved hypothetical protein
orf19.5050	0.865034	1.02307	MTO1	Mitochondrial Translation Optimization
orf19.5051	1.02536	1.05603		conserved hypothetical protein
orf19.5052	0.763111	0.888476		conserved hypothetical protein
orf19.5053	1.05337	0.986131	ECO1	sister chromatid cohesion
orf19.5054	1.06148	0.906362	BNA6	Biosynthesis of Nicotinic Acid
orf19.5056	0.980705	1.0125	APC10	anaphase promoting complex component
orf19.5057	1.04206	1.11571		hypothetical protein
orf19.5058	1.09249	0.910787	SMI1	regulator of 1,3-beta-glucan synthesis
orf19.5059	1.00508	1.15514	GSH1	gamma-glutamylcysteine synthetase
orf19.5061	0.844297	0.733284	ADE5	phosphoribosylamine-glycine ligase and phosphoribosylformylglycinamidine cyclo-ligase
orf19.5063	0.644555	1.29378		hypothetical protein
orf19.5064	0.9995	0.921463	MRPL3	mitochondrial ribosomal protein
orf19.5065	1.08453	0.97853	ERD1	required for retention of luminal ER proteins
orf19.5066	0.917858	0.932163		conserved hypothetical protein
orf19.5067	0.991451	0.99511		conserved hypothetical protein
orf19.5068	0.944622	0.870107	IRE1	protein kinase
orf19.5069	1.17812	1.01266		conserved hypothetical protein
orf19.5070	1.03995	0.991919		hypothetical protein
orf19.5071	0.986596	0.938896	NRP1	RNA-binding, Ran zinc finger protein
orf19.5073	0.964611	0.984666	DPM1	dolichol-P-mannose synthesis
orf19.5074	0.910394	0.958511	UBA2	ubiquitin-activating -like enzyme
orf19.5076	1.02147	0.989644	PFY1	profilin
orf19.5077	0.743401	0.90081		hypothetical protein
orf19.5078	1.1616	1.25135		hypothetical protein
orf19.5079	1.05583	2.70703	CDR4	ABC transporter
orf19.5081	0.874294	0.825899	FUN12	general translation factor eIF2 homolog
orf19.5083	0.87205	0.849334	FUN11	GTP-binding protein
orf19.5085	1.0194	0.839881	PSE1	karyopherin-beta
orf19.5087	0.93936	0.949563	BUD6	bud site selection protein
orf19.5089	1.06063	1.01941	EST2	telomerase reverse transcriptase
orf19.5090	1.09274	0.988883	TAD3	tRNA-specific adenosine-34 deaminase subunit
orf19.5092	1.07113	0.982481		hypothetical protein
orf19.5093	1.00007	1.05021	SFH1	chromatin modeling
orf19.5094	1.02322	1.07607	BUL3	ubiquitin-mediated protein degradation
orf19.5095	2.18312	1.47524	OSH1	oxysterol binding protein
orf19.5097	1.01476	1.10942	CAT8	transcription factor involved in gluconeogenesis
orf19.5098	0.980471	0.985025	NTG2	endonuclease III-like glycosylase
orf19.5100	0.992384	0.929795	MLT1	ATP-dependent transporter
orf19.5101	1.12638	1.11327	CCR4	glucose-repressible ADH transcriptional effector
orf19.5102	1.61609	1.29088	PLB5	phospholipase B3
orf19.5103	0.932793	1.01015	PMU1	phosphoglycerate mutase
orf19.5104	0.974838	0.980818	LTP1	protein-tyrosine-phosphatase
orf19.5105	1.10545	1.10716	GAL11	transcription activator
orf19.5106	1.01467	0.938445	DIP2	beta transducin
orf19.5107	1.08534	1.01419	NOT5	negative transcriptional regulator
orf19.5110	0.890271	1.10433		conserved hypothetical protein
orf19.5112	1.17214	1.07868	TKL1	transketolase 1
orf19.5113	8.87486	2.70899	ADH2	alcohol dehydrogenase
orf19.5114	1.20536	0.937007	GRD19	retrieval from vacuole to Golgi
orf19.5117	1.50253	2.1343	OLE1	stearoyl-CoA desaturase
orf19.5118	1.08138	0.917882	SDS24	spindle-pole body protein
orf19.382			TEF3	translational elongation factor EF-1 alpha
orf19.384	0.918565	0.896798		conserved hypothetical protein
orf19.385	0.738601	0.584454	GCV2	glycine decarboxylase complex P subunit
orf19.386	0.512669	0.591099	SAM4	AdoMet-homocysteine methyltransferase
orf19.387	0.972364	1.06057	STO1	large subunit of the nuclear pre-mRNA cap-binding protein complex
orf19.388	1.02443	0.985198	CAF16	CCR4/NOT transcription regulation complex associated factor, ATP binding (ABC) domain
orf19.389	1.10251	0.95183		hypothetical protein
orf19.390	1.11501	0.849963	CDC42	Rho GTP-binding protein regulating the cell cycle
orf19.391	1.56309	1.03029	UPC2	transcriptional regulator of the sterol biosynthesis
orf19.392	1.16641	1.00813	CBP4	ubiquinol-cytochrome c reductase assembly factor
orf19.393	0.943469	0.974957	APS3	AP-3 complex subunit functioning in gogi-to-vacuole protein transport
orf19.394	1.08055	0.990632	BNA5	kynureninase with role in NAD biosynthesis
orf19.395	2.21273	2.32115	ENO1	enolase I
orf19.396	1.13995	0.928877		hypothetical protein
orf19.397	0.798505	0.768643	MRPL28	mitochondrial ribosomal protein of the large subunit
orf19.398	1.17475	1.00721		hypothetical protein
orf19.399	1.18103	0.972034	YPK2	ser/thr protein kinase
orf19.400	1.07298	0.967793		hypothetical protein
orf19.401	0.801233	0.764324	TCP1	component of chaperonin-containing T-complex
orf19.403	0.905843	0.986053	PCL2	G1 cyclin
orf19.405	1.09405	1.23883	VCX1	vacuolar H+/Ca2+ exchanger
orf19.406	4.79063	2.66239	ERG1	squalene epoxidase(monooxygenase), erosterol biosynthesis
orf19.407	1.07386	0.875334	GCD6	translation initiation factor eIF-2B epsilon subunit, GEF
orf19.409	0.943523	0.891926		conserved hypothetical protein
orf19.4720	1.03875	1.00727	CTR2	copper transpport protein
orf19.4721	0.983039	0.736347		hypothetical protein
orf19.4722	0.995012	1.02881	RTG1	helix-loop-helix (bHLH) transcription factor
orf19.4723	0.914964	1.06954	FAD1	flavin adenine dinucleotide (FAD) synthetase
orf19.4724	0.971064	1.16476	PRP11	pre-mRNA splicing factor;snRNA-associated protein
orf19.4725	1.00624	1.02986	SWI6	transcription factor involved in cell cycle dependent gene expression
orf19.4726	1.34799	1.02729	FRQ1	calcium binding protein;regulator of phosphatidylinositol-4-OH kinase protein
orf19.4727	0.922069	0.970552	EMI5	Early Meiotic Induction
orf19.4728	0.936583	1.10858		ankyrin
orf19.4730	1.05705	1.02063		conserved hypothetical protein
orf19.4731	0.969106	0.906865	COG5	Conserved Oligomeric Golgi complex 5
orf19.4732	1.1036	0.935688	SEC24	component of COPII coat of ER- Golgi vesicles
orf19.4733	0.753008	0.781233	YMC3	mitochondrial carrier protein
orf19.4734	0.947282	0.992774		hypothetical protein
orf19.4735	1.43168	1.05485		putative ornithine cyclodeaminase
orf19.4736	1.04364	1.16822	PHO8	vacuolar alcaline phosphatase
orf19.4737	1.08599	1.10167	DHA12	membrane transporter of the MFS-MDR family
orf19.4738	1.05074	1.01153		conserved hypothetical membrane protein
orf19.4739	0.939494	1.06211	MSS116	mitochondrial RNA helicase of the DEAD box family
orf19.4740	0.942996	0.94504	PRH1	peptidyl-tRNA hydrolase
orf19.4741	1.01154	1.1091		hypothetical protein
orf19.4742	0.949312	0.979872		hypothetical protein
orf19.4743	0.954452	0.95882	AFG1	ATPase family gene
orf19.4744	0.965793	0.948663		myotubularin-related dual specificity phosphatase
orf19.4746	1.0302	1.02917	JIP5	Jumonji Interacting Protein
orf19.4747	1.1855	1.47224	HEM14	mitochondrial protoporphyrinogen oxidase
orf19.4748	1.09531	0.95258	MSL1	U2 snRNA-associated protein
orf19.4749	1.03608	0.930398		hypothetical membrane protein
orf19.4750	0.988599	1.03362		hypothetical protein
orf19.4751	0.82774	0.848923	RSM25	mitochondrial ribosome small subunit component
orf19.4752	1.25281	1.34069	MSN4	zinc finger transcription factor
orf19.4753	1.54002	1.8527	FRK26	6-phosphofructose-2-kinase
orf19.4754	1.00611	1.05289	ZWF1	glucose-6-phosphate dehydrogenase
orf19.4755	0.923087	0.992907	KEX2	Kexin protease;late Golgi endoprotease that processes of alpha-factor
orf19.4756	1.20526	1.43738	YTP1	conserved transmembrane protein
orf19.4757	0.903708	0.996943	NAR1	nuclear architecture related protein with homology to human Narf (Nuclear prelamin A Recognition Factor)
orf19.4758	0.661625	0.73494	NUO1	mitochondrial complex I NUIM TYKY subunit (proton translocation);NADH:Ubiquinone Oxidoreductase (Complex I)
orf19.4759	1.03987	0.646578	COX5A	cytochrome-c oxidase subunit Va
orf19.4760	1.018	1.12024		conserved hypothetical protein
orf19.4761	0.942658	0.95685	SIR2	NAD-dependent histone deacetylase
orf19.4763	1.30122	1.26054		hypothetical protein
orf19.4764	0.930717	0.976629	PAN2	component of Pab1-stimulated poly(A) ribonuclease
orf19.4765	0.582528	1.00368	CCW12	cell wall mannoprotein
orf19.4766	0.895506	1.02084	ARG81	component of the ARGR regulatory complex which regulates arginine-responsive genes
orf19.4767	0.977386	0.924709		zinc finger protein
orf19.4768	1.02503	1.0022		hypothetical protein
orf19.4769	0.707646	0.74793	IPT1	necessary for synthesis of mannose-(inositol-P)2-ceramide (M(IP)2C);inositolphosphotransferase 1;mannosyl diphosphorylinositol ceramide synthase
orf19.4771	1.17946	1.14709	MNN12	carbohydrate metabolism, cell wall maintenance
orf19.4772	0.887586	0.971275	SHO1	transmembrane osmosensor;involved in the HOG1 high-osmolarity signal transduction pathway
orf19.4773	1.02063	1.0267	AOX2	alternative oxidase
orf19.4774	0.95419	1.02968	AOX1	alternative oxidase
orf19.4775	0.914465	1.00295	CTA8	similar to heat shock transcription factor
orf19.4776	1.09286	0.977399	LYS143	zinc finger transcription factor of the LYS14 family
orf19.4777	2.45836	1.70129	DAK2	dihydroxyacetone kinase
orf19.4778	0.965442	1.13289	LYS142	zinc finger transcription factor of the LYS14 family
orf19.4779	2.91573	1.44862		multidrug-resistance transporter
orf19.4780	1.0569	1.03418		multidrug transporter
orf19.4781	1.02365	1.00542	GRP1	GRE2-related protein;dihydroflavonol-4-reductase
orf19.4783	0.989065	0.971515		conserved hypothetical protein
orf19.4784	0.907502	0.926809	CRD1	copper-transporting P1-type ATPase
orf19.4785	0.997167	0.890066	PTC1	protein serine/threonine phosphatase 2c
orf19.4786	1.00845	1.01667		hypothetical protein
orf19.4787	0.992908	1.10237		DnaJ-like chaperone
orf19.4788	1.0474	1.44743	ARG5,6	N-acetyl-gamma-glutamyl-phosphate reductase and acetylglutamate kinase;N-acetyl-gamma-glutamyl-phosphate reductase and acetylglutamate kinase;acetylglutamate kinase and acetylglutamyl-phosphate reductase
orf19.4789	1.01227	1.0249	ALD3	class II aldolase
orf19.4791	1.05311	1.11008		hypothetical protein
orf19.4792	1.0969	0.966357		hypothetical protein
orf19.4793	0.934688	0.969992		conserved hypothetical protein
orf19.4795	0.985554	1.01251		hypothetical protein
orf19.4796	0.900873	0.882677	CAF20	binds to eIF-4E, the mRNA cap-binding protein
orf19.4798	0.924382	0.981025	EFR3	membrane protein with weak similarity to myosins
orf19.4799	1.01255	1.07203	CEF1	myb-related DNA-binding protein required during G2/M transition
orf19.4800	0.917703	0.996479	RIM20	Rim101p activating protein
orf19.4801	0.901033	1.03991	MOD5	tRNA isopentenyltransferase
orf19.4802	1.23115	1.45608	FTH1	iron permease
orf19.4803	0.930772	0.938405		hypothetical membrane protein
orf19.4804	0.993628	1.00242	LIP2	secretory lipase
orf19.4805	0.889744	0.784796	RSN1	membrane transporter
orf19.4807	0.92091	0.933127	PPA2	mitochondrial inorganic pyrophosphatase
orf19.4808	1.00312	1.00605	NUP188	nucleoporin;nuclear transport
orf19.4809	0.947183	0.983027	ERG12	mevalonate kinase
orf19.4811	0.786646	0.843311		putative tricarboxylate carrier;sugar carbohydrate transporter
orf19.4812	0.914347	1.01004		holo-(acyl-carrier protein) synthase;holo-ACP synthase;4'-phosphopantetheinyl transferase acpS
orf19.4813	0.698353	0.669451	GUA1	GMP synthase
orf19.4814	0.960808	0.938177		hypothetical protein
orf19.4815	0.90949	0.93122	YTM1	microtubule-associated protein
orf19.4816	1.24409	1.21171		conserved hypothetical protein
orf19.4817	0.938106	0.90495	RAM2	geranylgeranyltransferase type I alpha subunit;CAAX farnesyltransferase alpha subunit
orf19.4818	1.07295	1.1717		hypothetical protein
orf19.4819	0.986267	1.05391		hypothetical protein
orf19.4820	0.914119	0.940133		conserved hypothetical protein
orf19.4821	0.993975	1.00164	LIP1	secretory lipase
orf19.4822	0.991813	1.00254	LIP10	secretory lipase
orf19.4823	0.979465	0.963349	LIP6	secretory lipase
orf19.4824	0.97702	0.972693		hypothetical protein
orf19.4825	1.10659	1.40224	FMC1	formation of mitochondrial complexes;assembly factor of ATP synthase in heat stress;Formation of Mitochondrial Cytochromes
orf19.4826	0.569157	0.483376	IDH1	mitochondrial isocitrate dehydrogenase 1
orf19.4827	0.801817	0.798372	ADE12	adenylosuccinate synthetase
orf19.4828	1.01026	1.02192		hypothetical protein
orf19.4829	1.00172	0.830117	DOA1	required for normal intracellular ubiquitin metabolism and for normal rates of proteolysis of ubiquitin-dependent proteolytic substrates in vivo
orf19.4830	0.93681	0.975006		hypothetical protein
orf19.4831	0.721729	0.82993	CFA1	cyclopropane-fatty-acyl-phospholipid synthase
orf19.4833	0.8534	0.950331	MLS1	malate synthase
orf19.4834	0.996771	1.04722		hypothetical protein
orf19.4835	0.987665	0.977991	UTP7	part of small (ribosomal) subunit (SSU) processosome (contains U3 snoRNA)
orf19.4836	1.12995	1.14255	URA1	dihydroorotate oxidase
orf19.4837	1.04273	1.15485	DAM1	mitotic spindle pole protein
orf19.4839	0.938788	0.987224	RMD7	conserved hypothetical protein
orf19.4841	0.988805	1.13467	SHY1	mitochondrial protein involved in respiration
orf19.4842	1.04499	1.01958		hypothetical protein
orf19.4843	0.91734	1.1533		conserved hypothetical protein
orf19.4844	0.941824	1.0327	AIR1	arginine methyltransferase-interacting RING finger protein
orf19.4845	0.982432	1.00295		conserved hypothetical protein
orf19.4846	0.9479	0.752464		GTP-binding protein
orf19.4847	0.933177	0.939974		hypothetical protein
orf19.4848	1.04847	0.893194	SKI3	antiviral protein with tetratricopeptide repeats
orf19.4849	0.987633	1.03389	STS1	nuclear protein involved in ubiquitin-dependent protein catabolism
orf19.4850	1.10356	1.07392		conserved hypothetical membrane protein
orf19.4851	0.937763	1.01885	TFA1	large subunit of transcription factor tfIIE
orf19.4853	0.923853	1.00474	HCM1	fork head family transcription factor
orf19.4855	0.949663	0.980016	BUD31	similar to Xenopus G10 maternal transcript;possible role in bud site selection
orf19.4856	1.24786	1.19861	LIP3	secretory lipase
orf19.4857	1.11496	1.06386		hypothetical protein
orf19.4858	1.07059	1.02659	VSP41	vacuolar protein sorting
orf19.4861	0.882545	0.970819		hypothetical protein
orf19.4861.1	0.986411	1.08204		hypothetical protein
orf19.4862	0.762646	0.78291		conserved hypothetical protein
orf19.4862.2	0.96364	1.07782	PET100	cytochrome c oxidase-specific assembly factor
orf19.4863	0.947319	0.974066	PDC2	pyruvate decarboxylase regulator
orf19.4864	0.961062	0.989082	YJU3	alpha/beta hydrolase
orf19.4865	1.13919	0.906702	SAC1	polyphosphoinositide phosphatase;recessive suppressor of secretion defect
orf19.4866	1.05988	0.874398	CPP1	probable protein-tyrosine phosphatase
orf19.4867	1.03253	1.00785	SWE1	serine/tyrosine dual-specificity protein kinase that inhibits G2/M transition
orf19.4869	1.39375	1.05401	SFU1	GATA type transcriptional activator of nitrogen-regulated genes
orf19.4870	0.881151	0.885937	DBP3	ATP-dependent RNA helicase CA3 of the DEAD/DEAH box family
orf19.4871	1.05038	1.29565	ERO1	required for protein disulfide bond formation in the ER
orf19.4872	1.05516	1.02882		hypothetical protein
orf19.4873	0.983008	1.01562		hypothetical protein
orf19.4874	0.867261	0.9305	MNN3	type II Golgi membrane protein;alpha-1, 2- mannosyltransferase
orf19.4875	0.976026	1.06499	CWC21	conserved hypothetical protein
orf19.4878	1.01726	0.974668		weak similarity to mammalian neurofilament triplet H proteins
orf19.4879.2	0.954754	0.83396	NTF2	nuclear transport factor
orf19.4880	1.03301	0.968765		hypothetical protein
orf19.4882	1.0611	1.17678	TFA2	RNA polymerase II TFIIE small unit
orf19.4883	1.12293	1.00525		conserved hypothetical protein
orf19.4884	0.994887	0.964553	TOS9	required for gluconate-H+ symport
orf19.4885	0.494898	0.470998	MIR1	mitochondrial phosphate transport protein
orf19.4886	1.02883	1.00013		hypothetical protein
orf19.4887	1.29744	0.971407	ECM21	calcofluor resistance;involved in cell wall biogenesis and architecture
orf19.4888	0.983056	0.943165		hypothetical protein
orf19.4889	0.877447	0.852387	HOL2	histidinol and sodium permease;member of major facilitator superfamily multidrug-resistance protein subfamily 1
orf19.4890	0.943129	0.986977	CLA4	serine-threonine kinase involved in cytokinesis and maintenance of hyphal growth
orf19.4892	1.16925	1.32209	TPK1	cAMP-dependent protein kinase
orf19.4893	1.00702	1.18896		conserved hypothetical protein
orf19.4894	1.01945	0.994715		similar to demethylmenaquinone methyltransferase
orf19.4895	0.963448	0.997455		hypothetical protein
orf19.4896	0.975089	1.00866	RPA34	RNA polymerase I subunit
orf19.4897	0.977224	1.03035	SFH5	phosphatidylinositol transfer protein
orf19.4898	0.911809	0.872638		similar to retroviral tat-binding protein
orf19.4899	0.955026	1.05902	CGA1	glycoaqmylase involved in beta-1,6-glucan synthesis;glucosidase II
orf19.4900	0.697608	0.765521	MNN13	mannosyltransferase
orf19.4901	1.12774	1.08844	TMT2	trans-aconitate methyltransferase
orf19.4903	1.16743	1.15321	GPI12	N-acetylglucosaminylphosphatidylinositol de-N-acetylase
orf19.4904	0.908528	1.00736	ARP6	actin-related protein
orf19.4905	0.975243	0.978498		conserved hypothetical membrane protein
orf19.4906	1.01837	1.04655		hypothetical protein
orf19.4907	1.0357	1.474		conserved hypothetical protein
orf19.4908	0.982524	0.949715		hypothetical protein
orf19.4909	0.858355	0.844489	CBK1	cell wall biosynthesis kinase
orf19.4909.1	0.621564	0.607012	RPL42A	ribosomal protein L42A
orf19.4910	0.88453	1.05414		hypothetical protein
orf19.4911	0.938424	1.06385		putative zinc finger protein
orf19.4912	1.07352	1.19687		conserved hypothetical protein
orf19.984	0.920823	0.985046	PHO82	vacuolar alkaline phosphatase
orf19.985	0.920056	1.0876		conserved hypothetical protein
orf19.986	1.53052	1.46161	GLY1	threonine aldolase
orf19.988	0.980827	0.947752		conserved membrane protein
orf19.989	0.819133	0.788231	MRPS5	mitochondrial ribosomal protein S5
orf19.991	0.903408	0.926578	DJP1	DnaJ-like co-chaperone required for peroxisome biogenesis
orf19.992	1.09251	1.03944		putative aminopeptidase
orf19.993	1.34792	0.954371		conserved hypothetical protein
orf19.994	0.941036	1.07183		hypothetical protein
orf19.996	1.0598	1.13867		hypothetical protein
orf19.997	0.962817	1.03692		hypothetical protein
orf19.998	1.0889	0.995384		hypothetical protein
orf19.999	0.875433	1.07966	GCA1	glucoamylase
orf19.1002	0.950459	0.969993		hypothetical protein
orf19.1005	0.933638	1.04742	LRR	leucine rich repeats
orf19.1830	0.974407	0.982697		hypothetical protein
orf19.1831	0.961615	0.944762		hypothetical protein
orf19.1832	0.887246	1.03951	TPN1	putative pyridoxine transporter
orf19.1833	0.833794	0.9309	CBF5	nucleolar pseuduridine synthase and putative microtubule binding protein
orf19.1834	0.941976	1.0572	NUP189	nuclear pore complex subunit
orf19.1835	0.928308	0.973558	PEA2	required for some forms of polarized growth, localized to sites of polarized growth
orf19.1836	1.01877	1.04029	APN2	AP endonuclease
orf19.1837	0.984151	1.20223	SPT15	TATA- binding protein TBP
orf19.1839	0.787555	0.741335	RPA190	alpha subunit of RNA polymerase I
orf19.1840	1.09832	1.13178		conserved hypothetical protein
orf19.2352	0.947375	0.954562		conserved hypothetical protein
orf19.2351	0.856235	0.972699	NIT3	nitrilase
orf19.2350	1.18602	1.02548		highly conserved hypothetical protein, MFS family transporter
orf19.2347	0.892738	0.956524	MNN21	golgi alpha-1,2-mannosyltransferase (putative)
orf19.2346	1.08811	0.978154		highly conserved hypothetical protein
orf19.2344	1.30205	5.22517	ASR1	hypothetical protein
orf19.2343	0.746997	0.802911	STP22	putative ubiquitin receptor implicated in vacuolar targeting of plasma membrane proteins
orf19.2342	0.820316	0.876496	SFT2	similar to mammalian syntaxin 5
orf19.2341	1.28357	1.28232	HNT1	similarity to protein kinase C inhibitor-I, histidine triad nucleotide-binding proteins
orf19.2340	1.17661	1.2665	CDC48	microsomal ATPase involved in secretion, peroxisome formation and gene expression
orf19.2337	1.27099	1.06014	ALP1	high-affinity permease for basic amino acids
orf19.2336	1.04427	0.947756	PRY3	similar to the plant PR-1 class of pathogen related proteins
orf19.2335	1.0199	0.956597		highly conserved hypothetical protein
orf19.2334	0.911243	0.985208	BIG1	membrane protein involved in cell wall biosynthesis
orf19.2333	1.2172	0.995413		highly conserved oxidoreductase
orf19.2332	0.907212	1.01509	ECM11	hypothetical protein
orf19.2331	0.933455	0.914903	ADA2	transcription factor, member of ADA and SAGA complexes
orf19.2329.1	0.843547	0.691849	RPS17B	ribosomal protein S17.e.B
orf19.2330	0.858858	0.920297	UTP6	U3 snoRNP protein
orf19.2328	1.00241	1.00289		conserved hypothetical protein
orf19.2326	0.94766	0.89177	ESC2	involved in silencing
orf19.2325	0.94804	0.964601	TFC6	91 kDa tau91 subunit of transcription factor IIIC (TFIIIC)
orf19.2324	1.0034	1.00927	UBA4	ubiquitin (URM1) activating enzyme
orf19.2322.3	0.885979	0.928034	ERP5	membrane protein involved in the secetory pathway and membrane trafficking
orf19.2320	1.00896	1.16603	RIO1	protein serine kinase
orf19.2318.1	0.960685	0.973953		hypothetical protein, essential
orf19.2319	0.982524	1.05681		conserved hypothetical protein
orf19.2317	0.995219	1.08971		hypothetical protein
orf19.2315	1.01419	1.25234	RTG3	bHLH/Zip transcription factor
orf19.2314	0.936844	1.14747		nucleolar coiled- coil protein
orf19.2313	1.07456	1.01091		conserved hypothetical protein
orf19.2312	0.930032	0.99429	FRE11	ferric reductase
orf19.2311	0.746005	1.03044	RPL8A	ribosomal protein L8B
orf19.2310.1	0.842418	0.644471	RPL29	ribosomal protein L29
orf19.2310	0.84927	0.903098		conserved hypothetical protein
orf19.2309.2	0.845806	0.685346	RPL2B	60S large subunit ribosomal protein L2B
orf19.2309	0.93814	1.07845	PET127	putative part of mitochondrial translation system
orf19.2308	1.30197	1.53569	PFK26	6-phosphofructose-2-kinase
orf19.2307	1.024	1.05474	PFS2	polyadenylation factor I subunit 2
orf19.2306	0.817101	0.896866		conserved hypothetical protein
orf19.2305	0.830839	0.96627	GIM4	prefoldin subunit 2
orf19.2304	1.11076	1.01632	GVP36	golgi vesicle protein
orf19.2303	0.964789	0.960672		conserved hypothetical protein
orf19.2302	0.963166	1.00985		conserved hypothetical protein
orf19.2301	0.953465	0.982897	NAS2	putative proteasome modulator
orf19.2299	0.784761	0.877177	URM1	ubiquitin-like protein
orf19.2298	0.919257	1.03354	WBP1	oligosaccharyl transferase beta subunit precursor
orf19.2297	1.10163	1.11355	ARL3	putative ADP-ribosylation factor in the carboxypeptidase Y pathway
orf19.2296	1.09954	1.21732		hypothetical protein
orf19.681	1.06583	1.21632		jun-like transcription factor
orf19.680	0.842791	0.711942	TIM50	mitochondrial inner membrane protein required for protein import
orf19.679	0.92578	0.961848		hypothetical protein
orf19.677	1.1588	0.965509	CHO1	phosphatidylserine synthase
orf19.676	1.04577	1.06144	BIM1	microtubule-binding protein
orf19.675	3.40948	2.84495		hypothetical protein
orf19.674	0.948558	0.981569	CWC2	complexed with Cef1p in spliceosome
orf19.673	1.0615	1.0172	OYE31	NADPH dehydrogenase
orf19.672	0.994865	1.01793	PRP28	pre-mRNA splicing factor RNA helicase of DEAD box family
orf19.671	1.24247	0.879963		conserved hypothetical protein
orf19.670.2	1.08966	1.21661		hypothetical protein
orf19.670	1.06807	0.900038	SMT3	sumoylation factor associated with kinetochor function
orf19.669	0.938511	0.980841	PRM1	pheromone-regulated membrane protein
orf19.668	0.902476	0.885231	TOS4	transcription factor target of SBF
orf19.667.1	0.695837	0.623428	RPL37B	ribosomal protein L37B
orf19.666	0.900836	0.997877	LCD1	DNA damage response cell cycle checkpoint protein
orf19.665	0.864032	1.02206	EMG1	involved in ribosome small subunit biogenesis
orf19.664	0.962605	1.00397		hypothetical protein
orf19.663	1.09476	1.04279	GIN4	ser/thr protein kinase
orf19.661	0.929904	1.07279	KRR1	essential for nucleolar ribosomal 18S rRNA processing
orf19.660	1.07699	0.985273		hypothetical protein
orf19.658	1.1161	1.01801	MRC1	mediator of the replication checkpoint
orf19.657	1.22288	1.33196	SAM2	S- adenosylmethionine synthetase
orf19.656	0.895072	0.985068	DPP2	diacylglycerol pyrophosphate phosphatase
orf19.655	0.818782	0.881337	PHO842	high-affinity inorganic phosphate/H+ symporter
orf19.1171	0.993965	1.06831		S-adenosylmethionine:diacylglycerol 3-amino-3-carboxypropyl transferase;lipid metabolism
orf19.1170	0.874542	0.871335		chorismate mutase
orf19.1169	1.09791	1.19073		conserved hypothetical protein
orf19.1168	0.828968	1.15034		potential fungal Zn(2)-Cys(6) binuclear cluster domain DNA binding factor
orf19.1167	1.01661	0.963092		alpha-ketoglutarate catabolism dioxygenase
orf19.1166	1.28172	1.29174		conserved hypothetical protein
orf19.1164	0.781653	0.776609	GAR1	nucleolar rRNA processing protein
orf19.1163	0.924782	1.00179		conserved hypothetical protein
orf19.1162.1	1.00112	1.01098		conserved hypothetical protein
orf19.1162	0.994854	1.22297		aromatic ring-cleaving dioxygenase
orf19.1161	1.08661	0.900344	PLD1	phospholipase D
orf19.1160	0.950414	1.04456		conserved hypothetical protein
orf19.1159	0.997318	0.911441	MET23	homoserine O-acetyltransferase
orf19.1158	0.992101	1.0083		hypothetical protein
orf19.1156	1.04469	0.902248		hypothetical protein
orf19.1155	0.969223	1.00756	DPP3	vacuolar diacylglycerol pyrophosphate phosphatase
orf19.1154	0.707811	0.725416	EGD1	beta subunit of the nascent-polypeptide-associated complex (NAC)
orf19.1153	2.17843	2.76357	GAD1	glutamate decarboxylase
orf19.1152	0.980557	0.943324		hypothetical protein
orf19.1150.1	1.10128	1.0253		hypothetical protein
orf19.1150	0.834759	1.01446	GLN32	zinc finger transcription factor
orf19.1149	1.14233	1.50118	ETR1	mitochondrial 2-enoyl thioester reductase
orf19.1148	1.01764	0.998175		hypothetical protein
orf19.1146	1.0062	0.945371		hypothetical protein
orf19.1144	1.05875	0.93715		conserved hypothetical protein
orf19.1143	0.862205	0.986402		hypothetical protein
orf19.1142	1.03175	0.949433	AVT4	related to the neuronal GABA vesicular transporters
orf19.1140	0.876002	1.04325		hypothetical protein
orf19.1139	0.897491	1.2526	SVL3	involved in vacuole function
orf19.1137	0.937151	0.964076	CDC8	thymidylate kinase
orf19.1136	0.96322	1.00852	APS2	similar to the AP-2 complex sigma2 subunit
orf19.1135	0.971123	1.05206	CKU70	Ku family DNA binding and repair protein
orf19.5282	1.03067	1.02338		hypothetical protein
orf19.5281	0.817416	0.812048	SCP160	mitotic chromosome transmission control
orf19.5280	1.24518	1.25978	MUP1	high affinity methionine permease
orf19.5279	0.86749	0.795351		conserved hypothetical protein
orf19.5278	1.01095	0.986445		conserved hypothetical protein
orf19.5277	0.845375	0.975176		conserved hypothetical protein
orf19.5276	1.04722	0.969203		conserved hypothetical protein
orf19.5275	1.00837	1.02017		conserved hypothetical protein
orf19.5274	1.03083	1.04791		conserved hypothetical protein
orf19.5271	0.884216	1.01938		conserved hypothetical protein
orf19.5270	1.01941	0.958589		conserved hypothetical protein
orf19.5269	0.927175	0.890998		conserved hypothetical protein
orf19.5268	1.03578	0.953349	NUT2	RNA polymerase II transcription factor
orf19.5267	0.999665	1.03508		hypothetical protein
orf19.5266	1.06826	0.936366		hypothetical protein
orf19.5265	1.27346	0.945305	KIP4	kinesin heavy chain homolog
orf19.5264	1.08077	1.03556		hypothetical protein
orf19.5263	1.10132	1.25531	SER3	3-phosphoglycerate dehydrogenase, serine biosynthesis
orf19.5262	0.971523	0.972326		hypothetical protein
orf19.5260	0.995551	0.963574	RPN2	proteasome regulatory subunit
orf19.5259	1.00526	1.04392		hypothetical protein
orf19.5258	0.993283	1.02783		conserved hypothetical protein
orf19.5257	0.844584	1.03373	LCB4	sphingolipid long chain base kinase
orf19.5256	0.98492	0.988729	USO3	similar to mammalian integrin
orf19.5255	0.986986	0.904463	PXA2	peroxisomal ABC transporter 2
orf19.5254	0.91653	0.97647		hypothetical protein
orf19.5253	1.09246	0.913042	YAK1	serine-threonine protein kinase
orf19.5251	0.836224	0.9734		potential fungal Zn(2)-Cys(6) binuclear cluster domain
orf19.5250	1.05572	1.20659		predicted CoA-binding protein
orf19.5249	0.85792	1.1109		conserved hypothetical protein
orf19.5248	0.925305	0.847157		hypothetical protein
orf19.5247	1.08179	0.979054		conserved hypothetical protein
orf19.5246	0.887643	0.882512		hypothetical protein
orf19.5245	1.01169	1.0055	BUL4	ubiquitin ligase binding protein
orf19.5244	0.679886	0.787498	MCD4	morphogenesis checkpoint dependent
orf19.5243	0.715772	0.826888	TRP3	anthranilate synthase / indole glycerol phosphate synthase, tryptophan biosynthesis
orf19.5242	0.88918	0.995075	CDC6	cell cycle control protein
orf19.5241	0.930414	1.20989		conserved hypothetical protein
orf19.5239	0.835934	0.954864		conserved hypothetical protein
orf19.5238	1.05337	0.823251		conserved hypothetical protein
orf19.5237	0.957963	0.999973	VPH2	vacuolar H+-ATPase assembly protein
orf19.5236.1	0.970327	0.89738		conserved hypothetical protein
orf19.5236	1.01401	0.918672	SRT1	cis-prenyltransferase homologue
orf19.5235	0.671763	0.791216		hypothetical protein
orf19.5234	0.956237	0.978313		conserved hypothetical protein
orf19.5233	0.980793	0.946062		hypothetical protein
orf19.5232	0.839335	0.971698		conserved hypothetical protein
orf19.5231.2	0.564941	0.518562	ATP19	subunit K of mitochondrial ATP Synthase
orf19.5231	0.870352	0.925438		hypothetical protein
orf19.5230	0.864375	0.834997	MRPS9	40S ribosomal protein S9, mitochondrial PRECURSOR
orf19.5229	1.04588	0.942049	DIS3	3'-5 exoribonuclease required for 3 end formation of 5.8S rRNA
orf19.5228	1.12395	0.943535	RIB3	3,4-dihydroxy-2-butanone 4- phosphate synthase, riboflavin biosynthesis
orf19.5227	0.992474	0.860365		hypothetical protein
orf19.5226	0.888831	0.965337	WRS1	tryptophan-tRNA ligase
orf19.5225.2	0.736622	0.82403	RPL27	ribosomal protein L27
orf19.5225	1.04994	0.985285		hypothetical protein
orf19.5224	0.94863	0.958575	PKH2	ser/thr protein kinase, phosphorylates, activates YPK1
orf19.5223	0.990428	1.0458		hypothetical protein
orf19.5221	1.07792	1.01479		hypothetical protein
orf19.5220	0.941159	0.784077	REX4	RNA EXonuclease; member of 3'->5' exonuclease family
orf19.5219	1.1097	1.04373	IRA2	GTPase activating protein
orf19.69.2	1.12065	1.00927		hypothetical protein
orf19.69	1.30322	1.05809		hypothetical protein
orf19.68.2	1.06489	0.95501		hypothetical protein
orf19.3767	1.08887	1.09292	PEP1	receptor for sorting of vacuolar proteins
orf19.3765	0.977267	0.974394	RAX2	membrane protein involved in bipolar budding
orf19.3764	0.924615	0.98327	GSG1	ER to Golgi transport protein (TRAPP)
orf19.3763	0.913838	0.968902		conserved hypothetical protein
orf19.3762	0.966199	1.07364		hypothetical protein
orf19.3761	1.05619	0.970013	CDC54	essential for initiation of DNA replication
orf19.3760	0.89151	1.00701	DLH1	meiotic recombination protein
orf19.3759	1.02091	1.01394	ELP4	RNA polymerase II Elongator protein subunit
orf19.3758	1.03437	1.03215	TMS1	putative membrane protein
orf19.3757	0.784871	0.536937	ATP20	protein associated with mitochondrial ATP synthase
orf19.3756	1.02035	1.08498	ROK1	DEAD box RNA helicase
orf19.3755	0.707793	0.749274	MRPL152	mitochondrial ribosomal protein MRPL15
orf19.6362	0.881254	0.943536	SPA2	spindle pole antigen;involved in cell polarity
orf19.6360	0.946181	1.07244		conserved hypothetical protein
orf19.6359	0.918562	0.915193	SOM1	peptidase of the protein sorting machinery
orf19.6358	1.14914	1.00501	MMS2	ubiquitin conjugating enzyme
orf19.6357	0.869996	0.991616	MAD1	coiled-coil protein involved in the spindle-assembly checkpoint
orf19.6356	0.972637	0.94446	PRP6	snRNP(U4/U6)-associated splicing factor;RNA splicing factor
orf19.6355	0.873412	0.927274	RSA2	involved in the regulation of ribosome biosynthesis
orf19.6354	0.896196	0.960252		hypothetical protein
orf19.6353	0.965865	0.99326	LRR	leucine-rich repeat protein
orf19.6351	1.01871	0.991266		hypothetical protein
orf19.6350	0.954542	1.00792		hypothetical protein
orf19.6349	0.989554	1.0096	RSV162	cytoskeletal binding protein;adapter protein that forms a complex that regulates actin, endocytosis, and viability following starvation or osmotic stress
orf19.6348	0.982719	1.08678		conserved hypothetical protein
orf19.6347	0.978887	0.99178	CDC40	member of the beta transducin family required for proper timing of DNA synthesis
orf19.6346	0.906704	0.986173	BCP1	similar to BRCA2 and Cip1/p21 interacting protein
orf19.6345	0.853504	0.976575	RPG1	translation initiation factor eIF3
orf19.6344	0.947679	0.795196	RBK1	ribokinase
orf19.6343	1.13496	0.948675	FEN1	involved in synthesis of 1,3-beta-glucan, a component of the cell wall, and elongation of fatty acids up to 24 carbons;1,3-beta-glucan synthase subunit;fatty acid elongase required for sphingolipid formation
orf19.6342	0.939464	1.00657		microfibrillar-associated protein 1| associated microfibril protein
orf19.6341	0.98475	1.03122	RIB7	second step in the riboflavin biosynthesis pathway;5-amino-6-(5-phosphoribosylamino)uracil reductase
orf19.6340	0.908088	0.977672	RPB5	RNA polymerase subunit (common to polymerases I, II and III)
orf19.4913	1.24703	1.41657		conserved hypothetical protein
orf19.4914	0.963924	0.939682		conserved hypothetical protein
orf19.4916	1.03376	1.02458		conserved hypothetical protein
orf19.4917	0.93433	0.925322		hypothetical protein
orf19.4918	1.01567	0.989999		conserved hypothetical protein
orf19.4919	0.987615	0.952768		transposase
orf19.4921	0.897998	0.885917		hypothetical protein
orf19.4922	0.997074	0.92551		hypothetical protein
orf19.4923	1.00763	1.08576		putative sugar transporter
orf19.4924	1.01285	1.09636		splicing factor 3b
orf19.4927	1.05307	1.12676	BNI1	regulator of budding
orf19.4928	1.04565	0.987077	SEC2	GDP/GTP exchange factor for Sec4p
orf19.4929	0.953371	0.895444	PET309	involved in expression of mitochondrial COX1
orf19.4930	0.953764	0.912474	SPC3	signal peptidase subunit
orf19.4931	0.884737	0.869197	CysRS	cysteinyl-tRNA synthetase
orf19.4931.1	0.602563	0.669191	RPL14B	ribosomal protein L14B
orf19.4932	0.67287	0.721382	MEF1	mitochondrial translation elongation factor
orf19.4933	1.00639	0.662619	ODD2	oleate delta-12 desaturase
orf19.4934	0.825021	0.899059	OPS4	opaque-phase-specific protein OP4 precursor
orf19.4936	0.973224	0.956386		hypothetical protein
orf19.4937	0.990652	1.07434	CHS3	chitin-UDP acetyl-glucosaminyl transferase 3
orf19.4939	0.93647	0.985128	MON2	Monensin/Brefeldin A sensitivity
orf19.4940	1.02078	1.11124	HIP1	histidine permease
orf19.4941	1.78493	1.35374	TYE7	basic helix-loop-helix transcription factor
orf19.4942	1.15302	1.24992		hypothetical protein
orf19.4943	2.07827	2.52872	PSA2	mannose-1-phosphate guanyltransferase
orf19.4945	0.987788	0.866489	MSH6	DNA mismatch repair protein
orf19.4946	0.880288	1.28668		hypothetical protein
orf19.4947	1.93524	2.2533		conserved hypothetical protein
orf19.4948	0.980228	1.00458	REX3	RNA exonuclease
orf19.4949	0.832051	1.04457		hypothetical protein
orf19.4950	1.30937	1.08226	AKR1	ankyrin repeat-containing protein
orf19.4951	1.05272	1.0091		hypothetical protein
orf19.4952	0.959705	0.969634		hypothetical protein
orf19.4952.1	0.974379	1.23289	FKB2	FK506-binding protein 2 precursor
orf19.4953	0.694986	0.740462		conserved hypothetical protein
orf19.4954	0.857461	0.99105	PPA1	vacuolar ATPase V0 domain subunit c
orf19.4955	0.959185	0.961424	SPS2	sporulation-specific protein 2 precursor
orf19.4956	1.04893	0.967759	RPN1	26S proteasome regulatory subunit
orf19.4958	0.937883	1.04558	EMC25	protein involved in cell wall biogenesis and architecture
orf19.4959	0.756331	0.681986		hypothetical protein
orf19.4960	1.46093	1.60676	SPE4	spermine synthase
orf19.4961	1.16277	0.982344	STP2	protein involved in pre-tRNA splicing
orf19.4962	1.04992	1.09146		hypothetical protein
orf19.4963	0.938502	0.992968	TCI1	protein phosphatase Two C- Interacting protein
orf19.4964	0.865553	0.856626		conserved hypothetical protein
orf19.4965	0.93735	1.30682		hypothetical protein
orf19.4966	0.927571	1.01298		probable mitochondrial carrier protein
orf19.4967	1.06064	1.04348	COX19	protein required for cytochrome c oxidase activity
orf19.4969	0.946675	0.930427	KEM1	multifunctional nuclease
orf19.4970	0.76752	0.820137		hypothetical protein
orf19.4972	0.940168	0.972548		zinc-finger containing protein
orf19.4975	3.37348	2.485	HYR1	hyphally regulated protein
orf19.4976	1.27371	1.05314		hypothetical protein
orf19.4979	1.10345	1.29623	KNS1	ser/thr protein kinase
orf19.4980	1.53807	2.10658	HSP70	heat shock protein 70
orf19.4981	1.09892	1.07024		sodium/calcium exchanger protein
orf19.4982	0.994197	0.984973	TGL3	triglyceride lipase-cholesterol esterase
orf19.4983	0.856619	0.894086		hypothetical protein
orf19.4984	0.941682	0.990733		conserved hypothetical protein
orf19.4985	0.938439	0.974843	GUP1	glycerol transporter
orf19.4987	0.917332	0.94918	NUP49	nuclear pore protein
orf19.4988	0.912598	0.926901		hypothetical protein
orf19.4991	1.18909	0.844768	MPT5	protein necessary for high temperature growth
orf19.4993	0.954008	0.923162	SEC18	vesicular fusion protein
orf19.4995	0.998798	0.962745		hypothetical protein
orf19.4996	0.891304	0.989437		conserved hypothetical protein
orf19.4997	1.06999	0.893862	SIP2	FOG1 protein
orf19.4998	1.02153	1.02305	TEA3	TY1 enhancer activator
orf19.5000	1.05777	1.02013	CYB3	cytochrome b2 precursor
orf19.5001	0.941897	1.00804	CRF1	copper resistance protein
orf19.5003	1.0775	1.09241		conserved hypothetical protein
orf19.5004	1.01336	0.990162	RAD54	DNA-dependent ATPase of the Snf2p family
orf19.5005	1.00091	0.956537	OSM2	osmotic growth protein
orf19.5006	0.770067	0.61781	GCV3	H-protein subunit of glycine cleavage system
orf19.5006.1	1.02405	1.04288	SNC2	synaptobrevin
orf19.5007	1.11316	1.14767	ACT1	actin
orf19.5008.1	0.966322	0.947225		conserved hypothetical protein
orf19.5009	0.886235	0.96453	KEL3	Kelch-repeat containing protein
orf19.5010	0.852408	1.03163	DIM1	dimethyladenosine transferase
orf19.5011	0.921165	0.999744	KAR9	microtubule orientation, karyogamy protein
orf19.5012	0.969113	1.04105		hypothetical protein
orf19.5013	1.04567	0.983692	PCM1	phosphoacetylglucosamine mutase
orf19.5014	1.12757	1.05858		conserved hypothetical protein
orf19.5015	0.876645	0.903404	MYO2	myosin 1 isoform
orf19.5016	0.968437	1.35447		conserved hypothetical protein
orf19.5017	0.994255	0.931812	DUR5	urea transport protein
orf19.5019	1.14917	1.02163		hypothetical protein
orf19.5020	1.02406	1.0327		conserved hypothetical protein
orf19.5021	1.03274	1.04017	PDX1	pyruvate dehydrogenase complex protein X
orf19.5022	0.940538	1.04375	SMF2	manganese ion transporter
orf19.5023	1.06265	1.12167	DAL7	allantoate permease
orf19.5024	1.4279	1.49344	GND1	6-phosphogluconate dehydrogenase
orf19.5025	1.51817	1.07337	MET3	ATP sulfurylase, Amino acid metabolism
orf19.5026	1.06398	1.12676	ZMS1	homolofous to Zinc Finger Protein C2H2
orf19.5027	0.905005	0.934179	LCB2	palmitoyl transferase
orf19.5029	0.975361	0.978144	MODF	putative membrane protein
orf19.5030	0.96041	0.960376	DOS2	protein involved in genome stability
orf19.5031	1.40589	1.01716	SSK1	putative reponse regulator two- component phosphorelay gene
orf19.5032	1.07946	1.70853	SIM1	protein invovled in control of DNA replication
orf19.5033	1.03068	1.01709	APG12	protein involved in protein-vacuolar targeting
orf19.5034	0.940726	0.863435		conserved hypothetical protein
orf19.5035	1.07833	1.05309	HPC2	protein involved in histone gene transcription regulation
orf19.7205	1.3511	1.50206	DUR7	urea active transport protein
orf19.7206	0.872021	0.975128		conserved hypothetical protein
orf19.7207	0.979721	1.02678	DOA4	ubiquitin-specific protease; DNA replication regulation
orf19.7208	1.00354	0.986958	SMK1	MAP kinase
orf19.7209	0.907624	0.991797	RDI2	rho GDP dissociation inhibitor
orf19.7210	1.11512	1.08737		Memo signaling protein
orf19.7212	0.983305	1.05101	APL1	AP-2 complex subunit, beta2- adaptin
orf19.7213	1.05033	1.16753		ATP-dependent RNA helicase
orf19.7214	1.06926	0.998502		glucan 1,3-beta-glucosidase
orf19.7215	0.891432	0.971933		conserved hypothetical protein, possibly U3 snoRNP protein
orf19.7215.3	0.720479	0.819634	HSP10	10 kDa mitochondrial heat shock chaperonin
orf19.7216	0.885514	0.945008	YPT52	GTP-binding protein of the rab/ypt family
orf19.7217	0.805615	0.854013	RPL4	ribosomal protein L4B
orf19.7218	0.926171	1.05936	PRY2	homology to plant PR-1 class of proteins
orf19.7219	1.19153	1.52925	FTR1	plasma membrane iron permease
orf19.7221	1.48257	1.60475	SET3	histone deacetylase complex
orf19.7222	0.549634	0.710436		conserved hypothetical protein
orf19.7223	0.904519	1.02965		conserved hypothetical protein
orf19.7224	0.972557	0.857539		conserved hypothetical protein
orf19.7225	1.02194	0.990294		hypothetical protein
orf19.7227	0.923358	1.01398		conserved hypothetical protein
orf19.7228	0.748022	0.862031		conserved hypothetical protein
orf19.7229	1.30759	1.45385		conserved hypothetical protein
orf19.7231	0.817866	0.814944	FTR2	plasma membrane iron permease
orf19.7232	0.987106	0.990667	IRR1	cohesin complex subunit
orf19.7234	0.923915	0.902929	RSC8	eighth largest subunit of RSC
orf19.7235	0.917191	1.01199		conserved hypothetical protein
orf19.7236	0.812679	0.822695	TIF35	translation initiation factor eIF3, p33 subunit
orf19.7237	0.979632	0.990169		conserved hypothetical protein
orf19.7238	1.10935	0.8935	NPL3	nucleolar shuttling protein with an RNA recognition motif
orf19.7239	0.93232	0.762611	CRP1	regulation of G-protein function
orf19.7242	1.15888	1.46918	NCR1	polytopic membrane protein involved in sterol homeostasis and trafficking
orf19.7243	0.78616	0.847862	DCD1	deoxycytidylate deaminase
orf19.7244	0.884194	1.00308		conserved hypothetical protein
orf19.7245	0.907733	0.954242		conserved hypothetical protein
orf19.7247	0.981717	1.17396	RIM101	Zn finger transcription factor;regulator of pH response
orf19.7250	0.937129	0.938529		conserved hypothetical protein
orf19.7251	0.889879	0.951407	WSC4	cell wall integrity and stress response component 4
orf19.7252	0.992031	0.95564		hypothetical protein
orf19.7254	0.968273	0.963082		conserved hypothetical protein
orf19.7255	0.795783	1.09657	RPC10	DNA-directed RNA polymerases small subunit
orf19.7257	0.914509	1.04747	MLH3	DNA mismatch repair
orf19.7258	1.11165	1.15601	DDI1	response to DNA alkylation
orf19.7260	1.01484	1.01829		similarity to aldose reductases
orf19.7261	1.24556	1.09363	GDI1	GDP dissociation inhibitor
orf19.7263	1.01795	1.07446		similarity to X-Pro dipeptidases
orf19.7264	1.05302	1.04384	RPN11	multicatalytic endopeptidase
orf19.7265	1.07075	1.11129	SAD1	snRNP assembly defective
orf19.7266	1.06132	1.12429		hypothetical protein
orf19.7267	0.96184	1.04909		conserved hypothetical protein
orf19.7269	0.991313	1.01801		aries arylalkylamine N-acetyltransferase
orf19.7270	1.01959	0.988279		hypothetical protein
orf19.7271	1.02512	1.05309		hypothetical protein
orf19.7272	1.03689	1.05288		hypothetical protein
orf19.7274	1.06311	0.987031		reverse transcriptase
orf19.7275	0.986792	0.998552	FGR24	reverse transcriptase
orf19.7276.1	1.08555	1.01912	CTA24	transcriptional activator, 3- prime end
orf19.7278	2.14539	1.49527	POL2	pol polyprotein, reverse transcriptase
orf19.1925			CTA210	transcription factor
orf19.1923	0.945458	1.03031	RRN3	RNA polymerase I transcription factor
orf19.1920	0.950425	0.939935	PIR3	putative cell wall protein of the PIR family
orf19.1917	1.0184	0.974194		conserved hypothetical protein
orf19.1915	0.912752	0.930543	MPP10	component of the U3 small nucleolar ribonucleoprotein (snoRNP)
orf19.1914	1.01137	1.09486		hypothetical protein
orf19.1913	0.924855	0.929124		hypothetical protein
orf19.1911	1.50405	1.80057	TOS2	Target of SBF
orf19.1910	1.0098	1.06724	OXR2	putative oxydoreductase
orf19.1907	0.989633	1.08822		conserved hypothetical protein
orf19.1906	1.03273	0.956666		hypothetical protein
orf19.2119	1.04111	1.05049	NDT80	meiosis-specific protein for exit from pachytene
orf19.2117	0.970345	0.932819	LEU5	mitochondrial carrier protein
orf19.2116	0.835627	1.11184	NAT2	N-acetyltransferase for N- terminal methionine
orf19.2115	0.808061	0.963782		molybdopterin-converting factor
orf19.2114	1.01554	1.00198	URO1	peroxisomal urate oxidase;uricase
orf19.2113	1.06562	1.13034		integral peroxisomal membrane protein
orf19.2112	0.969138	0.929122	PRP18	U5 small nuclear ribonucleoprotein (snRNA) particle protein
orf19.2111.2	0.670799	0.801004	RPL38	ribosomal protein L38
orf19.2111	1.09156	1.15435	TFG2	RNA Polymerase II transcription initiation factor TFIIF middle subunit
orf19.2110	1.05302	0.915263	ATE1	arginyl tRNA transferase
orf19.2108	1.17581	1.01116	SOD6	Cu/Zn superoxide dismutase
orf19.2107.1	3.52976	3.46938	STF2	ATP synthase regulatory factor
orf19.2107	1.10869	1.10215	MUQ1	choline phosphate cytidylyltransferase;phosphoethanolamine cytidylyltransferase
orf19.2106	1.06946	1.03449		conserved hypothetical membrane protein
orf19.2105	0.984648	0.987343	CWC24	zinc finger protein
orf19.2104	0.949555	1.03161	JAC1	molecular chaperone;may be involved in assembly/maturation of mitochondrial iron-sulfur proteins
orf19.2102	1.08378	1.05542	CKB1	casein kinase II, regulatory (beta) subunit
orf19.2103	1.00996	1.05331		hypothetical protein
orf19.2101	0.963846	1.03097	SWF3	coiled-coil membrane protein
orf19.2099	0.981968	1.0421	HIR1	involved in cell-cycle regulation of histone transcription
orf19.2098	1.12963	1.43551	ARO8	aromatic amino acid aminotransferase
orf19.2097	0.970934	0.971589	RAD5	ATPase/DNA helicase
orf19.2095	0.887301	0.860983		X-Pro aminopeptidase
orf19.2094	1.00989	0.928991	PDR6	member of the karyopherin-beta family with possible role in nuclear transport and regulation of pleiotropic drug resistance
orf19.2093	1.07096	0.984909	RFA1	DNA replication factor A;DNA-damage repair
orf19.2092	0.997724	0.912703	STR3	cystathionine beta-lyase
orf19.2091	0.726737	0.806029	NUO24	subunit NUHM of NADH:Ubiquinone Oxidoreductase
orf19.2090	0.919232	1.01358	ECM16	part of small (ribosomal) subunit (SSU) processosome (contains U3 snoRNA)
orf19.2089	1.19772	0.973214	NYV1	synaptobrevin (v-SNARE)
orf19.2088	0.956247	0.868772	DPB4	subunit of DNA polymerase epsilon
orf19.2087	0.927951	1.01228	SAS2	zinc finger protein involved in silencing HMR
orf19.2084	0.992293	1.06434	CDH1	substrate-specific activator of APC-dependent proteolysis
orf19.2082	0.966273	0.952676		Gpi-anchored aspartic protease
orf19.2081	0.919025	0.825791	POM152	nuclear pore membrane glycoprotein
orf19.2079	1.10047	1.07098	PHH1	pterin-4a-carbinolamine dehydratase
orf19.2078	0.96082	0.981241	APM2	clathrin-coat protein
orf19.2077	0.985518	0.957024		hypothetical zinc finger protein
orf19.2076	1.04103	0.977772		conserved hypothetical protein
orf19.2075	1.07532	0.967621	DFG5	filamentous growth, cell polarity and elongation
orf19.2074	0.983124	0.977672		hypothetical protein
orf19.2073	1.12867	1.17722		membrane transporter, antimicrobial resistance
orf19.2072	1.02833	1.01856	HNM1	choline and nitrogen mustard permease
orf19.2071	1.00191	1.01951		hypothetical protein
orf19.2070	0.954006	0.969865	RSC58	remodels the structure of chromatin complex
orf19.2069	1.18767	1.03581	SMF3	vacuolar metal transporter
orf19.2068	0.924697	0.894861		hypothetical protein
orf19.2067	0.773941	0.974086	NFU1	nitrogen fixing protein
orf19.2066	0.894515	1.06573		conserved hypothetical membrane protein
orf19.2065	1.08275	1.1086	DAL2	allantoinase;nitrogen and sulfur metabolism
orf19.2064	0.88259	0.942095		conserved hypothetical protein
orf19.2063	1.01737	0.977074		conserved hypothetical protein
orf19.2062	0.738118	1.1677	SOD4	Cu/Zn superoxide dismutase
orf19.2061	0.615584	0.949469		hypothetical protein
orf19.2060	0.283931	0.346513	SOD5	copper-zinc superoxide dismutase
orf19.2059	0.94825	0.803923		Endonuclease/Exonuclease/phosphatase family
orf19.2057	0.995233	0.995684	YTA12	mitochondrial ATPase;proteolysis and chaperoning
orf19.2055	0.979446	0.936912	NPL6	nuclear protein localization factor
orf19.2054	0.676444	0.766953		hypothetical zinc finger protein
orf19.2051	0.814619	0.876986		hypothetical protein
orf19.2050	1.21365	1.22781	TGL1	triglyceride lipase-cholesterol esterase
orf19.2049	1.34477	0.966481		hypothetical protein
orf19.2048	0.930442	1.12375		hypothetical protein
orf19.2047	0.983611	1.0051		conserved hypothetical protein
orf19.2046	0.984531	0.98506	POT13	acetyl-CoA C-acyltransferase, peroxisomal;fatty acid beta-oxidation
orf19.2045	1.08261	0.827821	HSD1	ER membrane protein
orf19.2044	0.806362	0.917103		hypothetical protein
orf19.2043	0.895858	0.958152	NBP352	conserved nucleotide binding protein
orf19.2042	0.875197	0.91146	MSS1	mitochondrial GTPase involved in translation
orf19.2041	0.947287	0.898234	RSC4	remodels the structure of chromatin
orf19.2040	0.962582	0.982312	TAH18	NADPH-ferrihemoprotein reductase;nitric-oxide synthase
orf19.2039	0.90122	0.816898	MSF1	phenylalanyl-tRNA synthetase alpha subunit, mitochondrial
orf19.2038	0.997989	1.01929		hypotheticalprotein
orf19.2037	0.930164	0.866454		hypothetical protein
orf19.2036	0.996201	0.944485	DDD1	dimeric dihydrodiol dehydrogenase
orf19.2035	1.03533	0.983987		hypothetical protein
orf19.2034	0.984129	0.984871		hypothetical protein
orf19.2033	0.879594	0.957502		hypothetical protein
orf19.2032	0.840706	1.08858		hypothetical protein
orf19.2031	0.993069	1.01171	VSP24	endosomal Vps protein complex subunit involved in secretion
orf19.2030	1.64838	1.07809		hypothetical protein
orf19.2029	0.904023	1.01816	RFC5	DNA replicationn factor C;leading strand elongation mismatch repair (ATPase)
orf19.2028	1.14744	0.929349	MXR1	peptide methionine sulfoxide reductase
orf19.2026	0.999471	0.885785	UBP13	ubiquitin carboxyl-terminal hydrolase
orf19.2025	1.05082	1.02938		hypothetical protein
orf19.2024	1.04545	1.0478		hypothetical protein
orf19.2023	1.36737	1.32352	HXT3	hexose transporter
orf19.2021	1.67188	1.2541	HXT5	hexose transporter
orf19.2020	2.63795	1.45342	HXT6	hexose transporter
orf19.2019	0.769516	0.755308	MRPL16	mitochondrial ribosome large subunit protein L16
orf19.2018	1.03343	0.919615		DnaJ homolog
orf19.2017	0.925328	0.8496	RPA49	RNA polymerase I alpha subunit
orf19.2016	0.785166	0.825271	erg28	transmembrane protein involved in ergosterol synthesis
orf19.2014	1.02266	1.15226	BCY1	cAMP dependent protein kinase, regulatory subunit
orf19.2013	1.0277	0.959231	KAR2	dnaK/HSP70/ BiP family ATPase and chaperone involved in translocation of nascent polypeptides across the ER membrane
orf19.2012	0.902035	0.92151	NOT3	general negative regulator of transcription
orf19.2010	0.91198	0.957647		hypothetical protein
orf19.2009	1.02857	1.02254	PEX12	C3HC4 zinc-binding integral peroxisomal membrane protein
orf19.2008	0.802858	0.893903		eIF-2B translation initiation factor
orf19.2007	0.941121	0.945975	LUV1	Loss Upsets Vacuole
orf19.2006.1	0.887454	0.949259	COX17	cytochrome c oxidase copper chaperone
orf19.2006	0.991362	1.01326	EAP1	Enhanced Adherence to Polystyrene;glycosylphosphatidylinositol-anchored cell wall protein involved in adhesion to human epithelial cells
orf19.2005	0.865884	0.935502	REG1	RNA processing;negative regulator of glucose- repressible genes;regulatory subunit for protein phosphatase Glc7p
orf19.2003	1.2231	0.924415	HNM2	choline permease
orf19.2002	0.952516	0.860451	NIC96	nucleoporin
orf19.2001	0.952013	0.962875		conserved hypothetical protein
orf19.2000	1.04109	0.951263	CHL1	required for mitotic chromosome segregation and meiotic recombination
orf19.1999	1.20471	1.04843		hypothetical protein
orf19.1998	0.985956	0.959233		hypothetical protein similar to Botulinum neurotoxin type B
orf19.1996	1.40403	0.766807	CHA2	catabolic serine/threonine dehydratase
orf19.1995	1.07909	1.14937	MNN5	alpha-1,2- mannosyltransferase
orf19.1994	1.06856	1.00863		conserved hypothetical protein
orf19.1993	0.97345	0.945059	RPN9	26S proteasome regulatory particle
orf19.1992	0.787374	0.919197	SIR3	regulator of silencing
orf19.1991	0.829001	0.993282	PTM1	member of the major facilitator superfamily
orf19.1990	0.95598	0.909725	SNX4	Sorting NeXin
orf19.1989	1.00325	0.960416	DCW1	Defective Cell Wall
orf19.1441	1.06487	1.13414		hypothetical protein
orf19.1442	11.6947	4.0741	PLB3	phospholipase B (lysophospholipase)
orf19.1444	1.04185	1.08617	ENT2	epsin N-terminal homology-containing protein;clathrin binding protein, required for endocytosis
orf19.1445	0.936058	0.918021	ESC4	regulator of Ty1 Transposition;Establishes Silent Chromatin
orf19.1446	1.04368	0.874078	CLB2	G2/mitotic-specific cyclin;B-type cyclin
orf19.1447	0.892569	0.966819
orf19.1448	0.81632	1.00959	APT1	adenine phosphoribosyltransferase
orf19.1449	0.962902	1.06203		cyanamide hydratase (by homology)
orf19.1450	0.974986	1.16678		hypothetical protein
orf19.1451	0.890932	1.00862	SRB9	component of DNA-directed RNA polymerase II holoenzyme
orf19.1453	1.03641	0.979097	SPT5	transcription elongation factor
orf19.1457	1.00855	1.05068	SSL1	component of RNA polymerase transcription factor TFIIH
orf19.1456	1.05418	1.0324		hypothetical protein
orf19.1458	0.914116	0.888111	TAD2	tRNA-specific adenosine deaminase subunit
orf19.1459	0.940054	0.958919	PPE1	carboxyl methyl esterase;ribosomal protein of the small subunit, mitochondrial
orf19.1460	1.25464	1.04968	QNS1	glutamine-dependent NAD(+) synthetase
orf19.1461	1.29859	1.09182		conserved hypothetical protein
orf19.1462	1.53356	1.4123	SMP2	involved in plasmid maintenance, respiration and cell proliferation (by homology)
orf19.1464	0.965166	0.986313	IFQ4	gene family of unknown function
orf19.1465	0.582008	0.622909		arylalkylamine n-acetyltransferase
orf19.1466	0.890223	1.19201	REX2	RNA exonuclease;oligoribonuclease
orf19.1467	0.902945	0.92526	COX13	cytochrome c oxidase subunit VIa
orf19.1468	0.97389	1.10224	CDC55	ser/thr phosphatase 2A regulatory subunit B
orf19.1470	0.70313	0.70531	RPS26A	40S small subunit ribosomal protein S26A
orf19.1471	0.770222	0.667429	COX4	cytochrome c oxidase subunit IV
orf19.1473	0.818595	0.976151	MDH99	dehydrogenase
orf19.1474	0.849657	0.900819	SLA1	SH3 domain protein involved in assembly of cortical actin cytoskeleton
orf19.1476	0.977443	1.00041	IME4	activator of IME1;meiosis;methyltransferase (putative)
orf19.1477	0.990357	1.23018		conserved hypothetical protein
orf19.1478	0.899693	0.858285	STT3	oligosaccharyl transferase subunit;integral ER mmebrane subunit required for protein glycosylation
orf19.1479	1.05004	1.01509		zinc finger protein
orf19.1480	0.56895	0.740918	SDH6	succinate dehydrogenase
orf19.1481	0.884437	1.04054		hypothetical protein
orf19.1482	0.925284	1.1815		hypothetical protein
orf19.1483	0.940602	1.13753		hypothetical protein
orf19.1484	1.18119	1.38466		hypothetical protein
orf19.1485	0.841166	0.767414	MRPL31	mitochondrial ribosomal protein
orf19.1486	0.984578	1.18843		hypothetical protein
orf19.1488	1.00591	0.979437		hypothetical protein
orf19.1490	1.02572	0.817713	MSB2	integral membrane protein;cell surface flocculin
orf19.1491	0.999164	1.21313	SNU71	associated with U1 snRNP
orf19.1492	0.930449	0.98518	PRP39	pre-mRNA splicing factor;U1 snRNP protein
orf19.1493	0.946322	1.08658	RAD7	nucleotide excision repair protein;DNA replication and repair
orf19.1494	1.08754	1.05853	RAD23	nucleotide excision repair protein (ubiquitin-like protein)
orf19.1495	0.872202	0.919481	UTR4	hydrolase
orf19.1496	0.99766	1.05856		hypothetical protein
orf19.1497	0.850791	0.92387		regulatory protein;potential fungal Zn(2)-Cys(6) binuclear cluster domain
orf19.1499	0.982518	1.35841	CTF1	cutinase transcription factor 1 alpha; potential fungal Zn(2)-Cys(6) binuclear cluster domain
orf19.1500	0.98459	0.95091		hypothetical protein
orf19.1502	0.990649	0.998963		peptidyl-tRNA hydrolase
orf19.1504	1.21508	1.35074		potential patatin-like phospholipase
orf19.1505	0.954338	1.16297		hypothetical protein
orf19.1506	0.964906	0.973366		hypothetical protein
orf19.1507	1.36148	1.10125	AMN1	Antagonist of MEN (Mitotic Exit Network);chromosome stability
orf19.1508	0.880277	1.01601		hypothetical protein
orf19.1509	1.06383	1.29106	ROD1	O-dinitrobenzene, calcium and zinc resistance protein
orf19.1510	1.17077	0.90481		hypothetical transmembrane protein
orf19.1513	0.987405	1.13136	FAB1	phosphatidylinositol 3-phosphate 5-kinase
orf19.1514	0.909215	0.889547	UBP1	ubiquitin-dependent protease
orf19.1515	0.908075	0.924854	CHT4	chitinase
orf19.1516	0.9815	0.944385	UBP14	ubiquitin-specific protease
orf19.1517	0.662575	0.703363		2-dehydro-3-deoxy- phosphoheptonate aldolase
orf19.1519	1.01745	0.975133		hypothetical protein
orf19.1522	1.08933	1.00857		hypothetical protein
orf19.1523	0.850011	0.99031	FMO1	flavin-binding monooxygenase;flavoprotein
orf19.1524	1.1673	1.00266	SPR3	septin
orf19.1525	0.931726	1.02917	NMD4	Upf1p-binding protein
orf19.1526	0.999727	0.961562	SNF2	component of SWI/SNF global transcription activator complex
orf19.1527	0.902907	0.958161		hypothetical protein
orf19.1528	0.96864	0.96055	MTF1	mitochondrial RNA polymerase specificity factor
orf19.1529	1.01897	1.01777		hypothetical protein
orf19.1530	0.949392	1.13481		hypothetical protein
orf19.1531	0.967328	1.00482	RNA14	mRNA 3'-end processing protein
orf19.1532	0.922952	0.831419	TOM37	mitochondrial outer membrane import receptor subunit;translocase
orf19.1533	0.870109	0.984838		conserved hypothetical protein
orf19.1534	1.05721	1.12067	ZRT3	vacuolar Zn-iron permease
orf19.1535	1.0239	1.0178		hypothetical protein
orf19.1536	0.963392	0.626009	ZRC1	zinc- and cadmium resistance protein
orf19.1538	0.951749	0.942856	TLG2	member of the syntaxin family of t-SNAREs
orf19.1539	0.910829	0.939316		hypothetical protein
orf19.1541	0.985888	1.00935		hypothetical protein
orf19.1542	1.00668	1.07308	HEX3	hexome metabolism
orf19.1543	0.967585	1.04281		hypothetical protein
orf19.1544	1.15193	0.964894		hypothetical protein;coiled coils
orf19.1545	0.856097	0.951381	MRPS8	mitochondrial ribosome protein, small subunit
orf19.1546	0.904954	0.898531		conserved hypothetical protein
orf19.1547	0.94895	0.996771	TPP1	Three Prime Phosphatase 1;DNA 3' phosphatase;similarity to mammalian polynucleotide kinase 3'- phosphatase
orf19.1548	0.936418	0.995814	SNU23	U4/U6.U5 snRNP associated protein;RNA binding zinc finger protein (putative)
orf19.1549	0.784263	0.608327		hypothetical transmembrane protein
orf19.1552	0.851759	0.968213	CPR3	cyclophilin (peptidylprolyl isomerase)
orf19.1551	0.759601	0.871111		hypothetical protein
orf19.1553	0.90472	0.837087	ENT3	epsin;putative endocytosis and cytoskeleton protein
orf19.1555	0.950104	0.951117	SAC3	involved in processes affecting the actin cytoskeleton and mitosis;leucine permease transcriptional regulator
orf19.1557	0.990224	0.985907		conserved hypothetical membrane protein
orf19.1559	0.949164	1.02101	HOM2	aspartate-semialdehyde dehydrogenase;threonine and methionine pathway
orf19.1560	0.929419	0.799567	POB3	DNA polymerase delta binding protein
orf19.1562	1.33491	1.13335		hypothetical protein
orf19.1563	1.11992	1.35186	ECM3	membrane protein involved in cell wall biogenesis and architecture;calcofluor sensitivity
orf19.1564	0.91435	0.985762		conserved hypothetical membrane protein
orf19.1565	0.974212	1.00346	DUS3	dihydrouridine synthase of tRNA
orf19.1566	0.943428	0.899091	UTP21	U3 snoRNP protein;strong similarity to S. pombe beta-transducin
orf19.1567	1.00137	0.968931	VAM6	vacuolar carboxypeptidase Y
orf19.1569	0.892256	0.930372	UTP22	U3 protein
orf19.1570	1.72046	1.62707	ERG7	lanosterol synthase;2,3-oxidosqualene cyclase
orf19.1571	0.984604	1.06817	AFF8	Ady2-Fun34 like Family, possible transmembrane acetate facilitator/sensor
orf19.1573	1.01488	1.15804	ATC9	cation translocating P-type ATPase
orf19.1574	1.13367	1.00008	TAF67	TFIID subunit;component of the TAF(II) complex
orf19.1575	0.847386	0.82759	PRS1	ribose-phosphate pyrophosphokinase
orf19.1576	1.00025	0.935643		hypothetical RING-finger protein;homolog to human breast cancer-associated protein BRAP2
orf19.1577	1.01754	0.992746	GAT2
orf19.1578	0.8442	0.841737	RRP5	processing of pre-rRNA to 18S and 5.8S rRNA
orf19.1580	0.915598	0.890009		hypothetical protein
orf19.1581	0.990858	0.978043		hypothetical protein
orf19.1582	0.952021	1.02307	HOL5	member of major facilitator superfamily multidrug-resistance protein subfamily 1
orf19.1584	1.24679	1.00207	MCH	similarity to monocarboxylate transporters
orf19.1585	0.78138	0.720056	ZRT2	low affinity zinc transporter
orf19.1586	0.908947	0.923187	PLC3	phosphatidylinositol phospholipase C
orf19.1587	0.9307	0.979587		hexose transporter of the major facilitator superfamily
orf19.1588	1.08934	1.02203		conserved hypothetical protein
orf19.1589	0.981778	0.953618	RRN7	component of RNA polymerase I core transcription factor
orf19.5842.1
orf19.5842	1.06653	1.0292	MET1b	siroheme synthase /methionine metabolism
orf19.5841	0.952171	0.926712		hypothetical protein
orf19.5840	1.00607	1.00613		conserved hypothetical protein
orf19.5839	0.885818	0.923856	PDR17	lipid biosynthesis and multidrug resistance
orf19.5838	0.749503	0.872064	SER2	phosphoserine phosphatase
orf19.5837	0.991817	0.946274		related to various bacterial aminotransferases
orf19.5835	0.960527	0.867545	RRP7	involved in pre-rRNA processing and ribosome assembly
orf19.5834	0.882515	0.831462	SMX1	suppressor of mRNA export mutant;importin-beta like gene;karyopherin beta family member;putative beta- karyopherin
orf19.5833	1.05693	1.06814	UFD1	ubiquitin fusion degradation protein
orf19.5832	0.822317	0.885361	HPT1	hypoxanthine guanine phosphoribosyltransferase
orf19.5831	1.00912	1.00754		hypothetical protein
orf19.5830	0.954352	0.900702	LHS1	translocation of protein precursors across ER;Hsp70 family chaperone
orf19.5828	1.03863	0.981023	MUD2	pre-mRNA splicing factor
orf19.5827	0.957994	0.958403	BUB2	spindle body component required for cell cycle arrest in response to loss of microtubule function
orf19.5826	1.31039	1.50188	UGA5	GABA-specific transport protein
orf19.5825.1	0.899678	0.9892		conserved hypothetical protein
orf19.5825	0.953571	1.07379	NCB2	transcriptional repressor
orf19.5824	0.920795	0.989868		alpha/beta hydrolase fold domain protein
orf19.5823	1.09493	1.01125	SGT2	small glutamine-rich tetratricopeptide repeat containing protein;similarity to protein phosphatases
orf19.5821	0.994826	1.04935		conserved hypothetical protein
orf19.5820	0.919281	0.99674	UGA6	GABA-specific transport protein
orf19.5818	2.2872	1.70226	SUR2	sphingosine hydroxylase;required for the hydroxylation of C-4 of the sphingoid moiety of ceramide
orf19.5817	0.987602	0.967981	BET3	SNARE protein involved in targeting and fusion of ER to Golgi transport vesicles
orf19.5816	1.18543	0.978083	EBP7	NAPDH dehydrogenase (old yellow enzyme);estrogen-binding protein
orf19.5815	1.17983	1.03967	SCT2	glycerol-3-phosphate acyltransferase
orf19.5814	0.955345	1.05021		hypothetical protein
orf19.5813	1.21706	1.05638		conserved hypothetical protein
orf19.5812	1.86213	1.39996		conserved hypothetical protein
orf19.5811	1.16647	0.871161	MET1	methionine metabolism;siroheme synthase;uroporphyrin-3 C-methyltransferase
orf19.5809	1.35132	1.12481	BNA3	biosynthesis of nicotinic acid |kynurenine aminotransferase;glutamine- phenylpyruvate transaminase
orf19.5808	0.961317	0.997907	RRG1	Rapid Response to Glucose
orf19.5806	1.17778	1.0618	ALD5	aldehyde dehydrogenase
orf19.5805	0.939515	0.882389	DLD3	mitochondrial D-lactate ferricytochrome c oxidoreductase
orf19.5804	1.03421	1.08027	HYU1	5-oxoprolinase;hydantoin utilization protein A
orf19.5802	0.836988	1.04139		conserved hypothetical protein
orf19.5801	1.42357	1.23389	RNR2	small subunit of ribonucleotide reductase
orf19.5799	1.11403	1.57592		conserved hypotheticalprotein
orf19.5798	0.997468	1.0405	DNL1	DNA ligase IV
orf19.5797	0.968778	0.964109	PLC2	phosphatidylinositol phospholipase C
orf19.5796	0.929794	0.947953	SHE9	causes growth arrest when overexpressed
orf19.5793	1.09397	1.04862	RPT3	26S proteasome regulatory subunit
orf19.5792	0.897081	0.970146	SMP3	alpha 1,2 mannosyltransferase involved in glycosyl phosphatidyl inositol synthesis;protein kinase C pathway
orf19.5791	0.545986	0.546974	IDH2	mitochondrial isocitrate dehydrogenase (NAD+) subunit 2
orf19.5789	0.885068	0.792601	ADE8	phosphoribosylglycinamide formyltransferase (GART);Nucleotide metabolism
orf19.5788	0.867139	0.882207	EFT2	translation elongation factor 2 (EF-2)
orf19.5785	1.13922	1.19549		hypothetical protein
orf19.5784	1.02375	1.04591	AMO1	peroxisomal copper amine oxidase
orf19.5783	0.905347	0.94878		conserved hypothetical protein
orf19.5782	0.979267	0.955571		phospholipase
orf19.5780	0.948578	0.980567		conserved hypothetical membrane protein
orf19.5779	1.62751	1.28222	RNR1	ribonucleotide reductase large subunit
orf19.5777	1.12661	1.04489		involved in pseudohyphal growth, resistance to NaCl and H2O2
orf19.5776	1.17761	1.14427	TOM1	ubiquitin-protein ligase
orf19.910	1.07823	1.05314	PRP3	snRNP from U4/U6 and U5 snRNPs;splicing factor
orf19.909	1.24728	1.28586	STP4	tRNA splicing, uptake of branched- chain amino acids
orf19.908	1.01052	0.894391	FEN99	subunit of 1,3-beta-glucan synthase;fatty acid elongase
orf19.906	1.12291	1.08244	ROM2	GDP-GTP exchange protein for Rho1
orf19.905	1.10051	1.08278	AVT7	amino acid transporter
orf19.904	0.998192	0.968977		hypothetical protein
orf19.903	3.03415	2.31699	GPM1	phosphoglycerate mutase
orf19.900	1.00147	1.05324	NSP1	nuclear pore complex subunit
orf19.899	0.970969	0.998966	MPU1	mannose-P-dolichol utilization defect 1 protein;transmembrane protein
orf19.898	1.11014	0.855429	HEM2	delta-aminolevulinate dehydratase (porphobilinogen synthase)
orf19.897	1.00731	0.955188		conserved hypothetical protein;coiled coils
orf19.896	1.09804	0.914612	CHK1	histidine kinase osmosensor;two-component singal transducer
orf19.895	0.789655	0.659415	HOG1	mitogen-activated Ser-Thr protein kinase;osmoregulation
orf19.894	0.991396	1.03587	RGP1	Golgi guanyl-nucleotide exchange factor
orf19.893	0.977821	0.981963		hypothetical GPI-anchored cell wall protein
orf19.891	0.82249	0.88085	AMD1	alpha-mannosidase;AMP deaminase
orf19.889	0.966646	0.955143	THI20	thiamine biosynthesis;phosphomethylpyrimidine kinase
orf19.886	1.13544	1.06262	PAN1	involved in actin organization and endocytosis;vesicular transport
orf19.882	0.785517	1.56818	HSP78	heat shock protein of clpb family of ATP-dependent proteases
orf19.881	1.01572	0.959549	PAL2	transmembrane protein
orf19.880	0.990758	1.06338	SFB3	sec-24-like membrane protein involved in ER to Golgi vesicular transport
orf19.879	0.887644	0.998629	SHE4	required for mother cell-specific gene expression
orf19.878	0.97281	1.04772	YNG2	NuA4 histone acetyltransferase complex component
orf19.876	1.09397	1.24641		hypothetical protein
orf19.875	0.896159	0.905675		hypothetical protein
orf19.874	0.953255	0.95823		conserved hypothetical protein
orf19.873.1	0.841898	0.824658	COX6	cytochrome-c oxidase subunit VI
orf19.873	0.98917	0.981012		hypothetical protein
orf19.872	1.08576	1.01388		hypothetical protein
orf19.871	0.981799	1.01583		conserved hypothetical protein
orf19.868	0.986232	0.95154		putative adenosine deaminase;transcriptional regulation
orf19.867	0.946616	0.927994		conserved hypothetical membrane protein;similar to ferric reductase
orf19.866	1.04377	1.47909	RAD30	DNA repair protein;DNA polymerase eta
orf19.864	1.0134	1.16295	NMD2	protein involved in decay of mRNA containing nonsense codons
orf19.863	0.871405	0.885247	MRPL35	ribosomal protein of the large subunit, mitochondrial
orf19.862	0.849848	1.02555		hypothetical protein
orf19.861	0.952656	0.97558		bZIP protein;transcription factor
orf19.860	0.984502	0.997905		hypothetical protein
orf19.857	0.95353	0.947389	FMO5	probable flavin-containing monooxygenase
orf19.856	1.04456	1.00748	FMO3	probable flavin- containing monooxygenase
orf19.855	0.941113	0.956709		hypothetical protein
orf19.854	1.09305	0.920898	UGA1	4-aminobutyrate aminotransferase (GABA transaminase)
orf19.853	0.923906	1.08937	SAP99	Gpi-anchored aspartic protease
orf19.852	0.996258	1.05425	SAP98	Gpi-anchored aspartic protease
orf19.851	0.951416	1.05044	MNN41	regulator of cell wall mannosyl phosphorylation
orf19.850	1.06645	0.912305	NTA1	amidase specific for N-terminal asparagine and glutamine
orf19.849	0.892807	0.956527	MNN4	regulator of cell wall mannosyl phosphorylation
orf19.848	1.01439	0.991103		hypothetical protein
orf19.847	0.78978	0.848886	YIM1	mitochondrial inner membrane protease
orf19.846	1.04149	0.918423		putative serine/threonine protein kinase
orf19.844	0.940718	0.994787	STE11	ser/thr protein kinase of the MEKK family
orf19.843	0.96553	1.03086		DNA repair exonuclease
orf19.842	0.775578	1.06933	ASR3	hypothetical protein
orf19.841	0.958871	0.94	COC1	CASP Of Candida
orf19.840	0.849933	0.530476	RPL21A	ribosomal protein L21
orf19.838.1	0.640384	0.642984	RPS9B	ribosomal protein S9B
orf19.839	0.906734	1.00824		conserved hypothetical protein
orf19.837	0.918581	0.879246	GNA1	glucosamine-phosphate N-acetyltransferase
orf19.836.1	0.925027	1.02859	SMX2	snRNP G protein
orf19.836	0.990513	0.983966		hypothetical protein
orf19.835	0.97059	1.00132		conserved hypothetical protein
orf19.834	1.06394	0.981873	MLN1	alpha-mannosidase;glycosyl hydrolase
orf19.832	1.02542	1.15817	GPI13	glycosylphosphatidylinositol biosynthesis
orf19.831	1.01123	1.0033		hypothetical protein
orf19.829	1.04565	0.919465	SCH9	serine/threonine protein kinase
orf19.828	0.758107	0.722969	MRPL24	mitochondrial ribosomal protein
orf19.827.1	0.624933	0.7478	RPL39	ribosomal protein L39
orf19.827	1.08321	1.01364		hypothetical protein
orf19.826	0.931111	1.00224		hypothetical protein
orf19.825	0.922323	0.940329	GCD7	translation initiation factor eIF2b
orf19.823	0.986205	0.944159		hypothetical protein
orf19.822	2.53015	16.5001		hypothetical protein
orf19.820	0.998309	0.953022	SDS2	regulatory subunit for the mitotic function of type I protein phosphatase
orf19.819	0.757641	0.768809	ACP1	mitochondrial acyl carrier protein
orf19.816	1.00879	0.972781		DOCK180 protein
orf19.815	0.925335	0.905179		DOCK180 protein
orf19.814	1.08457	0.994394	SSY1.5	transcriptional regulator of multiple amino acid permeases
orf19.813	1.01082	0.859725		hypothetical protein
orf19.812	0.916881	1.02558		hypothetical protein
orf19.811	0.851077	0.766996		conserved hypothetical protein
orf19.810	0.970512	0.94067	HFM1	C4 zinc finger DNA-binding protein of low sequence specificity in vitro;probable 119 kDa DNA/RNA helicase family member
orf19.809	1.1326	1.1688	NOP12	RNA-binding nucleolar protein
orf19.808	1.04355	0.948804	DEP1	regulator of phospholipid metabolism
orf19.807	0.992864	0.88693	CHS5	chitin biosynthesis protein
orf19.806	1.0186	0.957274	VMA7	vacuolar H(+)-ATPase (subunit F)
orf19.805	0.943775	1.1915		conserved hypothetical protein
orf19.804	0.800098	0.921071		mitochondrial ADP/ATP carrier protein;Grave's disease carrier protein
orf19.802	1.16775	1.01577	UGA12	4-aminobutyrate aminotransferase (GABA transaminase)
orf19.801	1.02175	0.872366	TBF1	telomere TTAGGG repeat-binding factor
orf19.799	0.911416	0.929114	STE4	beta subunit of heterotrimeric G protein
orf19.798	0.9605	0.933867	TAF14	transcription initiation factor TFIIF small subunit;required for actin cytoskeleton assembly or function
orf19.797	0.972394	1.14718	BAT2	branched-chain amino acid transaminase
orf19.796	0.980341	0.974933	HYM1	hyphae development;Mo25 protein
orf19.795	0.994462	0.99183	VSP36	defective in vacuolar protein sorting;regulator of G-protein signaling activity
orf19.794	0.999323	1.02088	SSN3	cyclin-dependent serine/threonin protein kinase;component of RNA polymerase II holoenzyme
orf19.793	0.979871	0.964082	CAK1	cyclin-dependent kinase-activating kinase
orf19.792	1.06046	1.00442		hypothetical protein
orf19.791	0.660317	0.719194	MRK1	serine/threonine protein kinase
orf19.1592	1.30007	1.08494		conserved hypothetical protein
orf19.1591	1.81779	1.1855	ERG10	acetyl-CoA acetyltransferase;acetoacetyl CoA thiolase
orf19.1590	1.07545	0.962545		hypothetical protein
orf19.4521	0.893864	0.942881		weak similarity to reductases
orf19.4520	1.01979	1.12946		glucokinase
orf19.4519	0.97323	0.919602	SUV3	mitochondrial RNA helicase
orf19.4518	0.919163	0.994713		serine/threonine protein kinase
orf19.4517	0.756612	0.783687		conserved hypothetical membrane protein
orf19.4516	1.04054	1.01051	MET7	folylpolyglutamate synthetase
orf19.4515	0.912163	0.971704	PIR33	poptential cell wall proteinof the PIR family
orf19.4513	0.884793	0.873176		hypothetical protein
orf19.4511	0.944781	0.995577	IFA17	leucine rich repeat gene family protein
orf19.4510	1.02903	1.02817	IFA4	leucine rich repeat gene family protein
orf19.4509	1.01587	0.932345		hypothetical protein
orf19.4508	1.10367	0.963869		hypothetical protein
orf19.4507	0.918324	0.95137		leucine rich repeat gene family protein
orf19.4506	0.584306	1.37721	LYS22	homocitrate synthase
orf19.4505	0.94005	1.01409	ADH3	alcohol dehydrogenase
orf19.4504	1.02357	0.989642	ADH4	alcohol dehydrogenase
orf19.4503	0.962054	1.23496		conserved hypothetical protein
orf19.4502	0.917699	0.986357	MOT1	transcriptional accessory protein
orf19.4499	0.908648	0.942664	RIM2	mitochondrial carrier protein that is required for respiration
orf19.4498	0.870159	0.872304		hypothetical protein
orf19.4497	0.995186	0.998955	MED8	component of RNA polymerase II
orf19.4496	0.93132	1.02894		conserved hypothetical membrane protein
orf19.4495	0.627211	0.601536	NUO51	NADH dehydrogenase complex I;nucleotide-binding respiratory complex I subunit
orf19.4494	0.934655	1.00345	KTR2	mannosyltransferase
orf19.4492	1.11049	1.08557	EBP2	nucleolar protein;required for pre-rRNA processing and ribosomal subunit assembly
orf19.4491	1.12402	0.874216	ERG20	farnesyl diphosphate synthetase (FPP synthetase);farnesyl-pyrophosphate synthetase
orf19.4490.2	0.739912	0.581724	QCR8	ubiquinol-cytochrome-c reductase chain VIII
orf19.4490	0.861095	0.703757	RPL17B	ribosomal protein L17B
orf19.4488	1.22479	1.25406	SWI3	general RNA polymerase II transcription factor
orf19.144	0.949635	0.966764	SNU114	ATP dependent RNA helicase and U5 mRNA splicing factor
orf19.145	0.92736	0.953883	RPB4	RNA polymerase II fourth largest subunit
orf19.147	0.809381	0.842181	YAK2	serine-threonine protein kinase, PKA suppressor
orf19.149	1.34731	1.25236		hypothetical protein
orf19.150	0.907115	0.826188	TIM17	mitochondrial inner membrane import translocase subunit
orf19.151	1.02631	1.0074		amino acid permease
orf19.154	1.02563	1.00613	UTP30	conserved hypothetical protein
orf19.155	0.89988	0.900896	URE2	glutathione S- transferase, nitrogen catabolite repression regulator
orf19.156	1.13092	1.00955		hypothetical protein
orf19.194	0.929465	0.972711		hypothetical protein
orf19.193	0.941016	0.985168		hypothetical protein
orf19.192	0.967826	1.0224		conserved hypothetical protein
orf19.191	1.12621	1.02589	KIC1	protein kinase that interacts with Cdc31p
orf19.190	0.963543	0.958359		conserved hypothetical protein
orf19.188	0.991377	1.03065		conserved hypothetical protein
orf19.187	0.950819	1.06853		conserved hypothetical protein
orf19.185	0.765276	0.807849	MRP51	mitochondrial ribosome small subunit component
orf19.184	1.02372	0.973629	MDM10	mitochondrial outer membrane protein
orf19.183	0.816174	0.842979	HIS3	imidazoleglycerol-phosphate dehydratase
orf19.182	0.911433	0.893707	PET56	mitochondrial rRNA (guanine-N1-)-methyltransferase
orf19.4128	1.66799	1.31046		membrane protein with alpha/beta hydrolase domain
orf19.4127	1.27701	1.41516		SH3 domain protein with a putative role in the regulation of the actin cytoskeleton
orf19.4125	0.951869	1.11589	PZF1	transcription initiation factor TFIIIA
orf19.4123	1.08374	1.06862	RLR1	plays a role in transcriptional elongation
orf19.3521	1.08665	0.934905	ARH2	adrenodoxin oxidoreductase
orf19.3522	1.03266	0.772414	REV3	reverse transcriptase
orf19.3523	0.938794	0.911421	CRK1	cdc2-related protein kinase
orf19.3526	0.828831	0.903525	ITR2	myo-inositol transporter
orf19.3527	0.727793	0.640048	CYT1	cytochrome c1
orf19.3528	0.85894	0.895731		conserved hypothetical protein
orf19.3529	0.975593	0.939802		conserved hypothetical protein
orf19.3530	0.984589	0.874872	CKA2	casein kinase II alpha subunit
orf19.3531	0.958524	0.997236		hypothetical protein
orf19.3532	0.887532	0.738784	MRPL10	mitochondrial ribosomal protein
orf19.3533	0.88657	0.877034	EMI1	involved in early meiosis
orf19.3534	0.996465	0.897847	RHO3	GTP-binding protein of the rho family
orf19.3535	0.930295	0.920462		conserved hypothetical membrane protein
orf19.3536	0.985445	1.03026	GNT1	alphaN-acetylglucosamine transferase
orf19.3537	0.974813	0.998408		conserved hypothetical protein
orf19.3538	1.04822	1.12067	FRE9	ferric reductase
orf19.3539	0.913068	0.833766		conserved hypothetical protein
orf19.3540	0.931014	1.02278	MAK5	ATP-dependent RNA helicase
orf19.3541	0.965813	0.920316	SUP45	transcriptional release factor
orf19.3542	0.974196	1.17533	LEM3	role in phospholipid translocation across the plasma membrane.;membrane glycoprotein
orf19.3543	0.845442	1.01853		hypothetical protein
orf19.3544	1.02252	1.03301		quinone oxidoreductase
orf19.3545	0.951318	0.974523	CDC15	protein kinase potentially involved in septation during cytokinesis
orf19.3546	1.0571	0.924475	PEX2	peroxisome assembly protein (Peroxin-2)
orf19.3547	1.0585	0.748563	PUF6	member of the PUF protein family
orf19.3548	1.01082	1.10445		conserved hypothetical membrane protein
orf19.3548.1	0.733214	1.67636	WHS11	heat shock protein potentially induced during entry into stationnary phase
orf19.3549	1.11074	1.01441	TMP1	thymidylate synthase
orf19.3550	0.93091	1.03423		hypothetical protein
orf19.3551	1.04184	1.00383	DAD2	putative cytoskeletal protein
orf19.3552	0.964454	0.965659	NUP133	nuclear pore protein
orf19.3553	1.00588	1.05773	RPF2	ribosome large subunit assembly
orf19.3554	1.03681	0.85299	AAT1	aspartate aminotransferase
orf19.3555	1.05727	0.95639		conserved hypothetical protein
orf19.3556	0.93409	0.823648	KAP104	karyopherin beta 2;transportin
orf19.3557	0.938596	0.98417		conserved hypothetical protein
orf19.3558	0.847882	0.847641	ERP3	p24 protein involved in membrane trafficking
orf19.3559	0.819188	0.846083		conserved hypothetical protein
orf19.3561	0.968759	0.905836	CDC7	serine/threonine kinase involved in mitosis
orf19.3563	1.00808	1.06697		hypothetical protein
orf19.3564	0.799894	0.743941	RPC40	RNA polymerase III (C) subunit
orf19.3565	0.900711	1.13008		hypothetical protein
orf19.3567	0.973348	0.987811		aminotransferase
orf19.3568	1.02792	1.05788		conserved hypotheticalprotein
orf19.3569	0.996122	1.06231		hypothetical protein
orf19.3571	0.998404	0.956068		hypothetical protein
orf19.3572	0.996522	0.998613		hypothetical protein
orf19.3572.3	0.761096	0.698742	RPL31B	60S large subunit ribosomal protein
orf19.3573	1.05647	0.884749	PEX6	peroxisomal assembly protein;AAA ATPase
orf19.3574	1.06347	0.92261	MDJ2	mitochondrial chaperonin of the DnaJ family
orf19.3575	2.37694	1.74208	CDC19	pyruvate kinase
orf19.3577	0.895178	0.917427	COQ5	mitochondrial C- methyltransferase;co-enzyme Q deficient
orf19.3577.1	0.984277	0.992183		conserved hypothetical protein
orf19.3578	0.940805	0.966548		hypothetical protein
orf19.3579	0.589165	0.629244	ATP4	ATP synthase F0 sector subunit 4
orf19.3581	0.92302	0.901194	MSI1	chromatin assembly complex, subunit 3
orf19.3582	0.914758	0.879683		conserved hypothetical protein
orf19.3583	1.03915	1.07636	YRB2	Ran-GTPase-binding protein involved in nuclear export
orf19.6866	0.928363	0.991916	SNP1	U1 small nuclear ribonucleoprotein
orf19.6867	1.14745	1.2793		similar to LIM homeobox and steroid-binding proteins
orf19.6868	1.05725	0.97259	GRP5	GRE2-related protein family;cinnamyl-alcohol dehydrogenase
orf19.6869	1.03022	0.941123	AST2	mitochondrial inner membrane protease;involved in targeting of plasma membrane [H+] ATPase
orf19.6871	0.945406	1.05949		hypothetical protein
orf19.6872	1.12685	1.0284		similar to anthranilate synthase component II
orf19.6873	0.726199	0.645559	RPS8	ribosomal protein S8E
orf19.6873.1	0.933299	1.09637		conserved hypothetical protein
orf19.6874	0.85654	0.857129		myb-like transcription factor
orf19.6875	0.99391	1.0454	VSP35	retrieval of vacuolar sorting receptor
orf19.6877	1.78819	3.57263		related to peptide-N4-(N-acetyl-beta-D-glucosaminyl) asparaginase amidase N
orf19.6879	1.05504	1.06496	SEN34	tRNA splicing endonuclease subunit
orf19.6880	1.02946	0.96764	COG4	Conserved Oligomeric Golgi complex 4
orf19.6881	1.01086	0.993857	YTH1	cleavage and polyadenylation specificity factor
orf19.6882	2.27192	1.80718	OSM1	fumarate reductase flavoprotein subunit
orf19.6882.1	0.664039	0.59145	RPL33A	ribosomal protein L35a.e.c16
orf19.6883	1.07945	1.11088	KES1	oxysterol-binding protein implicated in ergosterol biosynthesis and regulation of Golgi-derived transport vesicle biogenesis
orf19.6884	0.915042	0.968097	GWT1	membrane protein involved in GPI anchor biosynthesis
orf19.6885	1.04089	1.14405	SPO7	C terminus similar to protein required for premiotic DNA synthesis
orf19.6886	0.958498	1.02254		conserved coiled coils protein
orf19.6888	1.0006	1.11212		zinc finger protein
orf19.6889	1.17794	0.954879	MKK2	protein kinase of the MAP kinase kinase (MEK) family
orf19.6891	0.984836	0.937178	RFC1	replication factor C subunit 1;processivity factor for DNA polymerase delta and epsilon
orf19.6893	0.920005	0.987737	RUD3.3	relieves uso1-1 transport defect;golgin-160 related protein
orf19.5204	0.963846	1.01994		hypothetical protein
orf19.5205	1.13749	1.11542		hypothetical protein
orf19.5206	0.973792	0.902918	SHQ1	required for SnoRNAs of the box H/ACA Quantitative accumulation
orf19.5207	0.892491	0.983652	DPH1	diphthamine synthase subunit
orf19.5209	0.917819	1.00363	COD2	Conserved Oligomeric Golgi complex 6 Complexed with Cog8p
orf19.5210	1.02529	1.1039	XBP1	transcription factor
orf19.5211	0.999712	0.933062	IDP1	NADP-specific isocitrate dehydrogenase
orf19.5212	0.948182	0.993746	CST9	Chromosome STability; involved in meiotic chromosome synapsis
orf19.5213	0.949667	0.983758	PCF11	pre-mRNA cleavage and polyadenylation factor I component
orf19.5213.1	0.907691	0.751045	COX8	cytochrome-c oxydase chain VIII
orf19.5213.2	0.928967	0.828447	COX9	plays role in cytochrome c oxidase holoenzyme assembly or stability;cytochrome c oxidase subunit VIIa
orf19.5214	0.973398	0.997662	VSP33	vacuolar sorting protein essential for vacuolar morphogenesis and function
orf19.5215	0.96754	0.995481	TES1	acyl-CoA thioesterase
orf19.5216	0.706771	0.937739	TES2	acyl-CoA thioesterase
orf19.5217	1.10511	1.04513	TES3	acyl-CoA thioesterase
orf19.4122	0.80249	0.866942	TES13	peroxisomal acyl-CoA thioesterase
orf19.4121	1.00458	0.952324	TES14	peroxisomal acyl-CoA thioesterase
orf19.4120	0.912167	0.980683	LAS1	cell morphogenesis, cytoskeletal regulation and bud formation
orf19.4119	1.07455	1.10098	GSA11	required for pexophagy
orf19.4118	1.18274	1.2832	NNT1	concentrative Na+-nucleoside cotransporter
orf19.4117	0.905219	1.03249		hypothetical protein
orf19.4116	1.02508	1.04186		conserved hypothetical protein
orf19.4115	0.906393	1.00754		hypothetical protein
orf19.4114	1.0683	0.991956	FAA2	long-chain-fatty-acid CoA ligase;Lipid and fatty-acid metabolism
orf19.4112	1.01987	0.933555		thiamine pyrophosphokinase
orf19.4110	0.915437	0.946047		similarity to Interaptin and Hamartin suggests a role in signal transduction and the cytoskeleton
orf19.4109	0.870824	1.11754	PMT4	dolichyl-P-mannose::protein mannosyltransferase
orf19.4107	0.925341	1.0414	PPX1	exopolyphosphatase
orf19.4106	1.0328	0.954675		conserved hypothetical membrane protein
orf19.4105	0.948849	0.864958		conserved hypothetical protein
orf19.4104	1.19151	1.23983		diguanylate cyclase/phosphodiesterase domain-containing protein
orf19.4102	1.02596	1.01041	RPN10	component of the 26S proteasome
orf19.4101	0.864505	0.953234		hypothetical protein
orf19.4099	1.19934	1.14609	ECM17	extracellular sulfite reductase
orf19.5479	0.939596	1.04447		hypothetical protein
orf19.5480	0.950902	0.954698	ILV1	threonine deaminase;anabolic serine and threonine dehydratase precursor
orf19.5483	0.888865	0.939134	GUF1	similar to E. coli elongation factor-type GTP-binding protein LepA
orf19.5484	0.838947	0.897087	SER1	3-phosphoserine transaminase
orf19.5485	0.936397	0.907339	MEC3	involved in checkpoint control and DNA repair;G2- specific checkpoint protein
orf19.5486	1.19839	1.0377	YSH1	subunit of polyadenylation factor I
orf19.5486.1	0.939981	1.00309	SMD2	U1 snRNP protein of the Sm class
orf19.5487	1.03324	0.947921	CDC46	part of ARS replication initiation complex
orf19.5488	0.874219	0.993274		similar to peptide chain release factor
orf19.5489	1.07168	0.994104		hypothetical protein
orf19.5490	0.913865	0.980356		hypothetical protein
orf19.5491	1.08727	0.995486		hypothetical protein
orf19.5491.1	0.709981	0.726153	ATP14	F1F0-ATPase complex, subunit h
orf19.5492	0.862389	1.0252	YHC1	U1 snRNP protein required for pre-mRNA splicing
orf19.5493	0.954087	0.819544	GSP1	small nuclear GTPase of the ras superfamily
orf19.5495	0.978078	1.07811	NAB6	negative regulator of differentiation
orf19.5496	0.894598	0.861185		transmembrane amino acid transporter
orf19.5498	1.01559	1.01626	EFH1	basic helix-loop-helix transcription factor
orf19.5499	0.957351	1.08115		4-hydroxyphenylpyruvate dioxygenase
orf19.5500	1.04287	1.21069	MAK16	nuclear protein with HMG-like acidic region
orf19.17	1.05061	1.04237	SCP1	putative calponin
orf19.18	0.813237	0.716144	IMD3	inosine-5'- monophosphate dehydrogenase;guanosine nucleotide biosynthesis
orf19.20	1.05389	1.07466	RTS1	potential regulatory subunit of protein serine/threonine phosphatase 2A
orf19.21	0.846051	0.917374		MPV17 homolog
orf19.22	0.708531	0.872335		MPV17 homolog;hypothetical protein
orf19.23	0.890822	1.35207	RTA3	putative transporter or flippase upregulated during the acquisition of azole resistance
orf19.24	1.37529	1.02097	RTA2	putative transporter or flippase transmembrane protein
orf19.25	0.925592	0.808783	TRM10
orf19.26	0.96531	1.08003	PNG1	peptide-N4-(N- acetyl-beta-glucosaminyl)asparagine amidase
orf19.27	1.05426	0.977216		hypothetical protein
orf19.28	1.1231	0.909173	TPC1	mitochondrial thiamine pyrophosphate transporter
orf19.29	1.04944	0.949843		hypothetical protein
orf19.30	0.992413	0.942425	SPF1	P-type ATPase, S. cerevisiae homolog is necessary for sensitivity to a killer toxin (SMK toxin) produced by Pichia Farinosa
orf19.31	0.956071	0.98911	CIS35	potential cell wall protein;member of a group of C.albicans orfs that are weakly similar to Sc CIS3/PIR3/PIR1†
orf19.34	1.06432	0.971592	GIT1	permease involved in the uptake of glycerophosphoinositol (GroPIns)
orf19.35	0.924311	1.09531		SRPK1-like protein kinase
orf19.36	1.01958	1.16743	COG8	putative Conserved Oligomeric Golgi complex 8
orf19.1295	0.764426	0.84982	VAS1	valyl-tRNA synthetase
orf19.1296	0.95141	0.97858	PRP31	pre-mRNA splicing protein
orf19.81	1.03989	1.10072	RRP46	ribosomal RNA Processing;3'->5' exoribonuclease
orf19.1223	1.0342	0.889117	DBF2	kinase required for late nuclear division
orf19.1224	1.33148	0.994337	ADY2	putative transmembrane transporter
orf19.1225	1.13505	1.06894		hypothetical protein
orf19.3152	0.872829	0.944217	AMO2	copper-containing amine oxidase
orf19.3151	1.1328	1.06384	GRP6	similar to plant dihydroflavonol 4-reductase
orf19.3150	1.23343	1.74902	GRP4	similar to plant dihydroflavonol 4-reductase
orf19.3149	1.1278	0.992277	LSP1	Long chain base Stimulates Phosphorylation
orf19.3148	0.925156	0.937231		conserved hypothetical protein
orf19.3147	0.94015	0.955123		conserved hypothetical protein
orf19.2227	1.5741	1.43549		putative sulfate transporter
orf19.2228	1.05725	0.899164	TWF1	twinfilin A;actin monomer sequestering protein
orf19.2229	1.04257	0.992831		zinc-finger protein
orf19.2230	0.896077	0.998197	RDS3	transcription factor required for cell viability
orf19.2231	0.954195	1.00414		hypothetical protein
orf19.2232	0.819433	0.691653	RPL11	ribosomal protein L11A
orf19.2233	1.08888	0.890889	PRE2	20S proteasome subunit
orf19.2236	1.01674	1.01658	FHL1	transcriptional regulator of the forkhead/HNF3 family
orf19.2237	1.0551	1.00737	SPR1	exo-1,3-beta-glucanase
orf19.2238	1.0125	0.934112		GDP/GTP exchange factor
orf19.2241	1.32157	1.48406	PST1	1,4-benzoquinone reductase;brefeldin A resistance protein;Protoplast-SecreTed protein
orf19.2242	1.31176	1.12179	PRB1	subtilisin-like endoprotease B
orf19.2244	1.3697	1.01048		aldo/keto reductase
orf19.2245	1.08936	1.02607	YPT7	GTP-binding protein fo the rab family
orf19.2246	1.02229	0.83866		conserved hypothetical protein
orf19.2247	1.02275	0.981065		conserved hypothetical membrane protein
orf19.2248	1.47476	1.41806	ARE2	acyl-CoA sterol acyltransferase
orf19.2249	0.899983	0.945236		neutral zinc metallopeptidase
orf19.2250	0.677631	0.788441	SPE3	spermidine synthase;putrescine aminopropyltransferase
orf19.2251	1.30725	1.54125	AAH1	adenine aminohydrolase;adenine deaminase
orf19.2252	1.00155	1.28291	IFT3	hypothetical protein
orf19.2253	1.17004	1.10377	IFT1	hypothetical protein
orf19.2256	0.934486	0.881482		hypothetical ankyrin-repeat protein
orf19.2257	0.966657	0.955603		hypothetical protein
orf19.2258	0.993711	1.03083		hypothetical protein
orf19.2259	0.864076	0.94607		hypothetical protein
orf19.2260	0.954272	1.03004	BCD1	Box C/D snoRNA accumulation
orf19.2261	1.06156	1.03552	HSH49	spliceosome-associated essential protein
[truncated: 4,826 more rows]

## Sheet: Complete dataset
File Name	13709400.text			13709402.text			13709608.text			13709668.text			13709671.text			13709401.text			13709403.text			13709610.text			13709611.text						Ratio	Experiment Intensity	Control Intensity	Ratio	Experiment Intensity	Control Intensity	Ratio	Experiment Intensity	Control Intensity	Ratio	Experiment Intensity	Control Intensity	Ratio	Experiment Intensity	Control Intensity	Ratio	Experiment Intensity	Control Intensity	Ratio
Dye Swap	green/red			red/green			green/red			green/red			red/green			red/green			green/red			red/green			green/red						0.906859	64876	71539.2	0.78482	24176	30804.5	1.0187	63553.5	62387	0.820206	39549	48218.3	0.667088	43869.3	65762.4	0.596677	41036.2	68774.6	0.939165
Time	1h			1h			1h			1h			1h			3h			3h			3h			3h						0.808227	17151.5	21221.1	0.745567	8838.5	11854.7	0.748781	10692.6	14280	1.05039	9202	8760.59	0.930361	14625.7	15720.5	0.967757	7503.15	7753.13	1.747
Systematic	Ratio	Experiment Intensity	Control Intensity	Ratio	Experiment Intensity	Control Intensity	Ratio	Experiment Intensity	Control Intensity	Ratio	Experiment Intensity	Control Intensity	Ratio	Experiment Intensity	Control Intensity	Ratio	Experiment Intensity	Control Intensity	Ratio	Experiment Intensity	Control Intensity	Ratio	Experiment Intensity	Control Intensity	Ratio	Experiment Intensity	Control Intensity	Common	Description		0.907285	64968.5	71607.6	1.14657	46186.5	40282.2	1.00093	64033.2	63974	1.09685	61639.6	56196.8	1.56761	63185.1	40306.5	1.47413	33946.7	23028.3	1.02645
orf19.6114	1.21185	17256.5	14239.8	1.13653	19472.5	17133.3	1.0197	47525	46606.7	1.07125	53068	49538.2	1.24086	62179	50109.6	1.12144	9027	8049.48	0.899122	8172	9088.86	0.927664	40968.5	44163.1	1.37021	36715	26795.1	-	hypothetical protein		1.11172	58597	52708.2	0.872026	13014	14923.9	1.00509	63723.3	63400.3	0.942233	20337.3	21584.1	0.953703	25195.2	26418.3	0.987655	25252.9	25568.5	0.999281
orf19.6113	1.32982	3435	2583.05	1.16725	3824.5	3276.49	1.26503	18548.5	14662.5	1.52872	28345	18541.6	0.99926	19688	19702.6	1.38865	2545.5	1833.07	1.28909	8205	6364.94	1.01231	4959.5	4899.18	1.15165	8582	7451.9	-	hypothetical protein		1.1673	32432	27783.8	1.42563	10343.5	7255.37	1.08515	54803.2	50502.9	1.14184	9067.07	7940.78	0.999727	14035.6	14039.4	1.06521	6165.19	5787.79	1.03428
orf19.6112	1.12087	8862.5	7906.77	1.43585	7276.5	5067.74	1.27469	64549	50639.1	1.09963	59125.5	53768.7	1.5816	62612	39587.8	1.20159	7595	6320.79	1.05482	9213.5	8734.67	1.16175	56896.5	48975	0.796213	33737	42371.8	CTA2*	putative transcriptional activator		1.18324	16324.5	13796.4	1.08936	5083	4666.04	1.00249	64253.8	64094.2	1.08066	12159.3	11251.7	1.03318	12160	11769.5	1.23122	6289.42	5108.29	0.937753
orf19.6110	1.14985	2000.5	1739.8	1.0414	948.5	910.796	0.887882	6564	7392.87	0.989738	2943.5	2974.02	1.2467	2681	2150.47	1.06938	708	662.064	1.35976	4342	3193.2	0.913088	1580.5	1730.94	1.09817	6258.5	5699.04	-	hypothetical protein		0.98006	10018	10221.8	0.983668	4303	4374.44	0.887207	11228.7	12656.3	1.03921	8745.16	8415.22	0.963571	10953.1	11367.2	1.0867	5895.7	5425.31	1.44835
orf19.6109	1.26021	11069.5	8783.84	1.14161	15538.5	13611	1.11534	38760	34751.7	1.01558	41657.5	41018.3	1.23426	61291.5	49658.6	1.16834	11628.5	9952.99	1.2472	6840.5	5484.7	1.25499	61915.5	49335.6	1.27578	50514.5	39595	TUP1*	general transcription repressor		0.954526	14828	15534.4	1.00456	6823	6792.06	0.630974	19471.6	30859.6	1.00073	8316.84	8310.79	0.830299	12251.6	14755.6	0.967074	10413	10767.5	1.31592
orf19.6105	0.867018	2346.5	2706.4	0.984446	1918.5	1948.81	0.892415	10191.5	11420.1	1.04708	14417	13768.8	0.894461	10861	12142.5	0.971646	1236	1272.07	0.941326	3725	3957.18	0.810435	11505.5	14196.7	0.974308	7708	7911.26	MVD1*	mevalonate pyrophosphate decarboxylase		1.00883	25192	24971.5	0.957271	24472.5	25564.9	0.97161	59103.6	60830.6	1.08371	12494.6	11529.4	0.801662	13242.2	16518.4	1.01513	12086.8	11906.7	1.03881
orf19.6102	1.11615	2857.5	2560.14	1.19986	2630	2191.92	1.29225	9985	7726.85	1.05451	3436	3258.37	1.05032	5654	5383.1	1.27155	2485.5	1954.71	1.01603	3873	3811.89	1.40035	6759.5	4827.02	1.27461	10160	7971.05	CST6*	ATF/CREB activator		1.08465	7871.5	7257.15	0.841149	15425	18338	0.912552	32108.7	35185.6	1.00718	7422.01	7369.1	0.970774	7601.81	7830.67	1.17631	6156.1	5233.4	1.7162
orf19.6103	0.951485	1912.5	2010.02	0.927539	1167.5	1258.71	0.979591	8650	8830.21	1.04089	3751.5	3604.13	1.07183	3682	3435.26	1.02779	901.5	877.128	0.92975	3898.5	4193.06	0.87713	2383	2716.81	0.796631	6066	7614.57	SPO73*	similar to protein involved in sporulation		0.978377	5295	5412.02	0.852248	6101	7158.72	0.958853	5805.19	6054.3	1.0454	6650.78	6361.93							1.15832
orf19.6100	1.0591	3664.5	3460.01	0.787999	1953	2478.43	0.763851	10872	14233.1	1.07701	7439	6907.11	0.577964	5446	9422.73	0.851922	1024	1201.99	0.823779	4444.5	5395.26	0.613649	2787.5	4542.5	0.981677	6393	6512.32	CRD2*	cardiolipin synthase		0.9085	5800	6384.15	1.03803	3293.5	3172.82	1.04001	7187.03	6910.54	0.943339	6586	6981.58							1.04299
orf19.6099	0.875755	3179.5	3630.58	0.967824	1351.5	1396.43	0.83706	19402.5	23179.3	0.995803	11795	11844.7	0.857268	17713	20662.2	0.803204	1708	2126.48	0.999039	5630.5	5635.92	0.794731	8649.5	10883.6	0.932945	6456.5	6920.56	CCT8*	component of chaperonin-containing T-complex		1.08688	15208	13992.4	0.955538	3085	3228.55	1.32671	14527.6	10950.1	1.04609	7848.62	7502.84	0.899241	8422.2	9365.9	1.14161	4953.47	4339.01	0.999283
orf19.6096	1.14444	2303	2012.33	1.02484	1354.5	1321.66	1.35234	8302	6138.98	0.94199	5459	5795.18	0.897617	10117	11271	0.931393	786	843.897	1.02536	3928	3830.86	0.999216	1991.5	1993.06	1.39056	8076.5	5808.08	TRP1*	phosphoribosylanthranilate isomerase		1.15731	31324	27066.3	1.28746	15164.5	11778.6	1.00177	64138	64025	0.931591	20905	22440.1	0.900993	15621.3	17337.8	1.12455	12678.7	11274.4	0.607349
orf19.6094	0.620113	3365	5426.43	0.998185	1012	1013.84	1.45661	8574.5	5886.61	1.11261	4267.5	3835.59	0.543894	6195	11390.1	1.0091	679	672.88	0.592916	4998.5	8430.37	0.950487	1597.5	1680.72	1.02411	12223	11935.2	VPS53*	required for protein sorting at the late Golgi		1.16762	10062	8617.56	0.991405	3924.5	3958.52	1.62021	23888.7	14744.2	0.876237	8413.16	9601.47	0.942263	12483	13247.9	1.07975	5909.66	5473.16	0.716993
orf19.6092	0.901813	1802.5	1998.75	1.08843	1250.5	1148.91				1.21264	4257.5	3510.93				0.917077	669.5	730.037	0.971016	3679.5	3789.33	0.956478	1511	1579.75	1.09349	7875.5	7202.19	KEL2*	involved in cell fusion and morphogenesis		0.904013	64889	71778.8	1.04715	28836	27537.7	0.996421	64217.3	64447.9	1.29687	39425.8	30400.7	1.08244	43187.2	39898.1	1.16847	53547.9	45827.5	0.962197
orf19.6091	1.10779	1980.5	1787.8	1.09222	985	901.834	1.79179	11799	6585.04	2.05147	6163.5	3004.43	1.98776	3883	1953.45	1.16947	989.5	846.108	1.10244	4005.5	3633.3	2.09907	3432.5	1635.25	1.1561	6322	5468.37	RIM8*	pH response regulator		0.996278	4005.5	4020.46	0.995362	2013.5	2022.88	0.904656	13657.9	15097.3	0.998314	6061.55	6071.78	0.961908	8022.49	8340.18	1.06657	4169.41	3909.18	0.955918
orf19.6090	0.87529	3790	4329.99	0.897054	3955	4408.88	0.735971	10074.5	13688.7	0.865332	5471.5	6323.01	0.838457	4749.5	5664.57	1.03849	4231	4074.17	0.815786	4009.5	4914.89	0.802849	11243	14003.9	0.825611	18297.5	22162.4	NSR1*	nuclear localization sequence binding protein		1.0843	4187	3861.47	0.972557	2283.5	2347.93	0.923982	5398.81	5842.97	0.962377	6521.17	6776.11				1.15819	5383.03	4647.82	0.915982
orf19.6086	0.985232	2046.5	2077.18	1.00499	1286.5	1280.11	0.942905	8077.5	8566.61	1.64613	10974.5	6666.86	1.55825	7637	4901.01	1.20958	912.5	754.396	1.00261	3701.5	3691.87	0.815341	3914.5	4801.06	0.940133	6712.5	7139.95	LEU4*	2-isopropylmalalate synthase		0.962772	62381	64793.1	0.905022	7941.5	8774.93	0.802494	27635.8	34437.4	1.02963	13476.7	13089	0.769662	20823.4	27055.3	0.944818	9151.52	9686.01	0.779995
orf19.6085	0.673552	6671.5	9904.96	0.720266	11269.5	15646.3	1.13998	56951.5	49958.5	0.505543	22576.5	44657.9	0.877155	65261	74400.8	0.54743	4635	8466.84	0.686364	14794	21554.2	0.994443	17796	17895.4	1.26446	53925.5	42647	RPL16B*	60S large subunit ribosomal protein		1.03128	64972.5	63002	0.93845	50257	53553.2	0.998793	64238.2	64315.8	1.31122	19232	14667.2	0.991328	31233.1	31506.4	0.968212	57550.7	59440.2	1.1387
orf19.6084	1.05904	1735.5	1638.75	1.09002	874.5	802.276	0.885552	6381.5	7206.24	0.869786	2430	2793.79	1.01065	1684	1666.25	0.913428	584	639.349	0.987543	3500.5	3544.65	1.03503	1448	1398.99	0.83923	5495	6547.67	-	hypothetical protein		0.965788	4957.5	5133.12	0.968405	2630.5	2716.32	0.652545	6569.99	10068.3	0.990343	5861.09	5918.24	1.04356	7603.24	7285.84	1.05429	4324.95	4102.23	1.33175
orf19.6083	0.98135	1846.5	1881.59	1.11094	1420.5	1278.65	0.908977	6852	7538.15	0.959709	2623.5	2733.64	0.982372	2913	2965.27	0.971964	688	707.845	1.07447	3925.5	3653.44	1.10209	1592.5	1444.98	0.87462	5880	6722.92	-	hypothetical protein		0.782041	7031.5	8991.21	0.924911	2676	2893.25	0.763649	6358.92	8327.01	0.977634	6220.15	6362.45	1.10168	9482.24	8607.09	1.05475	4348.63	4122.9	1.10833
orf19.6082	1.02393	3167	3092.97	1.1183	3398.5	3038.99	0.946141	45796	48402.9	1.33765	40443.5	30234.7	1.07516	30524	28390.1	0.865061	1643.5	1899.87	0.887022	4572.5	5154.89	0.924344	9437	10209.4	1.09702	10929.5	9962.87	GSF2*	involved in glucose repression		1.01089	6055.5	5990.26	0.927848	2601.5	2803.8	1.11833	6580.87	5884.57	0.967194	6059.17	6264.69	1.02267	7628.01	7458.94	1.02225	3850.32	3766.52	0.980958
orf19.6081	3.6845	11922.5	3235.85	2.33317	6519.5	2794.27	3.26691	52812	16165.7	3.1826	62438	19618.5	2.64703	65258.5	24653.4	2.31986	4874	2100.99	3.43677	16162	4702.67	2.09826	35529	16932.6	2.4335	39056.5	16049.5	PHR2*	pH regulated cell wall protein		0.835697	16816.5	20122.7	1.09302	5045	4615.66	0.682413	23358.1	34228.7	1.03698	7432.58	7167.52	1.08357	8471.5	7818.15	1.02677	4275.95	4164.49	0.91037
orf19.6080	1.18687	2167.5	1826.24	0.988846	1010	1021.39	0.926427	7164.5	7733.48	1.41731	3942	2781.32	1.23155	2828	2296.28	1.06538	731.5	686.608	0.862981	3455	4003.57	0.864989	1929	2230.09	1.08821	6057	5566.02	BFA1*	putative GTPase		0.973289	4884	5018.04	0.96462	2578.5	2673.07	0.98827	13247.9	13405.1	0.95173	7140.85	7503.02	1.04562	8562.86	8189.23	1.18649	5235.66	4412.73	0.794217
orf19.6079	1.04355	1947	1865.75	1.00457	1017	1012.37	0.818975	6487.5	7921.49	1.12005	3772.5	3368.15	1.21635	1856.5	1526.29	0.94422	682	722.29	0.891745	3528.5	3956.85	0.751738	1928	2564.72	1.02946	6111	5936.14	-	hypothetical protein		0.973299	6005	6169.74	1.10512	3189.5	2886.12	1.17884	44329.1	37604	0.91044	7999.52	8786.43	0.902221	7577.49	8398.71	0.962237	4009.94	4167.31	1.13162
orf19.6078.1	0.984944	1865.5	1894.02	0.97695	932	953.989	0.774079	6342	8192.96	1.04537	3281.5	3139.09	0.812383	2288	2816.41	0.903556	564.5	624.753	1.00909	3511	3479.36	0.611202	2237.5	3660.82	1.01916	5485.5	5382.37	RFC52*	replication processivity factor C subunit 5		0.892555	9429	10564.1	0.964492	4259.5	4416.31	1.09736	9313.52	8487.17	1.06395	6777.74	6370.38	0.980435	8378.88	8546.08	1.26154	8213.31	6510.56	1.17372
orf19.6078	1.04176	1858.5	1784.01	1.15039	1044.5	907.953	1.795	14682.5	8179.67	2.08137	7256	3486.16	1.67845	9501.5	5660.89	1.07019	948	885.826	0.966011	3736.5	3867.97	0.890472	2391	2685.09	0.95113	6240	6560.62	-	conserved hypothetical protein		1.03769	27632	26628.3	0.895787	2999	3347.89	1.23883	16269.8	13133.2	0.975893	7734.13	7925.18	0.919615	9832.15	10691.6	1.04941	5023.67	4787.13	0.92977
orf19.6077	1.23852	2932	2367.34	0.942516	1223.5	1298.12	0.912718	7210	7899.48	1.09371	2947	2694.51	1.0686	6981.5	6533.3	1.0259	977	952.338	1.13241	4611	4071.86	0.844516	1860.5	2203.04	0.914212	6959.5	7612.57	-	conserved hypothetical protein		0.930682	4701	5051.13	0.997892	8882	8900.77	0.669805	9442.18	14096.9	0.491245	12095.2	24621.4							0.631482
orf19.6076	1.02426	2310.5	2255.78	0.97184	1290.5	1327.89	0.92556	7243.5	7826.07	0.87795	2543	2896.52	0.997185	1877	1882.3	0.976643	1175	1203.1	0.981417	3899	3972.83	1.14646	3507	3058.99	0.936971	6148	6561.57	VPS29*	involved in endosome to golgi protein transport		0.938957	3945.5	4202.01	0.887015	2494	2811.68	1.02768	5967.18	5806.47	1.06016	6294.19	5937.04	1.07768	9044.21	8392.27	1.01542	3874.4	3815.56	0.846865
orf19.6075	0.897927	1972.5	2196.73	0.960362	1164	1212.04	0.944516	7662.5	8112.62	0.825949	6967	8435.14	0.795883	8806	11064.4	0.988512	724	732.414	0.899996	4484.5	4982.8	0.876451	2280	2601.4	0.876612	6858.5	7823.87	CDC36*	transcriptional regulator involved in cell cycle regulation		0.980943	4833.5	4927.4	1.01278	2757.5	2722.7	0.864724	8727.38	10092.7	0.959981	6935.49	7224.61				0.927795	3902.31	4206.01	1.01535
orf19.6074	1.02994	1953.5	1896.72	0.971724	988	1016.75	0.877678	10387.5	11835.2	0.916448	5019	5476.58	1.12135	2957	2637	1.04369	775	742.561	0.87379	3784	4330.56	0.945659	2505	2648.95	0.949617	5894	6206.71	FAP7*	nuclear protein involved in oxidative stress response		0.902477	3576.5	3962.98	0.884666	3722.5	4207.8	0.909463	6690.14	7356.13	0.940946	6072.94	6454.08	1.0588	7255.15	6852.25	1.0028	3704.55	3694.2	0.999615
orf19.6073	1.11571	3773	3381.7	1.3642	5677	4161.42				1.07685	5525	5130.7				0.961499	780.5	811.754	0.931028	4122.5	4427.9	1.21068	2368	1955.93	1.21022	12913	10669.9	HMX1*	heme binding protein		0.969902	28141	29014.3	0.968002	10912	11272.7	0.995711	58642.7	58895.3	1.12478	8561.18	7611.44	0.824097	13847.9	16803.7	0.915613	20288	22157.9	1.29315
orf19.6072	0.99624	1868.5	1875.55	0.886581	1026.5	1157.82	0.781337	6354.5	8132.85	0.912511	2456	2691.47	1.0597	2608	2461.07	1.00638	705	700.53	0.905247	3553	3924.89	0.878406	1751.5	1993.95	1.00975	6805	6739.26	-	hypothetical protein		1.03975	5661	5444.57	0.992308	3524	3551.32	0.898799	48770.5	54261.9	1.12739	8017.22	7111.31	0.980415	7519	7669.2	1.04725	4479.77	4277.64	1.46389
orf19.6071	0.914014	1813.5	1984.11	1.06677	1649.5	1546.26	1.15326	7884	6836.24	1.03931	2836.5	2729.22	1.30768	5671	4336.67	1.00807	758	751.931	1.01451	3902.5	3846.67	1.00889	1556.5	1542.79	0.965075	6871.5	7120.18	MDM20*	necessary for mitochondrial inheritance		0.921573	6817.5	7397.68	1.07552	9114	8474.01	0.92217	5847.36	6340.87	1.05204	6841.4	6503	0.936514	7393.49	7894.7	1.03019	4315.78	4189.31	1.01041
orf19.6070	0.952471	1946.5	2043.63	0.867007	803	926.174	0.734399	6345.5	8640.4	0.605129	2802	4630.42	0.303956	2731.5	8986.51	0.907441	651.5	717.953	0.847436	3558.5	4199.14	0.808011	1749	2164.57	0.996457	5792.5	5813.1	ENA5*	Na+ ATPase		0.943309	13506.5	14318.2	0.996762	7845	7870.49	1.19857	46791	39039	0.986857	7357.68	7455.67	0.845371	11089.5	13117.9	0.991989	14582	14699.7	1.0294
orf19.6068	1.79583	13375.5	7448.1	1.68194	7061	4198.13	1.17812	20933.5	17768.6	1.58755	34020	21429.2	1.44867	21311	14710.7	1.63113	5988.5	3671.38	1.67257	11851	7085.49	1.52824	23819.5	15586.3	1.36487	13085	9586.99	SVF1*	involved in diauxic shift		1.00833	16628.5	16491.1	0.995555	7016	7047.33	0.993504	63279.1	63692.9	1.09539	10220.7	9330.68	0.91086	9601.04	10540.6	0.95915	6722.53	7008.84	1.25742
orf19.6066	0.874857	2347.5	2683.29	0.917773	1028.5	1120.65	0.8566	7388	8624.8	0.807085	3053.5	3783.37	0.649817	6093.5	9377.26	0.820547	1988.5	2423.38	0.934389	3993.5	4273.91	0.584441	3321.5	5683.21	1.05135	6420	6106.45	-	conserved hypothetical protein		0.936575	9920.5	10592.3	0.952212	3618	3799.57	0.858103	39499.7	46031.4	0.911325	6810.01	7472.64	0.919805	8010.86	8709.3	1.04309	6441.5	6175.41	0.97473
orf19.6065	1.06128	1898.5	1788.87	0.923404	925	1001.73	0.867495	6510	7504.37	1.65296	5441.5	3291.98	1.99618	13803	6914.72	0.929198	669.5	720.514	1.15288	3969.5	3443.12	1.01435	1589	1566.52	1.19776	6743	5629.69	-	conserved hypothetical protein		1.09131	14877	13632.2	0.956653	5359	5601.82	0.958764	13856.4	14452.3	0.984336	12298.8	12494.6				1.03527	5413.21	5228.81	0.757141
orf19.6064	1.07117	3099.5	2893.56	1.1497	2325	2022.26	1.10016	13945.5	12675.9	1.35401	9437.5	6970.03	1.21953	8174	6702.56	1.1494	1361	1184.1	1.08527	5104.5	4703.42	1.28494	6214.5	4836.43	0.941913	6399	6793.62	ATG18*	involved in autophagy and vacuolar targeting		1.08554	13748.5	12665.2	0.951669	5016	5270.74	1.18224	15933.1	13477	1.0233	6844.94	6689.06	1.04822	9662.45	9217.96	1.15747	8105.05	7002.4	1.16208
orf19.6063	1.07089	2899.5	2707.56	0.97116	1236	1272.7	0.772421	10855	14053.2	1.29972	9088.5	6992.67	1.21388	20873	17195.3	1.00454	2212.5	2202.51	1.01764	4567	4487.85	0.709175	4845	6831.88	0.931137	6016	6460.91	UBP6*	deubiquitinating enzyme		1.00924	14354	14222.6	1.21556	6111	5027.3	0.98911	61835.7	62516.5	0.97897	7722.32	7888.21	1.02918	8535.42	8293.43	0.997682	4380.71	4390.89	0.956073
orf19.6062.3	0.679585	3033.5	4463.75	0.729488	2295.5	3146.73	0.675517	11066.5	16382.3	0.611552	5472	8947.73	0.701395	12612.5	17982	0.659335	1131	1715.37	0.678401	3987	5877.06	0.583801	8071.5	13825.8	0.763779	6902	9036.65	-	conserved hypothetical protein		1.59592	53452.5	33493.2	0.806282	11535	14306.4	1.53123	40235.9	26276.9	1.03209	14166	13725.5	0.816469	18011.8	22060.7	1.3261	13095.8	9875.46	1.11841
orf19.6062	0.809096	2022.5	2499.7	0.733284	1904	2596.54	2.06366	14094.5	6829.84	0.89265	4616.5	5171.68	0.710787	10699.5	15053	0.860398	858.5	997.795	0.970485	4676	4818.21	0.893402	2602.5	2913.02	0.880227	22120	25129.9	-	conserved hypothetical protein		1.02902	14960.5	14538.6	0.861532	14506	16837.4	0.790689	12691.7	16051.4	1.04052	15913.1	15293.4				1.0797	5851.42	5419.49	1.07783
orf19.6061	1.05479	2591	2456.42	1.0014	1442	1439.99	0.986952	8652	8766.39	1.02222	10059.5	9840.83	0.984591	6916	7024.23	0.943013	1320	1399.77	0.975814	4504.5	4616.15	0.693939	7716	11119.1	0.838542	5909	7046.76	-	conserved hypothetical protein		1.18127	12022.5	10177.6	1.0871	3779.5	3476.7	1.05331	62958.8	59772.2	0.992369	7327.93	7384.28	0.811206	9061.29	11170.1	0.953189	4715.38	4946.95	0.791363
orf19.6060	0.963464	1954	2028.1	0.966214	1123.5	1162.79	1.01502	9227	9090.46	0.884604	5594	6323.74	0.776596	7028	9049.75	0.907212	922.5	1016.85	0.870182	3404.5	3912.4	0.712612	3256.5	4569.81	0.888108	11012.5	12400	GCN20*	ATP-binding cassette (ABC) family, regulator of translational elongation		1.02404	9274.5	9056.81	1.0537	3207.5	3044.03	1.19866	7066.58	5895.42	1.06757	6491.81	6080.9	0.894935	8307.19	9282.45	1.20306	5344.52	4442.43	1.01558
orf19.6059	0.898091	2646	2946.25	1.05612	3092	2927.71	0.994204	20415.5	20534.5	0.719896	39873.5	55387.9	1.17655	39147.5	33273.1	1.42412	2288	1606.61	1.07453	4432.5	4125.06	1.99679	19499	9765.18	1.57589	15053	9552.08	TTR2*	glutaredoxin		1.08463	5697	5252.48	0.919281	2294.5	2495.97	0.943169	7521.99	7975.23	0.979795	5608.68	5724.34	0.997862	7880.65	7897.54	1.06997	4504.26	4209.71	1.11025
orf19.6058	1.23276	2322	1883.58	1.20987	2318	1915.92	2.5047	13065	5216.19	1.51485	6572	4338.37	1.06457	13732	12899.1	1.09312	1107.5	1013.16	1.02369	4305	4205.38	1.46537	3168.5	2162.25	1.41674	30323	21403.4	GLO1*	glyoxalase I		0.943435	9179.5	9729.86	0.99672	2891	2900.51	1.0138	8210.75	8099	1.03828	7813.01	7524.94	0.977253	10202.7	10440.2	1.01657	5686.93	5594.25	1.01546
orf19.6057	1.05082	2235	2126.91	0.983919	1868	1898.53	0.903059	7421	8217.62	1.19955	3689	3075.33	1.1836	4365	3687.91	1.13616	882	776.299	0.998112	3722	3729.04	1.13466	4336	3821.42	1.15306	7993	6931.99	ECM31*	involved in cell wall biogenesis and architecture		0.959141	6441	6715.38	0.999792	2789.5	2790.08	1.13055	10396.8	9196.24	1.01396	8588.57	8470.31	1.04511	10394.7	9946.1	1.01276	5562.82	5492.74	0.841459
orf19.6056	0.990872	2206	2226.32	1.01951	1119	1097.58	0.980822	8007.5	8164.07	0.869077	8789.5	10113.6	0.981564	7667	7811	0.997806	733.5	735.113	0.995406	3703.5	3720.59	1.0725	4611	4299.3	1.12221	7862.5	7006.29	-	conserved hypothetical protein		1.02214	8428	8245.45	1.02006	5157	5055.57	1.34582	29071.6	21601.4	1.13001	6485.36	5739.22	0.989896	8517.58	8604.52	1.30114	8739.64	6716.89	1.28991
orf19.6055	1.02884	1907	1853.54	0.905045	925.5	1022.6	0.779114	5975	7668.97	1.04815	2811.5	2682.35	1.19165	1481.5	1243.23	0.917377	602	656.219	0.942306	3461.5	3673.43	0.966312	1631	1687.86	0.896385	5531.5	6170.89	BUL5*	ubiquitination pathway protein		1.0689	9371	8766.96	0.944564	3130.5	3314.23	1.07464	20150	18750.4	1.02122	6464.25	6329.91	1.01955	9049.91	8876.34	1.25244	4863.71	3883.38	0.911093
orf19.6054	0.943712	2074	2197.7	1.10877	1656	1493.55	1.09172	8290	7593.52	1.16087	7202	6203.99	0.836986	2355	2813.67	0.985088	986.5	1001.43	0.985291	4152	4213.98	0.863505	2158	2499.12	0.807382	5837	7229.54	BUL2*	similar to BUL1, involved in protien ubiqutination		1.00588	4815.5	4787.36	0.909724	3368.5	3702.77	0.982433	11809.8	12020.9	0.975824	5595.49	5734.12	1.00522	7707.22	7667.21	0.976633	4274.07	4376.33	1.70204
orf19.6053	0.931842	1836	1970.29	1.09474	1044	953.648	0.869974	7012	8060.01	1.19274	3293	2760.88	1.15798	1666.5	1439.15	1.10412	703.5	637.16	0.933203	3650	3911.26	1.05416	1833.5	1739.29	0.950815	5709.5	6004.85	ECM38*	gamma-glutamyltransferase		0.934737	14993.5	16040.4	1.03961	13904	13374.3	0.687776	11373.2	16536.1	1.10859	7728.18	6971.18				0.92198	4718.92	5118.24	1.00021
orf19.6052	0.801959	2188	2728.32	0.892861	2834.5	3174.62	0.783587	6854.5	8747.59	0.846145	8262.5	9764.87	0.93476	10105	10810.3	1.001	1293.5	1292.21	1.12662	6202	5504.98	1.39678	5627	4028.55	1.11865	6923.5	6189.16	CNS1*	putative protein phosphatase and protein folding chaperone		0.936139	5362	5727.78	0.909318	3077.5	3384.4	0.814947	9364.2	11490.6	1.03193	5858.72	5677.44	0.96926	7231.29	7460.63	1.05919	4388.93	4143.68	1.68112
orf19.6049	1.01834	1853.5	1820.12	1.06749	914	856.216	0.840587	6871.5	8174.64	1.00732	3480	3454.72	1.2703	6611.5	5204.67	1.09532	654	597.088	0.974884	3583	3675.31	0.988872	1978	2000.26	0.973926	6016.5	6177.57	-	conserved hypothetical protein		0.906102	6804	7509.09	0.987548	10687.5	10822.3	0.685965	6820.16	9942.44	0.890522	6003.56	6741.62	1.13346	8419.41	7428.09				1.20715
orf19.6048	1.0841	2005.5	1849.91	1.00438	916.5	912.504				1.10529	2704	2446.41	1.07111	1623.5	1515.72	0.894392	677	756.939	0.962725	3567.5	3705.63	0.943358	1589.5	1684.94	1.27583	6563.5	5144.49	PMT3*	mannosyltransferase		0.969836	14544.5	14996.9	0.937749	9972	10634	0.650743	15923.2	24469.3	1.07228	10231.5	9541.84	0.915785	9882.95	10791.8				1.09877
orf19.6047	1.09108	1986	1820.22	0.707111	1606	2271.21	0.824842	7315	8868.36	0.660997	10278	15549.2	0.431519	14413	33400.6	0.777531	814	1046.9	1.10505	3986.5	3607.53	0.678754	1838	2707.9	0.751445	8415.5	11199.1	TUF1*	mitochondrial translation elongation factor TU		0.999656	7378	7380.54	1.05501	3904	3700.44	1.01884	8744.61	8582.91	1.11291	6656.2	5980.88	1.03568	8922.92	8615.52	1.12461	7354.41	6539.52	1.37815
orf19.6046	1.06512	2003.5	1881	1.07494	982.5	914.002	0.868496	6817	7849.2	1.00306	2917	2908.11	0.936563	2239.5	2391.19	0.895779	721.5	805.444	1.03975	3819	3673	0.871548	1996.5	2290.75	1.0273	5895.5	5738.84	APC1*	subunit of anaphase-promoting complex and ubiquitin ligase		1.02047	16845	16507.2	0.97485	6570.5	6740.01	0.746492	19994.4	26784.5	1.1292	6265.69	5548.8	1.17346	11485.2	9787.44	1.18439	11454.8	9671.5	1.307
orf19.6045	0.899513	1811.5	2013.87	0.927452	1091.5	1176.88	0.79487	6171	7763.54	1.09449	3516.5	3212.9	0.939648	15988	17014.9	0.877752	707	805.467	1.08649	3864	3556.41	0.985519	1853.5	1880.74	1.16806	9342	7997.85	PSD1*	phosphatidylserine decarboxylase		0.958099	22599	23587.3	1.00548	7739	7696.81	0.910233	51589	56676.7	1.03575	11835.8	11427.2	0.858159	14841.5	17294.6	0.938548	14243.1	15175.7	1.47673
orf19.6044	1.04726	2250.5	2148.94	0.920335	1473.5	1601.05	0.769198	6666.5	8666.82	0.974674	8540	8761.91	0.852415	14868.5	17442.8	1.11045	756	680.802	0.945183	3829	4051.07	1.02377	2752.5	2688.59	0.962388	10259	10659.9	MOB2*	protein kinase activator involved in cell cycle and shape regulation		0.999947	6512	6512.34	0.879063	2820.5	3208.53	0.920417	7013.9	7620.36	1.05041	6238.86	5939.44	0.942023	9600.86	10191.8	1.09178	8709.54	7977.39	1.01211
orf19.6043	1.09794	2232	2032.9	1.02615	1106.5	1078.3	0.838175	7369	8791.72	1.11849	6022	5384.03	1.18151	5017	4246.26	1.03743	930	896.444	0.962226	3988.5	4145.07	0.9022	2726.5	3022.06	0.975086	6959	7136.8	DLD4*	D-lactate ferricytochrome C oxidoreductase		0.882444	3929	4452.41	1.13272	2315.5	2044.19	0.976282	5141.13	5266.03	0.881054	5681.4	6448.41	0.990076	7370.69	7444.57	0.973728	4468.05	4588.6	0.943838
orf19.6041	0.952476	4587	4815.87	0.981542	2453	2499.13	0.728987	9970.5	13677.2	1.01684	15351	15096.7	0.883059	8882.5	10058.8	0.913627	2175	2380.62	0.819149	4980.5	6080.09	0.657884	11661.5	17725.8	0.750073	8100.5	10799.6	RPO41*	mitochondrial DNA-directed RNA polymerase		0.939962	24832	26418.1	0.875813	10636.5	12144.7	0.804047	31506.5	39184.9	1.10363	33770	30598.9							0.857411
orf19.6040	1.03016	3189	3095.63	0.937883	2382	2539.76	1.03748	10810.5	10420	0.991087	5133.5	5179.67	0.996304	7327	7354.18	0.86071	1645.5	1911.79	0.915563	4704.5	5138.37	0.881116	6821	7741.31	0.890012	6741	7574.06	SNF7*	involved in late endosome to vacuole transport		0.968683	3964.5	4092.67	1.03781	2293.5	2209.94	0.920953	5357.73	5817.6	0.968955	5987.77	6179.62	1.05931	8628.29	8145.23	0.971479	3802.03	3913.65	1.01487
orf19.6039	0.958967	2045.5	2133.03	0.950725	1305.5	1373.16	1.04267	7913	7589.15	1.14644	10028.5	8747.55	1.09985	9480.5	8619.81	1.01396	730.5	720.442	0.945267	4837.5	5117.6	1.02087	1833.5	1796.02	0.94359	5640.5	5977.7	SED5*	syntaxin (T- SNARE)		1.07486	9562	8896.02	1.14591	3917	3418.24	1.02797	42859	41692.9	0.926545	7233.29	7806.73	0.921155	7742.66	8405.38	1.05427	4393.5	4167.35	0.788207
orf19.6038	0.933811	1843	1973.63	0.971039	1219	1255.36	1.07343	7658	7134.15	1.37365	4965	3614.45	1.37972	4316	3128.17	0.978222	820.5	838.766	1.03479	3971.5	3837.99	1.04143	1590.5	1527.22	1.01667	5930	5832.77	UGA3*	putative transcriptional regulator		0.910272	65015.5	71424.3	1.08386	10892.5	10049.7	0.682585	27517.9	40314.3	1.05893	13600	12843.1	0.818397	22281.7	27226	0.928141	10280.2	11076.1	0.788471
orf19.6037	0.986264	3709	3760.66	1.02442	3222	3145.2				1.06273	16374.5	15407.9				0.831232	1321	1589.21	1.12792	6034	5349.69	1.4232	7073	4969.79	1.21707	14185.5	11655.4	-	conserved hypothetical protein		0.922227	9642.5	10455.7	0.857736	11753	13702.3	0.976169	59308.2	60756.1	1.0168	9908.48	9744.79	0.92046	8286.19	9002.22	0.997246	5565.13	5580.49	1.07267
orf19.6036	0.949223	1826	1923.68	0.94307	914	969.176	1.09831	7541.5	6866.45	1.02428	2668	2604.76	1.11763	3215.5	2877.08	1.03631	687	662.93	0.991493	3692	3723.68	1.02872	1512.5	1470.27	0.826918	6095	7370.74	RIC1*	part of complex that catalyses guanyl nucleotide exchange on Ypt6p		0.934434	37140	39746	1.12022	6788	6059.55	1.00477	63936.2	63632.5	0.903159	19673.3	21782.8	0.912061	13782.8	15111.8	1.08416	18492.3	17056.7	1.05288
orf19.6035	0.91552	1819	1986.85	0.983774	893	907.729	0.722032	7516.5	10410.2	0.718393	3994	5559.63	0.785015	5642	7187.12	1.05282	738.5	701.45	1.01654	3625	3566.01	0.636687	1832.5	2878.18	0.70199	5796.5	8257.24	-	ubiquinone oxidoreductase		1.22903	24511	19943.4	1.09854	3288	2993.07	0.996967	64131.4	64326.5	0.993408	11745.1	11823	0.904419	9945.9	10997	1.10899	6196.7	5587.7	1.03373
orf19.6034	1.13185	4147.5	3664.35	1.1176	4664	4173.23	1.00768	24532.5	24345.5	1.15356	65142.5	56470.7	1.32225	44793.5	33876.8	0.83094	1690.5	2034.44	0.757906	4378	5776.44	0.835508	10941.5	13095.6	0.766264	8523	11122.8	TUB2*	beta- tubulin		1.0171	4748	4668.15	0.929306	7341.5	7899.98	0.844108	6565.8	7778.39	1.03989	6170.74	5934.04							1.09345
orf19.6033	0.996423	2289.5	2297.72	0.948048	1650	1740.42	1.52385	9532.5	6255.53	0.856089	3139	3666.68	1.03742	3391	3268.67	0.93824	769	819.62	0.883327	3891	4404.94	0.932763	3560.5	3817.15	1.00035	6417	6414.74	CMP2*	calcineurin phosphatase subunit		1.13989	5451	4782.03	1.05944	10546	9954.27	0.722352	8688.05	12027.4	1.086	9224.6	8494.1	1.00118	7330.14	7321.48	0.906853	4156.16	4583.06	0.993319
orf19.6032	0.77082	11082.5	14377.5	0.89087	10654	11959.1	0.941544	16122.5	17123.5	0.747556	16690.5	22326.8	0.768667	16160.5	21024.1	0.935075	5099	5453.04	0.921573	7555.5	8198.48	0.745559	33367.5	44755	0.76913	20087.5	26117.2	SPE1*	ornithine decarboxylase		0.807207	37051	45900.2	1.16647	10395	8911.5	0.993469	62362	62771.9	0.742763	22388.1	30141.6	0.745161	24455.5	32819	0.581474	15738.9	27067.3	0.717716
orf19.6031	1.15827	2421.5	2090.61	1.09412	1982.5	1811.96	1.0539	10037	9523.69	1.033	3518	3405.6	1.2252	5652.5	4613.54	1.13703	1896	1667.5	1.17367	4389.5	3739.97	1.19533	5491.5	4594.14	1.08182	9187	8492.17	VPS27*	vacuolar protein sorting-associated protein		0.994446	14515.5	14596.6	0.983043	5000.5	5086.76	0.816925	27910.3	34165.1	0.990112	9093.69	9184.51	0.874068	12395.2	14181	1.13737	6659.89	5855.51	0.896988
orf19.6030	1.05328	1903	1806.74	1.07346	901	839.342	0.91943	6290.5	6841.74	0.973619	2748.5	2822.97	0.785872	7962.5	10132.1	0.911347	683	749.44	1.13142	3912	3457.61	1.20977	1824.5	1508.14	1.38473	9250.5	6680.37	-	hypothetical protein		1.26782	36539.5	28820.7	1.16653	5315.5	4556.67	1.00116	63693.9	63619.8	0.897543	9965.45	11103	0.824674	10480.1	12708.2	1.07274	6631.99	6182.29	0.767128
orf19.6029	0.926289	1951.5	2106.79	0.989713	1121.5	1133.16	0.819	6514.5	7954.21	0.841751	6810	8090.28	0.907735	22499	24785.9	1.00982	853.5	845.203	0.98267	3907	3975.9	1.03527	2041.5	1971.95	1.19789	7111	5936.26	ROT1*	suppressor of tor2		1.18777	15074	12691	1.15165	7635	6629.62	1.29365	64407.5	49787.5	1.08325	10452.4	9649.11	1.1283	11368.3	10075.6	0.946699	4808.53	5079.26	0.977418
orf19.6028	1.10263	2947.5	2673.16	1.21257	12040.5	9929.75	1.02764	21249	20677.5	1.11708	30784	27557.6	1.00101	22009.5	21987.2	0.642063	3568	5557.09	0.782296	4122.5	5269.74	0.626811	8543	13629.3	0.592768	9881	16669.3	HGC1	G1 cyclin		0.999999	4588.5	4588.51	0.97057	2237.5	2305.35	1.37267	8711.14	6346.13	0.963303	5806.04	6027.22	0.9781	7637.42	7808.42	0.992573	4176.64	4207.89	0.921349
orf19.6027	0.940715	1977	2101.59	1.05441	1353	1283.18	1.22271	9412.5	7698.05	1.23679	5396	4362.9	1.43884	6519	4530.74	1.05896	862	814.004	0.851154	3544	4163.76	1.08759	1675	1540.1	0.986783	6362.5	6447.72	-	hypothetical protein		0.9896	5970.5	6033.25	0.854272	6459	7560.83	0.91269	6882.85	7541.28	0.938782	7210.3	7680.48	0.934493	7812.81	8360.48	0.88982	4128.33	4639.51	0.983328
orf19.6026	1.43682	3518	2448.46	1.64532	8345	5071.96	1.29745	14778.5	11390.4	1.54665	7725	4994.67	1.57556	37077	23532.6	1.31539	2034.5	1546.69	0.992291	3742.5	3771.58	0.798637	6694.5	8382.41	0.889616	11228	12621.2	ERG2*	C-8 sterol isomerase		0.948623	4606.5	4855.99	0.910085	2566.5	2820.07	1.01319	5697.02	5622.86	1.00973	6024.53	5966.48	0.96218	7688.1	7990.29	0.984211	3868.54	3930.6	0.92231
orf19.6025	0.984685	2013	2044.31	1.14359	1536.5	1343.58	0.973604	8177.5	8399.2	1.21175	6933.5	5721.9	1.13575	5277.5	4646.71	1.34256	1258.5	937.386	0.983158	3650.5	3713.04	1.44469	3461.5	2396.01	1.27849	8018.5	6271.87	-	conserved hypothetical protein		1.16427	15785.5	13558.3	0.990422	2471.5	2495.4	1.65895	16425.8	9901.32	1.00486	6892.25	6858.88	0.902384	7790.9	8633.69	1.12533	4487.08	3987.34	1.00407
orf19.6024	0.953515	1748.5	1833.74	0.92019	813	883.513	0.959659	7191	7493.28	0.886812	2583.5	2913.24	1.23259	2174.5	1764.17	0.945248	662	700.345	1.04869	3679.5	3508.66	1.03745	1486.5	1432.84	0.833711	5232.5	6276.15	-	hypothetical protein		0.979289	4561.5	4657.97	0.88092	2063.5	2342.44	1.32279	17673.7	13360.9	0.994989	5704.56	5733.29	1.06562	7788.08	7308.51	1.03825	3839.61	3698.17	1.03675
orf19.6023	1.01923	1899	1863.18	0.985205	1080.5	1096.73	0.860235	6621	7696.73	1.24432	4886.5	3927.05	1.19606	3267.5	2731.89	1.01408	684	674.502	1.0148	3773	3717.98	0.986719	1781	1804.97	1.06609	6384.5	5988.7	-	conserved hypothetical protein		0.875698	9669	11041.5	0.884884	7662.5	8659.33	0.929513	28100.7	30231.6	1.01604	7241.44	7127.12	1	8740.4	8740.35	1.08324	7121.19	6574	1.39464
orf19.6022	0.973699	1800.5	1849.13	0.914606	884	966.536	1.02783	7467	7264.79	1.04118	4017	3858.13	1.13079	5786	5116.76	1.0148	652.5	642.981	1.03492	3794	3665.97	0.996965	1531	1535.66	0.810146	5386.5	6648.8	-	hypothetical protein		1.05422	4638	4399.44	1.15567	2290.5	1981.96	0.893229	17744	19865	0.979936	6163.16	6289.35	0.882922	8983.98	10175.3	1.18154	4719.51	3994.37	0.878101
orf19.6021	0.850929	1704	2002.52	1.03873	888	854.894	0.993517	7776	7826.74	0.971783	4260.5	4384.21	1.0699	2894.5	2705.39	1.02836	697.5	678.267	0.961839	3634	3778.18	1.06966	1817.5	1699.13	1.05171	5996.5	5701.64	IHD2	Induced in Hyphal Development		1.02767	7737	7528.65	1.10932	4164	3753.66	0.939466	12791.6	13615.8	1.01123	6604.15	6530.8	0.873329	9283.66	10630.2	1.07543	7715.09	7173.96	1.20102
orf19.6020	0.941474	1773.5	1883.75	1.02053	830	813.304	0.713205	5640	7907.96	1.06353	2632.5	2475.24	1.30897	2539	1939.7	0.99797	661	662.345	1.05416	3631	3444.46	1.08954	1639.5	1504.76	1.02016	5843	5727.56	ATG3*	involved in autophagocytosis during starvation		0.995261	28396.5	28531.7	1.1355	7704	6784.65	1.00043	63711.6	63684.3	1.12334	9438.71	8402.4	1.04344	11137.4	10673.7	1.1381	6007.7	5278.71	0.692488
orf19.6018	1.25078	3016.5	2411.69	0.978348	1363.5	1393.68	1.48012	14538	9822.2	1.27826	9956.5	7789.13	1.21319	11279.5	9297.42	0.938848	840	894.713	1.07758	4395.5	4079.05	1.01464	6258	6167.72	1.04656	6610	6315.91	LRO1*	phospholipid:diacylglycerol acyltransferase		0.88034	6133.5	6967.2	1.06893	2272.5	2125.96	1.01081	6828.07	6755.06	0.914518	6356.23	6950.36	0.852357	7772.55	9118.89	0.982626	4319.53	4395.9	0.82494
orf19.6017	0.95954	1717.5	1789.92	1.11222	933.5	839.315	0.921647	6229.5	6759.1	0.99167	2502.5	2523.52	1.0099	1233.5	1221.41	0.944074	646	684.269	1.01082	3676	3636.64	0.866519	1471	1697.6	0.816263	5215	6388.87	-	hypothetical protein		0.945883	8115	8579.29	0.951183	2677	2814.39	0.852804	44828.9	52566.5	1.03445	6192.37	5986.13	0.862043	7851.42	9107.92	1.00878	4383.31	4345.16	0.902662
orf19.6016	1.02623	2245.5	2188.1	1.05581	1132	1072.16	1.03483	8467.5	8182.49	1.01699	4653	4575.28	0.957372	4900	5118.18	1.02387	933.5	911.739	1.09338	4225.5	3864.61	0.74994	2593	3457.61	0.949334	6194	6524.57	GON1*	possible rho-like GTPase involved in secretory vesicle transport		0.923331	30699	33248.1	0.983205	5596.5	5692.1	0.728892	31875.8	43731.9	0.987504	7640.06	7736.74	0.984351	10443.9	10609.9	1.1032	6213.49	5632.22	1.54122
orf19.6014	0.975467	2486	2548.52	1.10342	8725.5	7907.7	0.88885	11444	12875.1	0.966733	7999	8274.26	1.32429	15345.5	11587.7	1.00645	2589.5	2572.92	0.965158	3825	3963.08	0.886346	6591.5	7436.71	0.926969	13524	14589.5	RRS1*	regulator of ribosome synthesis		1.00684	4452.5	4422.25	0.923206	4698	5088.79	0.955064	5714.08	5982.93	0.942235	6029.49	6399.14							0.954514
orf19.6013	0.992108	1888	1903.02	1.02686	1031.5	1004.52	0.914164	8252	9026.83	0.908878	2788.5	3068.07	1.31432	2046.5	1557.07	0.919198	711.5	774.044	0.941219	3653	3881.14	0.9582	2652.5	2768.21	1.02618	5984	5831.31	TRI1*	interacts with topoisomerase 1		0.795513	13215	16611.9	1.08139	7167	6627.59	0.705993	28286.4	40066.1	1.1433	6571.56	5747.86	1.03927	10582.6	10182.8	1.06021	11289.6	10648.5	0.962002
orf19.6012	0.896134	1670	1863.56	0.962667	1091.5	1133.83	0.829961	7184.5	8656.43	0.942817	6767	7177.42	1.18185	6986	5911.08	0.955806	710.5	743.351	0.995717	3556	3571.3	0.8803	2093.5	2378.17	0.750101	5247.5	6995.72	-	conserved hypothetical protein		0.959937	23052	24014.1	1.10161	9054.5	8219.33	0.998428	64019.4	64120.2	1.40973	32298.4	22911.1	1.47987	36083.2	24382.7	1.50845	20702.3	13724.2	0.998777
orf19.6011	0.956656	2568	2684.35	0.943227	1520	1611.49	0.845203	8532	10094.6	1.13686	5662	4980.37	0.975768	6621.5	6785.94	0.99408	1014.5	1020.54	0.975325	4234.5	4341.63	0.769332	5736.5	7456.47	0.886809	6319.5	7126.11	SIN3*	transcription regulatory protein		0.940168	4271	4542.81	1.12271	2093.5	1864.69	0.814707	8424.26	10340.2	0.966104	5833.02	6037.67	0.925814	7038.76	7602.78	1.03642	4120.44	3975.66	0.933851
orf19.6010.1	0.991036	1769.5	1785.51	1.02851	936.5	910.539	1.58248	9113.5	5758.99	0.780704	3298.5	4225.03	0.72449	11284.5	15575.8	0.941895	654.5	694.876	0.984761	3662	3718.67	0.890883	1556.5	1747.14	0.868767	8958	10311.2	RPB11*	RNA polymerase II core subunit
orf19.6010	0.973064	3767.5	3871.79	1.0486	2445	2331.69	0.983333	16131	16404.4	1.0128	11633.5	11486.4	1.02309	11512	11252.2	0.852829	1284.5	1506.16	0.83252	5281	6343.39	0.826207	5398	6533.47	0.851339	7413.5	8708.05	CDC5	protein kinase involved in regulation of DNA replication		0.880672	12977	14735.3	1.04632	3293.5	3147.68	0.887095	8024.14	9045.41	0.985898	6618.25	6712.92	0.972159	9819.73	10101	1.09684	5195.64	4736.93	0.964045
orf19.6009	1.66602	3097	1858.92	1.3182	2017.5	1530.49	1.66434	10156.5	6102.43	2.37924	10438	4387.11	1.97685	10478.5	5300.61	1.22731	1613.5	1314.67	1.23839	4656	3759.74	1.92602	6922.5	3594.21	1.5641	10202	6522.6	SET1*	histone methyltransferase involved in gene regulation
orf19.6008.3	1.02454	1870.5	1825.7	1.02474	884	862.662	0.813638	5767.5	7088.53				1.10053	1492	1355.71	1.02065	678.5	664.773	0.955891	3362	3517.14	1.07665	1457.5	1353.74	0.814623	5271.5	6471.09	-	hypothetical protein		1.00813	6588	6534.85	0.872259	3489.5	4000.53	0.765653	17814.9	23267.6	1.1009	7734.92	7025.99	0.906096	8200.12	9049.94	1.1816	6732.84	5698.09	1.05543
orf19.6008.4																												-			0.854892	12208.5	14280.8	0.997669	3996	4005.34	1.05458	9222.44	8745.12	1.10561	6576.03	5947.86	0.768467	8935.43	11627.6	1.05214	6996.11	6649.44	0.686242
orf19.3288	0.923141	1835	1987.78	0.942267	927.5	984.328	0.78774	9298	11803.4	1.14187	5981.5	5238.32	0.956397	2938	3071.95	0.932452	787.5	844.548	0.856635	3581	4180.31	0.827584	2060	2489.17	0.948495	5805	6120.22	-	conserved hypothetical protein		1.07102	13662	12756.1	1.03461	3144.5	3039.32	0.918219	37367.5	40695.7	0.930601	9410.78	10112.6	0.816231	10955.4	13421.9	1.17426	5629.94	4794.47	0.848534
orf19.3288.1																												-			1.1916	26814	22502.6	1.08528	4237	3904.05	1.30619	18711.8	14325.5	1.13019	12444.7	11011.2	0.948218	14144.9	14917.3	1.34181	11330.5	8444.2	1.05574
orf19.3289	1.00366	2001.5	1994.19	0.968	975.5	1007.75				0.961963	3153.5	3278.19	0.684296	1626	2376.16	1.01967	846	829.678	1.0125	3800.5	3753.56	0.930813	1630.5	1751.69	0.979401	5874	5997.54	-	hypothetical protein		1.18605	42129.5	35520.8	0.940558	9262	9847.34	1.37101	64329.8	46921.4	0.822788	27639.8	33592.8	1.11769	33653.8	30110.1	1.3032	45764	35116.7	0.985906
orf19.3290	0.728752	2186	2999.65	0.8246	1590	1928.21	0.835222	8480	10153	0.555661	9627	17325.3	0.643389	5844	9083.15	0.720236	995	1381.49	0.798217	3944.5	4941.64	0.863956	2967.5	3434.78	0.905079	7242	8001.52	-	NADH:ubiqui oxidoreductase		1.36939	50515.5	36889	1.17903	13900.5	11789.8	1.0002	63866	63852.9	1.00775	20148.5	19993.5	0.807573	14451.6	17895.1	1.35676	15410.2	11358.1	0.785236
orf19.3291	0.848663	1921	2263.56	1.08478	1426	1314.55	0.803532	6880	8562.2	0.678404	4902	7225.78	1.02975	5806.5	5638.75	0.969556	891	918.977	0.904197	3548.5	3924.48	1.08422	5283	4872.61	1.04669	8135.5	7772.59	HMT1*	hnRNP methyltransferase		1.15779	7630.5	6590.56	0.943024	3467.5	3677	0.673691	11348.2	16844.8	1.01877	7628.25	7487.73	0.913657	8548.63	9356.5	1.09868	5547.77	5049.46	0.915166
orf19.3292	0.977503	2233.5	2284.9	1.12305	1813	1614.35	0.829136	9584	11559	1.16198	8538	7347.8	0.874796	2115	2417.71	1.02204	1132.5	1108.08	0.992357	4350	4383.5	0.87219	3931	4507.04	0.926647	6844	7385.77	-	conserved hypothetical protein		1.09797	4536	4131.27	1.12807	2205.5	1955.11	0.946889	6871.05	7256.45	0.948162	5947.36	6272.51	0.949594	7557.07	7958.22	0.842695	4354.92	5167.85	1.03351
orf19.3293	1.05253	3778.5	3589.92	1.14563	5795.5	5058.81	1.00611	14589	14500.4	1.08599	29948.5	27577.2	1.46839	12637.5	8606.37	1.41037	3748	2657.46	1.22263	10040.5	8212.23	1.50506	8489.5	5640.64	1.18448	12328.5	10408.4	-	3-oxo-5a-steroid 4- dehydrogenase		1.05618	4418	4183	0.886915	7282	8210.48	0.968306	6333.24	6540.53	0.99813	5882.75	5893.77							1.01938
orf19.3294	0.852757	1915	2245.66	1.00282	1577.5	1573.07	0.775682	9467.5	12205.4	0.927548	23318.5	25139.9	0.930519	26931.5	28942.5	0.918504	1424.5	1550.89	1.0303	3700	3591.19	1.00629	4665.5	4636.33	0.786662	6245.5	7939.25	MBF1 *	multiprotein bridging factor		1.0731	17634	16432.8	0.951896	6028.5	6333.15	0.9926	53998.8	54401.4	1.0912	7081.41	6489.59	1.06638	11500.4	10784.5	1.07669	4897.82	4548.94	0.983551
orf19.3295	0.83555	1793.5	2146.49	0.977165	1086.5	1111.89	1.12187	7726	6886.74	0.667306	5497.5	8238.35	0.960527	4400.5	4581.34	0.946567	692.5	731.591	1.02988	3933.5	3819.38	0.944177	1773.5	1878.36	1.41694	7579	5348.86	-	hypothetical protein		0.929836	11164	12006.4	0.894837	11242.5	12563.7	1.07675	13453.1	12494.2	1.10722	7777.13	7024.01	0.965236	11495.7	11909.7	1.17971	11841.6	10037.7	1.32088
orf19.3296	0.947229	2109	2226.49	0.889619	1034	1162.3	0.866052	6679.5	7712.59	0.895298	4889	5460.75	0.912226	3730	4088.9	0.953507	751	787.619	1.10437	3941	3568.54	0.991922	1482.5	1494.57	0.865205	5653	6533.71	-	hypothetical protein		1.09822	32014.5	29151.2	1.0999	7482.5	6802.91	1.58341	40159	25362.4	0.678531	15805.5	23293.7	0.752797	18467.4	24531.7	1.01707	19933.7	19599.1	0.639561
orf19.3297	0.950946	1834	1928.61	0.998355	965.5	967.091				0.729007	3434	4710.52	0.82998	17419.5	20987.8	1.10465	726	657.219	1.01894	3694	3625.34	1.01358	1742.5	1719.15	0.840953	10976.5	13052.4	-	concerved hypothetical protein		1.04103	7551	7253.41	1.00269	3114.5	3106.16	1.01662	40826	40158.5	1.33165	11911.7	8945.08	1.09002	8378.9	7686.93	1.22346	5570.97	4553.47	2.52079
orf19.3298	0.975891	2112	2164.18	1.25314	1884.5	1503.83	1.08763	12992.5	11945.7	1.21306	9305	7670.68	1.25599	9990	7953.9	1.14085	1134.5	994.432	0.996732	3569.5	3581.2	1.27761	5838	4569.47	1.4115	9043	6406.67	CCH1	calcium channel protein		1.02457	6658.5	6498.84	0.860879	8521	9898.02	0.96517	8087.82	8379.69	1.01047	6967.22	6895.03	1.07279	8005.38	7462.18	0.981147	4526.16	4613.14	1.14681
orf19.3300	0.901355	2358	2616.06	1.02895	1244.5	1209.48	0.905145	9693.5	10709.3	0.835802	11548.5	13817.3	0.785353	15236.5	19400.8	1.03327	1072.5	1037.96	1.03572	5237	5056.38	1.44363	5189	3594.42	1.082	11104.5	10263	ZPR1*	nucleolar zinc-finger protein		1.10351	13920.5	12614.7	0.996899	3439	3449.7	1.12002	30024.5	26807.1	1.07861	8119.16	7527.4	0.854485	8843.84	10349.9	1.24546	6127.44	4919.83	0.880248
orf19.3301	1.08725	4157	3823.42	0.893301	2059	2304.93	1.06156	11407	10745.5	0.953016	10831	11365	0.902114	7936.5	8797.67	0.918789	1327.5	1444.84	1.02064	4572	4479.55	1.0291	3623	3520.54	1.13048	8060	7129.72	MET30*	F-box protein involved in sulfur metabolism		0.942962	11013.5	11679.7	0.94925	3839	4044.24	1.17355	10552	8991.51	0.964953	6462.69	6697.41	1.00294	10862	10830.2	1.08057	8321.76	7701.25	1.1358
orf19.3302	1.15894	2199.5	1897.86	1.14024	1235	1083.1	0.901094	6800.5	7546.94	0.997586	2462	2467.96	0.908624	1289	1418.63	1.53853	2164.5	1406.86	1.12247	4165.5	3711.02	1.36429	3573	2618.95	1.14975	6694	5822.12	-	hypothetical protein		0.954764	6181.5	6474.38	1.01011	3332.5	3299.16	1.54213	14692	9527.06	1.00383	8598.89	8566.12	0.788548	10242.6	12989.2	0.928927	6662.86	7172.64	0.69519
orf19.3303	1.01692	1891.5	1860.02	1.02627	936.5	912.528	0.800012	6379	7973.63	0.893674	3353	3751.93	0.752386	4041.5	5371.58	1.06881	749	700.779	1.02172	3830.5	3749.08	0.936485	1670.5	1783.8	0.872855	5662	6486.76	PPM2*	carboxymethyltransferase		0.943679	10125	10729.3	0.877084	6220	7091.68	0.801148	9853.48	12299.2	1.11116	8544.76	7689.97	0.862103	9170.7	10637.6	0.938763	4518.35	4813.09	1.13207
orf19.3304	1.06588	2370	2223.52	1.04559	1499.5	1434.11	0.926819	7707.5	8316.08	0.836951	6473	7734.02	1.04685	3054	2917.31	1.05222	1579	1500.64	0.980173	3705.5	3780.46	0.973098	5285.5	5431.62	1.0033	8002	7975.69	RRP40*	3'-5 exoribonuclease		0.965386	16182	16762.2	1.04424	8391	8035.54	0.90305	31573.9	34963.7	1.11538	13666.3	12252.6	0.907626	12732.6	14028.4	1.29138	10478.4	8114.16	0.845085
orf19.3305	0.978687	2520	2574.88	0.911614	1776	1948.19	1.0096	8776.5	8693.07	1.02078	12712	12453.2	0.910923	6267.5	6880.39	0.94845	911	960.514	0.933255	3766.5	4035.88	0.972812	2090.5	2148.93	1.03315	5784	5598.41	-	hypothetical protein		1.05312	18217.5	17298.5	1.12241	3956	3524.55	0.904355	42287.6	46760	0.947095	9932.92	10487.8	0.872747	12497.9	14320.2	1.07717	7054.51	6549.1	1.20906
orf19.3306	0.866781	1828	2108.95	1.14055	1178.5	1033.28	1.05226	7467.5	7096.6	0.895929	3601	4019.29	1.01455	2845	2804.21	0.954229	701	734.625	1.00798	3779	3749.07	1.21519	2016.5	1659.41	0.999494	5926	5929	HOP1*	DNA binding protein		1.02415	4639	4529.63	1.0623	1983	1866.7	1.8964	13365.5	7047.84	1.05435	6128.14	5812.24	1.03094	7685.34	7454.68	1.01107	3996.63	3952.88	1.31772
orf19.3307	1.01038	1921	1901.26	1.10013	1222	1110.78	1.11061	7868.5	7084.87	1.17524	6630	5641.39	1.06898	8935.5	8358.92	0.965229	772.5	800.329	0.989311	3761.5	3802.14	0.999554	1902.5	1903.35	1.03552	8573.5	8279.45	-	monooxygenase		1.01158	3281	3243.45	0.832117	2312	2778.46	0.977722	4944.09	5056.75	0.961861	5779.94	6009.13	1.03159	7571.43	7339.58	0.84317	3718.25	4409.85	0.908007
orf19.3308	0.876538	2233.5	2548.09	0.972307	969	996.599	0.852125	10410	12216.5	1.05306	8979	8526.56	0.793826	8910	11224.1	0.870645	1296	1488.55	0.934659	4391.5	4698.5	0.776972	5677.5	7307.21	0.951464	7232	7600.92	STB5*	SIN3 binding protein		0.878429	23187	26396	1.04345	7666.5	7347.25	0.662879	28541.1	43056.2	0.964784	14507.5	15037	0.90342	23073.3	25540	0.866583	14465.5	16692.5	0.747864
orf19.3309	1.04334	2335.5	2238.49	1.23256	1908.5	1548.41	1.05778	8954	8464.86	1.13984	7381	6475.48	1.3019	4525	3475.69	1.09071	1481	1357.83	0.898957	3530	3926.77	1.06444	6146.5	5774.41	1.10026	8117.5	7377.81	-	hypothetical GAG protein		1.08137	18642	17239.3	0.979041	5068	5176.5	1.06435	26750.7	25133.2	0.914494	10691.2	11690.9	0.797766	12613.4	15810.9	1.13375	7109.74	6270.99	0.810475
orf19.3310	0.938438	1762	1877.59	1.1079	935.5	844.391	0.855144	6213	7265.44	1.03554	2479	2393.92	1.0989	1340.5	1219.86	1.09333	665	608.232	0.995181	3486	3502.88	1.11873	1685	1506.17	0.967547	5663	5852.95	-	hypothetical protein		0.973699	6493.5	6668.9	1.00368	2080	2072.38	1.21606	7773.81	6392.63	1.0017	5176.13	5167.36	0.90454	7944.69	8783.14	1.02104	4157.75	4072.07	0.895907
orf19.3311	0.960833	1793.5	1866.61	1.02859	933.5	907.553	1.09366	6437.5	5886.21	1.08902	2534.5	2327.32	1.05491	1493.5	1415.77	0.986838	630	638.403	0.996563	3736.5	3749.39	1.06473	1478.5	1388.62	1.03186	5846.5	5666	-	oxidoreductase		1.00281	7792	7770.19	1.05984	3080.5	2906.58	0.794747	10339	13009.2	1.0866	7545.48	6944.14	0.98089	9584.96	9771.7	0.99495	5026	5051.51	1.09085
orf19.3312	0.877444	3028	3450.93	0.91801	2851	3105.63	0.594305	9973	16781	0.940327	11765.5	12512.1	0.86963	9192.5	10570.6	0.825945	1650	1997.71	0.820322	4366	5322.3	0.639435	5306	8297.95	1.08139	6014.5	5561.82	FMP29*	conserved hypothetical protein, located in mitochondrion		1.03741	3876.5	3736.72	0.976572	2939	3009.51	1.31481	9659.24	7346.47	0.927637	5871.1	6329.09	1.01484	7946.31	7830.1	0.991002	4311.95	4351.11	1.22735
orf19.3314	1.04378	2272.5	2177.17	1.07659	1417	1316.19	0.835706	9814.5	11744	1.00298	5398.5	5382.48	0.895705	5825.5	6503.82	0.914661	943	1030.98	0.858337	3641.5	4242.51	0.802805	2662.5	3316.49	0.896647	6070	6769.66	-	hypothetical protein involved in vesicular transport		1.04174	7997.5	7677.09	0.951042	7495.5	7881.35	1.14617	7282.88	6354.1	0.985204	7369.26	7479.94	0.980297	8279.89	8446.31	1.0657	4990.9	4683.21	1.12444
orf19.3315	0.980844	1322	1347.82	0.982528	679.5	691.583	0.642746	5624	8749.95	0.774198	2432.5	3141.96	1.29779	1347.5	1038.3	0.984006	535.5	544.204	0.869125	3121.5	3591.54	0.941464	1317.5	1399.42	0.731777	4737	6473.29	CTA9*	transactivator protein		0.938345	4077.5	4345.42	0.976664	2177	2229.02	0.752033	6127.01	8147.26	0.970794	6511.05	6706.94	0.977233	7432.31	7605.47	1.00185	4012.24	4004.85	1.03896
orf19.3317	0.941837	1885	2001.41	0.926595	943.5	1018.24	1.25061	8022.5	6414.85	0.801098	2575.5	3214.96	1.05135	1820.5	1731.58	0.934881	769.5	823.1	1.06125	3979.5	3749.82	0.773547	1692	2187.33	0.926595	5753	6208.75	-	hypothetical protein		1.09968	23972	21799.1	0.996633	3431.5	3443.09	0.98656	61625.7	62465.2	1.05585	14921.4	14132.1	0.879466	11118.7	12642.5	1.19098	7789	6539.97	0.975493
orf19.3318	1.08098	1987.5	1838.61	0.986516	903	915.343	0.811842	6804	8380.94	1.35717	3803.5	2802.53	1.36443	3954.5	2898.27	0.944257	693	733.91	0.968963	3718	3837.09	1.02978	2280.5	2214.56	0.95593	5702.5	5965.4	-	conserved hypothetical protein		1.09606	24775	22603.7	1.00963	6760.5	6696.04	1.31374	22012.6	16755.7	0.884821	8584.74	9702.24	0.799116	11543.9	14445.9	1.15399	6225.43	5394.72	0.860137
orf19.3319	1.06445	1939	1821.6	0.904781	966.5	1068.21	0.991479	8467.5	8540.27	1.11522	5003	4486.09	1.00459	17828	17746.5	1.04639	809.5	773.609	1.05735	4037	3818.02	1.12676	2519.5	2236.05	1.25858	7666	6091.01	TRX2*	thioredoxin		0.929005	4628.5	4982.21	0.884888	2645.5	2989.64	0.912506	6091.38	6675.44	1.06123	7159.44	6746.33							1.13076
orf19.3320	0.960033	1855	1932.22	0.896444	887	989.465				0.991371	2611.5	2634.23	0.93586	1448.5	1547.78	0.940127	730.5	777.023	0.964022	3604	3738.5	0.905251	1518	1676.88	1.37424	6799.5	4947.83	-	hypothetical protein		1.1559	65008	56240.3	1.07543	62152.5	57793.4	1.00846	64101.6	63564.1	1.55155	52440	33798.4	0.855626	17615.7	20588.1	1.1359	20137.5	17728.2	0.927835
orf19.3321	0.806775	2751.5	3410.49	0.697351	2732	3917.68	0.715105	8780.5	12278.6	0.613728	8815	14363	0.743728	6141.5	8257.72	0.762938	1639	2148.27	0.997336	3904	3914.43	0.708761	9655.5	13623.1	0.753513	11871	15754.2	-	suppressor splicing defects		1.12782	17657.5	15656.3	1.16465	7922.5	6802.48	1.00114	64299.2	64225.9	1.25809	15279	12144.7	1.08577	10820.2	9965.42	1.21396	5948.75	4900.29	1.14775
orf19.3322	0.850653	2004	2355.84	1.07162	888	828.651	1.00791	23920	23732.2	0.664444	14389.5	21656.4	0.709947	17519	24676.5	0.944595	881	932.675	0.827622	3529.5	4264.63	0.722666	4159.5	5755.77	0.828681	7533.5	9090.96	DUT1	dUTP pyrophosphatase		0.905592	64941.5	71711.7	1.14836	24921.5	21701.9	0.998848	64121.3	64195.2	0.864843	20753.2	23996.5	0.75272	19247	25569.9	1.13742	16317.3	14345.9	0.761647
orf19.3323	0.990415	1854	1871.94	0.999858	1023	1023.15				0.982759	2841.5	2891.35				0.962139	652.5	678.177	0.957017	3607.5	3769.53	1.05451	1545.5	1465.61	1.16996	7087.5	6057.92	-	hypothetical protein		0.931583	11179.5	12000.5	1.07485	4081.5	3797.26	0.96108	17117.5	17810.7	1.07653	6505.4	6042.9	0.863269	9276.91	10746.3	0.95288	6097.37	6398.89	1.00238
orf19.3324	0.751822	4637.5	6168.35	0.810035	3837	4736.83	0.850562	27251.5	32039.4	0.715902	19712.5	27535.2	0.827664	37522.5	45335.4	0.796232	5147	6464.2	0.777069	8272	10645.1	0.614836	24457	39778.1	0.806351	13334	16536.2	TIF1	translation initiation factor 4A		0.93178	5979.5	6417.29	0.999089	2853.5	2856.1	0.593859	8587.62	14460.7	1.00033	5874.91	5872.99	0.836417	7710.89	9218.95	0.877503	5376.77	6127.35	0.904914
orf19.3325	1.01173	1943.5	1920.96	1.19146	1329	1115.44	0.952322	7005.5	7356.23	1.03117	2538	2461.29	1.32485	1735	1309.58	1.54997	1570	1012.92	0.943031	3640.5	3860.42	1.41029	6716	4762.13	1.26897	8930.5	7037.58	GLG1*	self-glucosylating initiator of glycogen synthesis		1.08785	12554	11540.2	0.919979	3763	4090.31	1.11256	11590.7	10418	1.08695	7288.61	6705.55	1.01114	11958.7	11826.9	1.40186	10121.4	7219.98	1.16876
orf19.3325.3	0.692414	2182	3151.29	0.640351	1532.5	2393.22	1.16254	58312.5	50159.6	0.696865	38989.5	55949.8	0.850313	60444.5	71085	0.555553	1113.5	2004.31	0.760214	3787	4981.49	0.831626	10949.5	13166.4	0.73115	9460	12938.5	RPS21B*	40S ribosomal protein S21 (S26) (YS25)		1.05268	8136	7728.87	1.02839	2500	2430.99	0.836404	14943	17865.8	0.925949	7487.31	8086.1	0.653205	10281.9	15740.7	0.9613	6526.66	6789.4	1.26247
orf19.3327	1.07736	3621.5	3361.46	1.13515	2315	2039.37	0.991383	9686.5	9770.69	1.02303	9103	8898.09	1.15636	16138.5	13956.3	1.11057	1829	1646.9	0.910833	3595	3946.94	1.11568	9674.5	8671.42	1.04397	7270	6963.82	TRM2*	tRNA(m5U54)methyltransferase		0.894704	10617	11866.5	0.970913	3793.5	3907.15	0.788661	12186.4	15452	1.05028	8296.42	7899.25	0.902083	9727.7	10783.6	1.04028	6323.56	6078.73	0.929242
orf19.3328	1.34449	4128.5	3070.68	1.19932	1958	1632.59	1.08698	8100	7451.85	1.26613	8356	6599.63	1.1648	7802	6698.14	0.981762	1272	1295.63	1.1125	4595	4130.32	1.16353	2946	2531.95	1.12378	6541.5	5820.96	HOT1*	transcriptional regulator of hyperosmotic response		0.955277	11982.5	12543.5	0.931172	3677	3948.79	0.583987	21982.4	37642	0.993137	9161.89	9225.2	0.873159	9127.47	10453.4	0.95802	8123.36	8479.32	0.883972
orf19.3329	0.969006	2311	2384.92	0.92999	1461	1570.98	0.983645	8627	8770.44	1.11276	10981	9868.28	0.95952	5828	6073.87	0.97558	805.5	825.663	0.934073	4018.5	4302.13	0.984564	1977	2008	0.94853	7071.5	7455.22	-	sphingosine-1- phosphate phosphatase		0.910998	4603.5	5053.25	0.972984	4541	4667.09	0.91407	4874.85	5333.13	0.958104	6416.76	6697.35	1.20928	9070.66	7500.9	1.02757	3918.72	3813.58	0.891719
orf19.3330	1.00417	2109.5	2100.73	1.12141	1791.5	1597.55	0.90899	6806.5	7487.98	1.15044	4330.5	3764.2	1.13072	2540	2246.35	0.951005	898.5	944.79	1.05069	4182	3980.24	1.17071	3629	3099.82	0.863643	5705	6605.74	CRL1	GTP-binding protein		0.924315	10484.5	11343	0.993008	3819	3845.89	0.876269	12208.5	13932.4	1.05339	8274.31	7854.96	1.11191	11389.4	10243	1.17262	10662.4	9092.78	0.945435
orf19.3330.3	0.979814	1966	2006.5	0.979606	1094	1116.78	0.942307	7381.5	7833.43	0.942095	3125	3317.08	1.00034	2857.5	2856.53	1.06078	911	858.799	0.899227	3640.5	4048.48	1.05726	2205	2085.57	0.962891	5826	6050.53	-	oleate-induced peroxisomal protein		1.04922	65026.5	61976.3	1.11463	65294	58579.2	1.00848	63480.9	62946.8	1.2377	53920.3	43564.9	0.970785	23630.9	24342	1.1732	23913.9	20383.5	0.938516
orf19.3331	1.25239	5154	4115.34	1.04482	3625.5	3469.97	1.14006	9510.5	8342.1	1.18502	9372	7908.72	1.1324	7251.5	6403.63	0.834951	1704.5	2041.44	0.910906	4202	4612.99	0.738217	7961.5	10784.8	0.818921	7515.5	9177.32	ABC1 *	mitochondrial chaperone		1.1373	12819.5	11271.8	1.16572	3619.5	3104.95	0.941874	45348.7	48147.3	0.997701	8806.5	8826.79	1.01238	9078.49	8967.45	1.16104	6851.28	5901.01	1.12271
orf19.3332	1.05145	1921.5	1827.47	1.02906	915.5	889.648	1.02293	7259.5	7096.8	1.181	3338	2826.43	1.01221	7711.5	7618.51	0.977102	715.5	732.268	1.14503	3984	3479.4	1.12075	1775	1583.77	1.18277	6670.5	5639.72	-	hypothetical protein		1.03855	3959	3812.06	1.0084	2115	2097.37	0.983618	5244.35	5331.7	1.03114	5568.02	5399.86	0.989381	7433.46	7513.24	0.955042	4006.19	4194.77	0.878784
orf19.3333	0.939653	2091	2225.29	0.987699	1682.5	1703.45	0.971708	9632.5	9912.96	0.99439	3929.5	3951.67	0.949039	6248.5	6584.03	0.963996	987	1023.86	1.01486	4434	4369.08	0.806592	2428.5	3010.82	0.908488	8261.5	9093.69	NAB2*	polyadenylated RNA binding protein		1.07105	11602.5	10832.8	0.984331	4490.5	4561.98	1.08496	20369	18773.9	0.768593	9920.14	12906.9	0.794733	14075.9	17711.5	0.957757	5493.49	5735.78	0.55274
orf19.3334	0.603564	7844.5	12997	0.621618	8628	13879.9	0.955601	46100.5	48242.4	0.661096	14265	21577.8	0.564508	18585	32922.5	0.587611	9353.5	15917.8	0.577304	11893.5	20601.8	0.711906	32797	46069.3	0.557002	12591.5	22605.9	RPS2*	ribosomal protein		1.20824	8454	6996.98	0.750631	6988.5	9310.17	0.532625	18427.6	34597.6	1.01245	6665.99	6583.99	0.755632	7556.5	10000.2	0.995011	4529.74	4552.45	0.770194
orf19.3335	0.641338	3149.5	4910.82	0.610554	2156	3531.22	0.609538	9425.5	15463.3	0.675224	2956.5	4378.55	0.574587	3429	5967.77	0.389972	1447	3710.52	0.551572	4006.5	7263.79	0.266658	4546.5	17049.9	0.481677	7132.5	14807.6	-	hypothetical protein		1.14564	19749	17238.4	1.02578	5600	5459.25	1.33032	26497.9	19918.5	1.06605	13124.3	12311.1	0.913006	15396	16863	1.18785	9456.96	7961.39	0.95848
orf19.3336	0.975688	1785	1829.48	0.931683	833	894.081	0.964112	6172	6401.75	0.827152	2251	2721.39	0.879356	930	1057.59	0.985508	581	589.544	1.0398	3745	3601.66	1.03696	1429.5	1378.55	0.939482	5299	5640.35	-	hypothetical protein		1.04156	34569.5	33190.2	1.00767	6427	6378.11	1.0116	63600.6	62871.6	1.06709	9220.62	8640.91	1.01528	13029.2	12833.1	1.11956	10127	9045.52	0.869523
orf19.3337	1.20261	2483	2064.67	1.13005	1735	1535.33	1.30066	9596.5	7378.2	2.29129	13634	5950.35	2.36278	13139.5	5561.04	1.08217	888.5	821.033	1.05574	4089	3873.12	1.21939	3052.5	2503.31	0.857032	5759.5	6720.28	-	hypothetical protein		1.08966	9158	8404.45	1.05552	2695.5	2553.71	0.917093	34766.1	37909	1.02149	8407.24	8230.35	0.892964	8656.61	9694.25	1.0839	6240.55	5757.52	1.39876
orf19.3338	1.11135	1973.5	1775.76	1.14067	1146	1004.67	2.07798	10620.5	5110.97	2.66987	9551	3577.33	3.50127	15992	4567.48	1.18232	717	606.435	1.00232	3648.5	3640.07	2.26483	3204.5	1414.89	1.06467	5987	5623.32	-	hypothetical protein		1.03013	7407	7190.36	1.15453	2733.5	2367.62	1.14081	7055.71	6184.83	1.08361	6763.29	6241.44	1.02915	9232.68	8971.14	1.16312	10095.6	8679.75	1.19025
orf19.3340	0.953043	2262.5	2373.97	0.953524	1591	1668.55	0.756887	8803	11630.5	0.92166	10607.5	11509.1	0.902748	6415.5	7106.64	0.882528	1343.5	1522.33	0.899045	4377.5	4869.06	0.606271	5380	8873.92	0.788709	6563.5	8321.82	SOD2	manganese-superoxide dismutase		0.996688	6095	6115.25	1.01783	4183	4109.7	0.857052	5791.87	6757.9	0.985871	6412.77	6504.67	1.49549	12022.3	8039	1.03065	4637.64	4499.73	1.11119
orf19.3341	0.848525	2637.5	3108.34	0.807777	13503.5	16716.9	0.758885	13860.5	18264.3	0.607588	30139	49604.4	0.966627	35539.5	36766.5	0.831951	8423.5	10125	0.919027	4401	4788.76	0.669658	23671	35347.9	0.688067	20783.5	30205.6	-	arginyl-tRNA synthetase		0.968818	6133	6330.39	0.859805	6059	7046.94	0.878772	6522.61	7422.42	1.00699	6906.26	6858.31				0.858464	3884.37	4524.79	0.950831
orf19.3342	1.02214	2312.5	2262.41	1.01832	1642.5	1612.96	0.703958	6048.5	8592.13	0.956056	3259	3408.8	1.29849	1907.5	1469.02	1.03447	1260.5	1218.5	1.03866	4005.5	3856.42	0.989882	3348	3382.22	1.00583	7361	7318.31	-	hypothetical protein		1.10558	14576	13184	1.0353	8719	8421.73	0.821709	38461.6	46806.8	1.01014	7638.81	7562.13	0.984623	8268.32	8397.45	1.44704	12075.3	8344.82	1.09346
orf19.3344	1.1046	2215	2005.25	1.02995	1417.5	1376.28	1.14839	8467.5	7373.37	1.18644	8558.5	7213.59	1.11596	8550.5	7661.99	1.00949	1078	1067.87	0.955685	4189.5	4383.76	1.16282	2027.5	1743.6	0.995846	6909.5	6938.32	VPS17*	vacuolar sorting protein		0.942728	21376	22674.6	1.148	6462.5	5629.35	1.00363	64434.8	64201.9	1.04618	10264.2	9811.18	0.988147	11342.1	11478.1	1.09741	7473.22	6809.85	0.703609
orf19.3345	0.894155	1753	1960.51	0.991948	922	929.485	0.947067	7659.5	8087.6	0.983553	6253.5	6358.07	0.943343	11075.5	11740.7	1.06163	666	627.337	0.983477	3781.5	3845.03	1.0429	1901.5	1823.27	0.923642	6551	7092.58	SIZ1*	protein with DNA-binding and SUMO-ligase domains		1.05255	18121.5	17216.7	1.01467	8499	8376.14	0.828047	33256.7	40162.8	1.1187	10434.5	9327.35	1.00975	8447.95	8366.36	1.04331	5169.57	4954.95	1.06491
orf19.3347	1.11724	1961	1755.22	1.00953	1051	1041.08	1.09018	7584.5	6957.12	0.964339	7300	7569.95	0.959071	16401	17100.9	0.937223	695	741.553	0.929321	3553.5	3823.76	1.05876	1668.5	1575.89	0.933064	8261	8853.63	RPB7	RNA polymerase II subunit		1.03089	5712.5	5541.33	0.951577	2333.5	2452.24	2.14721	41255.8	19213.7	1.07542	8419.67	7829.17	0.955142	7831.69	8199.51	1.09317	4845.94	4432.91	2.00246
orf19.3348	0.685535	2304	3360.88	0.95732	1390.5	1452.49				0.666864	6776	10161	0.635814	7441.5	11703.9	0.881861	911	1033.04	0.796528	3741.5	4697.26	0.810418	2188.5	2700.46	1.11156	7325.5	6590.26	MRPL23*	mitochondrial ribosomal protein L23		0.942541	3814.5	4047.04	0.858974	2106.5	2452.34	0.989519	5061.04	5114.65	0.971577	5893.28	6065.69	1.01353	7213.87	7117.57	1.01371	4450.33	4390.15	1.10496
orf19.3349	1.05324	9356	8883.08	1.12193	5146.5	4587.18	0.763209	14297.5	18733.4	0.937959	21484	22905.1	0.910298	15534	17064.7	1.02099	4975	4872.72	0.942718	3942.5	4182.05	0.712386	17064	23953.3	0.909967	18792	20651.3	RPB140	DNA-dependent RNA polymerase II		1.09865	5386.5	4902.82	1.01263	3124.5	3085.54	1.03438	9298.62	8989.53	1.03291	6599.71	6389.45				1.00869	3675.21	3643.54	1.27661
orf19.3350	0.87692	2096	2390.18	0.908079	984.5	1084.16	1.05424	9985	9471.24	0.692169	3713	5364.3	0.725344	5035.5	6942.23	0.849319	1030	1212.74	0.872789	3890.5	4457.55	0.679547	4321	6358.64	0.907845	6239.5	6872.87	MRP20*	mitochondrial ribosomal protein		0.906179	64830	71542.1	0.966821	65211.5	67449.4	1.01696	63623.8	62563	1.13208	47961.3	42365.8	0.903309	63738.7	70561.4	0.890129	64443.9	72398.4	0.941691
orf19.3351	1.03689	1949	1879.67	1.01322	1151	1135.98	0.978827	6640	6783.63	0.993126	2471.5	2488.61	1.0439	1166.5	1117.44	1.39561	1294	927.192	1.12853	3969	3516.96	1.82635	2896.5	1585.95	1.34988	7440	5511.59	-	hypothetical protein		0.828916	10703	12912	1.0304	3522	3418.09	1.03161	10631.3	10305.6	0.970874	8095.45	8338.32	0.887517	10527.8	11862.1	1.1149	12920.9	11589.3	1.06911
orf19.3352	0.822793	1733	2106.24	1.01668	984.5	968.352	0.746597	6689.5	8959.99	0.53527	3022	5645.75	0.502559	3104.5	6177.39	0.962362	747	776.215	0.991052	3843	3877.7	1.04416	1625.5	1556.75	0.837952	5690	6790.36	-	putative dehydrogenase		1.03833	4966	4782.68	1.03408	2856	2761.87	1.04828	32028.6	30553.5	0.94977	7065.29	7438.95	1.01136	8830.19	8731.01	0.937278	3849.22	4106.81	0.620318
orf19.3353	1.04936	1940.5	1849.21	0.921203	1615	1753.14	0.850732	6763.5	7950.21	1.12247	3804.5	3389.4	0.830798	8878	10686.1	1.01151	791	782.002	0.894172	3676	4111.07	0.980082	1539.5	1570.79	0.878033	7978	9086.22	CIA30*	possible complex I intermediate associated protein		0.884443	35064.5	39645.9	1.07202	8994	8389.76	1.02803	24119.7	23462.2	1.0015	6528.38	6518.6	0.965552	8446.02	8747.34	0.96126	4544.75	4727.91	0.840286
orf19.3354	0.687723	30697	44635.7	0.604965	36238.5	59901.8	1.2682	63867.5	50360.8	1.15858	65167	56247.2	0.878211	65253	74302.2	0.453823	15429.5	33999	0.611739	12187.5	19922.7	1.32002	65187	49383.3	1.50531	64418	42793.9	S4*	40S ribosomal protein		0.770752	7518.5	9754.75	0.852764	28950.5	33949	0.813952	8115.85	9970.92	0.935199	8487.43	9075.53							0.778702
orf19.3355	0.968851	2330	2404.91	1.14645	2830.5	2468.92	1.19284	11014	9233.44	1.15168	17212	14945.1	1.06745	9966.5	9336.76	1.05866	1330.5	1256.78	1.15396	5047	4373.65	1.16577	2389	2049.3	1.0959	7565.5	6903.46	ISN1*	IMP 5'-nucleotidase		0.885915	14332.5	16178.2	0.891759	3371.5	3780.73	1.20019	22033.8	18358.5	1.08107	11657.3	10783.1	0.914046	12766.9	13967.4	1.08282	6673.79	6163.35	0.901308
orf19.3356	1.02179	2282.5	2233.83	0.964093	1524	1580.76	0.882989	7472	8462.16	0.91264	2777.5	3043.37	0.965894	2864.5	2965.65	0.993635	1158	1165.42	1.06128	3797	3577.75	0.918474	3015.5	3283.16	0.907663	7076	7795.84	ESP1*	separin protein		0.972484	14103	14502	0.840746	7867	9357.17	0.988975	62362.6	63057.9	1.02546	14715.7	14350.3	0.906672	10419	11491.5	1.16287	7144.14	6143.52	0.914091
orf19.3357	0.881777	1727.5	1959.11	1.04252	937	898.783	0.776425	9851	12687.6	0.543561	6220	11443.1	0.670435	8021	11963.9	0.861304	662.5	769.183	0.874284	3505.5	4009.57	0.817634	2330.5	2850.3	0.873702	5855.5	6701.94	FYV4*	involved in toxin resistance		0.988203	4191	4241.03	0.902381	1817	2013.56	0.972386	5602.57	5761.68	1.04429	6026.24	5770.64	1.01404	7519.32	7415.21	1.06715	4137.84	3877.45	1.06315
orf19.3358	1.14197	1933.5	1693.13	0.905713	2157	2381.55				0.761738	12770	16764.3	0.690221	39671	57475.8	0.876466	802.5	915.609	1.0326	3541.5	3429.7	0.770846	2573	3337.89	0.601163	13347.5	22202.8	LSC1*	succinate-CoA ligase		0.854573	14782.5	17298.1	0.955413	6355	6651.58	1.01028	46139.7	45670.4	1.25024	16652.8	13319.6	0.998029	9473.24	9491.94	1.05178	6472.09	6153.44	1.10804
orf19.3359	0.921809	1848.5	2005.3	1.18015	1129.5	957.08	0.9278	8123.5	8755.66	1.1691	4609	3942.36	1.23602	2394	1936.87	1.08495	886.5	817.092	1.05721	4055.5	3836.03	1.2335	3405.5	2760.85	0.998696	6064	6071.92	ARP8*	actin-related protein		1.07492	4637	4313.82	1.00839	2056.5	2039.4	1.10218	5988.49	5433.31	0.97804	4873.16	4982.58	0.943014	7275.07	7714.71	1.03985	4109.83	3952.32	0.869422
orf19.3360	1.19567	2491	2083.34	0.987845	1138.5	1152.51	1.25621	8706	6930.38	1.00661	3509	3485.97	1.24669	7542	6049.6	1.01712	1104	1085.42	0.999007	3910.5	3914.39	1.01719	2989.5	2938.97	1.03545	6602.5	6376.43	-	hypothetical protein		0.900323	10462.5	11620.8	0.934938	4381	4685.87	0.932171	17542.8	18819.3	0.962909	6881.11	7146.17	0.953288	14336.4	15038.9	1.13111	10705.4	9464.53	0.99565
orf19.4551	0.964358	1793.5	1859.79	1.06986	866	809.452	1.67551	8664	5170.95	0.927455	2276.5	2454.57	1.05532	1018.5	965.107	0.822747	584	709.817	1.0735	3799.5	3539.36	1.08824	1536	1411.45	1.05978	5770.5	5444.97	YAT1*	mitochondrial carnitine acetyltransferase		1.01068	5163	5108.42	0.829703	5380	6484.24	0.878893	8448.45	9612.6	1.1114	6533.14	5878.29	0.969576	7586.11	7824.15	0.974313	3991.1	4096.32	1.15433
orf19.4550	0.895859	2444	2728.11	0.891943	1081.5	1212.52	0.831574	7740	9307.65	0.858336	7295	8499	0.654655	7029	10737	0.853221	1060	1242.35	0.910884	4798	5267.41	0.755066	3697	4896.26	0.894949	6644	7423.89	-	membrane transporter		1.02225	29885	29234.6	1.02827	11870	11543.7	0.999033	63847.9	63909.7	0.7734	22357.8	28908.5	0.845377	17927.4	21206.4	0.996975	21767.5	21833.5	0.86621
orf19.4549	1.14963	1193	1037.72	0.962621	605	628.492	0.522889	4771	9124.3	0.755164	1887.5	2499.46	1.15249	786.5	682.435	0.85441	378.5	442.996	1.04604	2849	2723.59	0.919967	1049.5	1140.8	0.829864	4582.5	5521.99	IFA10*	leucine rich protein		0.988938	8705.5	8802.88	0.999415	2661.5	2663.06	0.968119	21920.7	22642.6	1.02521	6011.09	5863.26	0.91809	8167.47	8896.15	0.957073	4197.06	4385.31	0.919981
orf19.4548	1.0444	2338.5	2239.09	1.07788	1983	1839.72	0.871612	7366.5	8451.58	1.05548	5922.5	5611.19	1.13433	4300.5	3791.23	1.04945	1051.5	1001.96	0.948682	3831	4038.23	0.822932	3494	4245.79	0.870569	6647.5	7635.81	MAK32*	necessary for structural stability of L-A dsRNA-containing particles		1.00668	6272.5	6230.9	1.00243	5434	5420.85	1.01388	7987.1	7877.78	1.13597	9705.06	8543.41							1.2668
orf19.4546	1.03229	1942	1881.26	0.953543	951	997.333	1.07128	7993.5	7461.61	0.928107	4112	4430.52	0.757253	5336.5	7047.18	0.908963	874.5	962.085	1.0392	3788.5	3645.59	0.914432	2133	2332.59	0.955661	5762.5	6029.86	HOL4*	member of major facilitator superfamily multidrug-resistance protein		1.03232	6692.5	6482.98	0.940869	2660	2827.17	0.979167	16390.8	16739.5	0.934412	7478.81	8003.76	1.10914	8979.27	8095.68	1.01394	4435.43	4374.44	1.15952
orf19.4545	0.918987	3613	3931.5	0.948189	6359.5	6706.99	1.1732	16417.5	13993.8	0.968285	16390	16926.8	0.995216	18164.5	18251.8	1.00863	3524.5	3494.34	0.809093	5679	7018.97	1.01254	18831.5	18598.3	0.969782	14155	14596.1	MBP12*	transcription factor similar to SWI4		1.13449	12133	10694.7	1.08443	3609.5	3328.48	0.905832	39521.8	43630.4	1.06667	8330.81	7810.13	1.08394	8917.71	8227.13	1.14619	6477.75	5651.54	1.81086
orf19.4544	1.04391	1992.5	1908.68	1.11812	998	892.569	0.934116	7543	8075.01	0.633621	6385	10077	0.878246	7019	7992.07	0.932178	690	740.202	0.981801	3667.5	3735.48	1.01336	2112	2084.15	0.903752	5721.5	6330.83	-	hypothetical protein		1.08469	6542.5	6031.68	1.0858	2667.5	2456.71	1.193	7397.23	6200.53	0.973038	6324.7	6499.95	1.01252	8454.79	8350.26	0.932538	4271.75	4580.78	1.04112
orf19.4543	1.03649	1988	1918.02	1.04512	1076	1029.55				1.23597	3773.5	3053.08				1.00965	723	716.09	0.940014	3656	3889.3	1.15178	1856	1611.42	1.38683	10962	7904.35	UGA22*	succinate-semialdehyde dehydrogenase;involved in utilization of GABA as a nitrogen source		0.960287	5152.5	5365.58	0.907126	5682.5	6264.29	0.993762	7333.34	7379.37	1.02886	6427.03	6246.77	1.03208	7875.33	7630.53	1.07397	4476.01	4167.74	1.00044
orf19.4542	0.882461	1777	2013.69	0.961026	970.5	1009.86	1.15246	7845	6807.2	0.993113	2424.5	2441.31	1.06868	1546	1446.64	0.926268	921.5	994.852	1.01357	3764	3713.61	1.05576	2337.5	2214.04	0.956762	5766	6026.58	CCL1*	cyclin;TFIIK subunit, a subcomplex of transcription factor TFIIH		0.975641	13636	13976.5	1.11329	3610.5	3243.1	0.952486	52756.5	55388.2	1.04532	8470.41	8103.18	0.988991	11669.7	11799.7	1.13514	7682.47	6767.89	0.931405
orf19.4540	1.38721	2552	1839.67	1.09039	1221.5	1120.24	0.90996	7260	7978.38	1.17961	2963.5	2512.27	1.24751	2828	2266.91	1.2592	1254.5	996.269	1.10305	4101	3717.87	0.794356	2656	3343.59	0.905626	5851	6460.72	UBC8*	E2 ubiquitin-conjugating enzyme		1.40335	63739.5	45419.4	0.932194	3861.5	4142.38	1.5076	35474.4	23530.3	1.36745	13066.4	9555.32	0.84216	16677.8	19803.7	1.02344	11545.3	11280.8	0.817716
orf19.4539	0.969999	1856	1913.4	1.06817	894.5	837.411	0.840387	6561	7807.11	1.30553	6662	5102.92	1.37401	5324.5	3875.15	0.998748	684.5	685.358	1.06448	3813	3582.01	1.00147	1606.5	1604.14	1.03145	6335.5	6142.35	-	putative rho GDP dissociation inhibitor		0.988299	4813.5	4870.49	0.918895	2042.5	2222.78	1.07356	6509.41	6063.39	1.03943	6039.2	5810.11	1.06928	8235.93	7702.32	1.02369	4000.43	3907.85	0.936946
orf19.4538	1.01546	1915.5	1886.33	1.0131	976	963.381	0.918594	7134.5	7766.76	0.971912	3448	3547.64	0.731878	3466	4735.76	1.00975	733.5	726.419	1.0597	3843.5	3626.95	0.925634	2053.5	2218.48	0.965443	5837.5	6046.45	RNA15*	protein with a role in mRNA stability and/or poly(A) tail length;cleavage and polyadenylation factor CF I component involved in pre-mRNA 3'-end processing		1.20515	12511	10381.3	1.02995	3933.5	3819.13	0.992541	64326.9	64810.4	1.18778	6788.91	5715.62	0.958503	8661.86	9036.86	1.16421	4813.91	4134.91	1.1846
orf19.4537	0.797632	2711.5	3399.44	0.849486	3202	3769.34	0.833791	8604	10319.1	0.820778	6627	8074.05	0.844755	11452	13556.6	0.802643	2337	2911.63	0.92735	3898	4203.37	0.669465	7354	10984.9	0.784742	9443	12033.3	DST1*	transcriptional elongation factor (TFIIS)		0.930188	6008.5	6459.44	1.05644	5782	5473.1	1.0717	15433.6	14401	1.05398	6711.95	6368.21	1.0362	8417.37	8123.34	1.16087	5135.25	4423.62	1.37683
orf19.4536	0.695997	1739.5	2499.29	1.21541	1356.5	1116.08	0.845859	18938	22389.1	0.897565	6166.5	6870.26	1.28717	888	689.885	1.25846	965	766.811	0.900581	5122.5	5687.99	0.882186	3183	3608.08	0.714737	5292	7404.12	CYS4*	cystathionine beta-synthase		1.00754	13234	13135	1.05102	3424.5	3258.26	1.24884	8248.64	6605.05	0.990235	6704.81	6770.93	0.932367	11450.7	12281.4	1.16253	10158.5	8738.32	0.7931
orf19.4535	0.990732	1972.5	1990.95	0.997202	937.5	940.13	0.81614	6444	7895.71	1.09032	3323	3047.74	1.02495	2695	2629.38	1.06665	770	721.888	0.993009	3668.5	3694.33	1.05738	1680	1588.83	1.06095	6298	5936.16	PTR3*	transcriptional regulator of peptide transport		0.98924	10945	11064	1.07191	5887	5492.06	1.02323	21861.3	21364.9	1.01126	9298.05	9194.5	0.768751	10836	14095.5	0.959385	10823.2	11281.4	1.12582
orf19.4534	0.994833	1903.5	1913.39	1.16901	1223.5	1046.61	1.3682	9939	7264.29	1.6474	6942	4213.92	1.72782	6923.5	4007.07	1.10664	848.5	766.736	1.07315	3794.5	3535.85	1.60804	3889	2418.48	0.988699	6095	6164.67	-	conserved hypothetical protein		1.14339	43388.5	37947.4	1.02709	12182	11860.7	1.00156	64269.7	64169.4	1.2542	13050.9	10405.8	1.00547	17753.3	17656.7	1.34468	9065.9	6742.07	1.18905
orf19.4533	1.05431	2230	2115.14	0.952252	1051	1103.7	0.796284	8247	10356.9	0.879136	4293	4883.21	0.909539	3818.5	4198.28	1.0299	840	815.611	0.998499	3849	3854.79	0.945453	3735.5	3951.02	0.947772	5859	6181.86	-	ligatin;trafficking receptor for phosphoglycoproteins		1.04376	4752.5	4553.26	0.947118	2039	2152.85	1.03768	6553.74	6315.79	0.949723	5978.77	6295.28							1.0215
orf19.4532	0.762704	2907.5	3812.09	0.77343	1838	2376.43	0.802039	20258	25258.1	0.666059	11466.5	17215.4	0.64345	4044.5	6285.65	0.842509	1116.5	1325.21	0.747214	4693.5	6281.34	0.808142	3002.5	3715.31	0.803532	9074.5	11293.3	-	conserved hypothetical protein		1.31902	23277.5	17647.5	0.891841	4139	4640.96	1.59041	46007.4	28928.1	1.16157	15577.9	13411.1	0.898659	18954.2	21091.6	1.21291	9035.9	7449.79	0.876594
orf19.4531	0.78763	2602.5	3304.22	0.656343	2318.5	3532.45	0.758093	9638	12713.5	0.723902	5877.5	8119.19	0.643173	9166	14251.2	0.877971	1618	1842.89	1.05765	4491	4246.2	1.00258	6164	6148.13	1.01573	7253.5	7141.17	-	ATP-dependent ABC transporter		0.365546	4643	12701.5	0.636491	2192	3443.88	0.145791	6283.15	43097	0.687022	5997.38	8729.53	0.367004	7440.68	20274.1	0.227938	3766.31	16523.4	0.145243
orf19.4530.1	1.29808	3184.5	2453.24	1.14457	3077.5	2688.79	1.63398	18389.5	11254.4	1.5914	12944.5	8134.04	1.73526	16650	9595.11	1.6208	2536.5	1564.97	0.977201	3814.5	3903.49	2.06746	17545.5	8486.49	1.45969	11998.5	8219.91	-	hypothetical protein		0.93268	3511	3764.42	0.946687	1953	2062.98	1.04715	5135.98	4904.74	1.06395	6507.92	6116.74				0.858463	3411.4	3973.84	1.00999
orf19.4529	0.987002	1764.5	1787.74	0.986065	881.5	893.957				1.09713	2363	2153.81				0.98918	634.5	641.44	1.19142	3862.5	3241.92	0.93567	1353.5	1446.56	1.09108	5781.5	5298.88	-	conserved hypothetical protein		1.01241	6352	6274.12	0.902885	2807.5	3109.48	1.40698	10917	7759.16	0.579141	7090.63	12243.4	1.00387	9083.21	9048.17	1.19661	12720.6	10630.6	0.760258
orf19.4528	0.819227	1796.5	2192.92	1.11521	1154.5	1035.23	0.909017	8512	9363.96	0.891245	5460	6126.26	0.962227	4658	4840.85	1.11792	1026.5	918.223	1.18569	4329.5	3651.47	1.84049	4250	2309.16	0.913369	5783.5	6332.06	-	conserved hypothetical protein		1.14299	13953	12207.5	0.919783	5475.5	5953.03	1.31308	33433.3	25461.7	1.34501	13658.9	10155.3	1.25719	14941.6	11884.9	1.60399	11202.4	6984.11	1.3871
orf19.4527	0.675406	5654.5	8372.01	0.562979	3558.5	6320.84	0.902558	20204.5	22385.8	0.57433	16049	27943.9	0.587106	21563.5	36728.4	0.489602	886	1809.63	0.562052	3862	6871.25	0.676499	3160.5	4671.85	1.08711	6017	5534.87	HGT1	hexose transporter		1.06551	4875.5	4575.74	1.00041	2159.5	2158.63	1.07281	24483.5	22821.9	1.00057	5870.34	5867.01	0.945969	8595.9	9086.88	0.971966	4483.9	4613.23	1.08677
orf19.4526	1.06681	1821.5	1707.43	0.993553	866	871.62	1.15694	6716	5804.99	0.831891	2037	2448.64	0.964168	1334.5	1384.1	0.915046	619.5	677.015	0.960356	3341	3478.92	1.02519	1409	1374.38	1.17785	6129	5203.54	HSP30*	plasma membrane heat shock protein		1.04034	4958	4765.76	0.994438	2410	2423.48	1.37729	12952.6	9404.42	0.985239	6210.27	6303.31	0.870583	7281.51	8363.95	0.985486	4578.45	4645.89	0.970233
orf19.4525	0.989693	2223.5	2246.66	0.979422	1577.5	1610.64	0.835943	7330.5	8769.13	1.01776	2647	2600.81	0.733166	2901	3956.81	1.12932	869.5	769.934	0.910411	3954	4343.09	0.798149	2645	3313.92	0.872961	7531.5	8627.53	-	membrane protein with weak homology to NADH-ubiquinone oxidoreductase		1.08413	6124.5	5649.21	1.09474	2547	2326.58	0.947538	25441.2	26849.8	1.04536	6431.38	6152.32	0.862407	7526.64	8727.48	1.11047	4354.84	3921.62	0.979389
orf19.4524	1.00262	2076	2070.57	0.848371	974.5	1148.67	0.89064	7144	8021.2	0.977595	4024.5	4116.74	0.944041	3940.5	4174.08	0.97415	1003.5	1030.13	0.940167	3855.5	4100.87	1.15026	3424.5	2977.16	0.975184	6221	6379.31	-	zinc finger transcription factor		1.07606	22862.5	21246.6	0.981702	8576.5	8736.36	1.00226	64012.3	63867.9	0.750341	15700.3	20924.2	0.674123	15135.7	22452.4	1.12085	8416.23	7508.8	0.634331
orf19.4523	1.01135	1895	1873.72	1.12554	1345.5	1195.42	0.841299	6549	7784.4	1.04452	3536	3385.29	1.01895	1581	1551.59	0.949178	906	954.51	1.0097	3677.5	3642.17	0.68689	2214	3223.22	0.84137	5819.5	6916.69	FAU1*	5,10-methenyltetrahydrofolate synthetase;folinic acid utilization		1.08865	7079.5	6503.01	1.17243	2681.5	2287.12	0.860177	11964.1	13908.9	1.01192	7378.49	7291.54	0.910702	9691.56	10641.9	1.07682	5404.76	5019.17	0.945703
orf19.4522	0.871218	2285	2622.77	0.951046	1531	1609.81	0.856601	6747.5	7877.06	0.81353	3701	4549.31	0.764065	2393.5	3132.59	1.04684	1106	1056.51	1.12798	4212.5	3734.54	1.13482	3144.5	2770.92	0.916548	6054.5	6605.76	-	similar to cytochrome b5		1.05552	9135.5	8654.96	1.01006	2154.5	2133.04	1.04012	5115.02	4917.72	0.984231	4669.77	4744.59	1.0498	7885.08	7511.04	0.991229	4004.69	4040.13	0.892035
orf19.3661	0.982567	1758.5	1789.7	1.04744	888	847.777	0.795351	5911	7431.94	0.770297	2332	3027.4	1.06226	1437.5	1353.25	1.0297	671	651.643	0.994474	3558	3577.77	0.99654	2097	2104.28	0.762575	5407	7090.45	UBP16*	putative deubiquitinating enzyme		0.958368	3213.5	3353.1	0.993777	2409.5	2424.59	1.01875	5928.17	5819.04	0.984708	6002.08	6095.29							1.0587
orf19.3663	0.996752	3006.5	3016.3	0.955683	2870.5	3003.61	0.98402	10569.5	10741.1	0.874211	6068.5	6941.69	0.874683	5218	5965.59	1.1476	2343	2041.66	0.828845	3586.5	4327.1	1.04653	6522	6232.03	1.15416	13224.5	11458.1	PHO91*	low-affinity phosphate transporter		1.07528	10946.5	10180.2	1.02536	4720	4603.26	0.791975	14416	18202.5	0.883834	6476.34	7327.56	0.974829	10817.4	11096.7	1.20139	10754	8951.3	1.08486
orf19.3664	0.94208	1851.5	1965.33	0.919279	1041.5	1132.95	0.712028	6056	8505.28	0.806548	2863	3549.69	0.958192	2107	2198.93	1.06843	746.5	698.686	0.933618	3572	3825.98	1.22597	2159.5	1761.46	0.98035	6040	6161.07	HSP31*	membrane heat shock protein		0.853358	3761.5	4407.88	0.978502	2035.5	2080.22	0.130743	5615.22	42948.4	0.771969	5992.16	7762.17	0.752942	7205.53	9569.83	0.465074	3851.76	8282.03	0.797517
orf19.3665	1.1538	1188	1029.64	0.90736	596	656.851	0.503207	5113	10160.8	0.771606	2156.5	2794.82	1.52739	972.5	636.709	0.942859	438	464.545	0.823167	2638.5	3205.3	0.875918	1044.5	1192.46	0.749366	4239	5656.78	SET6*	putative HLH transcription factor		0.973923	45033	46238.8	0.930033	16637.5	17889.2	0.998723	63806.4	63888	1.13907	24434.5	21451.3	1.22785	29407.6	23950.4	1.02643	30749	29957.1	1.61742
orf19.3666	0.915205	1684.5	1840.57	0.898055	876	975.441				0.927924	2284	2461.41				0.987508	633.5	641.514	0.98814	3638.5	3682.17	0.966191	1424.5	1474.35	1.83277	7678	4189.3	-	conserved hypothetical protein		1.03033	4210	4086.05	0.735423	3260.5	4433.5	0.932549	5210.63	5587.52	0.979382	6512.85	6649.96	1.05446	7727.4	7328.31	0.96833	3943.63	4072.61	1.07108
orf19.3667	0.999772	2230	2230.51	0.962643	1403	1457.45	0.967669	8450	8732.33	0.932027	8612	9240.08	0.915416	6021.5	6577.88	0.989455	843	851.985	0.992536	4097.5	4128.32	0.914455	3824	4181.72	0.869763	6451.5	7417.53	KIN32*	kinesin-related protein		0.944433	11259.5	11922	0.994114	3633.5	3655.01	1.11377	16835.9	15116.1	0.905731	9818.08	10840	0.83962	10207.2	12157	1.02938	8209.2	7974.92	0.717599
orf19.3668	1.66293	2624.5	1578.24	1.22672	1486	1211.36				1.97974	3893	1966.42	1.84081	3211	1744.35	1.14659	709	618.355	0.979336	3559.5	3634.61	1.04298	1432.5	1373.47	1.15154	6005	5214.74	HGT2*	hexose transporter		0.817072	9580.5	11725.4	0.845382	4001.5	4733.36	1.01504	46828.8	46134.7	1.00347	7141.68	7116.98	1.10588	9104.98	8233.23	1.1652	4289.54	3681.37	0.89333
orf19.3669	1.11381	5512	4948.8	0.989592	5741	5801.38	1.04058	15744.5	15130.5	1.13645	13582.5	11951.7	0.896945	22491	25075.1	1.55959	5383	3451.55	1.3751	7143.5	5194.89	1.10127	20967	19038.9	1.08719	13085.5	12036.1	SKS1*	serine/threonine protein kinase		1.09736	5417.5	4936.87	1.13554	2381.5	2097.23	0.87488	16826.5	19232.9	1.02908	6758.31	6567.32	0.951735	7532.16	7914.13	1.02813	4534.48	4410.39	0.936248
orf19.3670	0.98472	1791	1818.79	0.900162	834	926.5	0.920395	6334.5	6882.37	1.12922	2792.5	2472.94	0.984654	2852	2896.45	1.01779	723.5	710.856	1.04942	3735.5	3559.59	1.07674	1720.5	1597.87	1.20733	7653	6338.76	GAL1*	galactokinase		1.00472	12242.5	12185	0.995371	8658	8698.27	1.12909	23567	20872.5	0.936555	7897.46	8432.46	0.915613	13343.6	14573.4	1.08398	14394	13278.8	0.906311
orf19.3671	0.944624	1949	2063.26	0.931754	1073	1151.59	0.987998	8069	8167.02	0.945927	5339	5644.2	1.002	4132.5	4124.27	0.900802	772	857.014	1.04669	4006	3827.32	1.02236	3021.5	2955.43	0.894258	5924.5	6625.05	-	hypothetical protein		0.941511	24232.5	25737.9	1.20559	15819.5	13121.8	1.00547	61245	60911.9	0.662409	10966.3	16555.2	0.804331	18707.9	23259	0.944577	23943.3	25348.1	0.576913
orf19.3672	1.06204	1948	1834.21	1.05799	913	862.96	1.00033	7378.5	7376.03	1.03295	4229.5	4094.59	1.1688	9322	7975.71	1.16978	810	692.44	1.01961	3688	3617.07	1.83135	5142.5	2808.03	1.22392	7122.5	5819.43	GAL10*	UDP glucose-4-epimerase		0.97981	8615.5	8793.03	1.15692	4311	3726.26	1.01827	14608.7	14346.6	1.03685	6444.11	6215.07	0.958785	7700.24	8031.25	1.02011	5017.4	4918.49	0.813247
orf19.3673	0.927785	1814	1955.2	1.07204	1012	943.998	0.793572	6325	7970.29	0.950912	2448	2574.37	0.428081	1572	3672.2	1.04366	781.5	748.808	0.973445	3656	3755.73	0.765949	1346.5	1757.95	0.820843	5650.5	6883.77	TRS23*	Golgi vesicle docking (TRAPP)		0.828991	10410.5	12558	1.0529	5410	5138.21	1.07375	9713.35	9046.19	1.01842	8843.52	8683.6	0.963979	11139.3	11555.6	1.08508	5430.94	5005.09	0.764375
orf19.3674	0.879197	2242	2550.05	0.87822	1355.5	1543.46	1.00337	8392.5	8364.28	0.896437	10243	11426.4	0.696724	7160.5	10277.4	0.949017	1352.5	1425.16	1.04068	5192	4989.04	0.958137	3157.5	3295.46	0.910918	7553	8291.63	GAL102*	UDP-glucose 4-epimerase		0.919867	7593.5	8254.99	1.03466	2409.5	2328.78	0.88271	13405.9	15187.2	0.838138	5633.76	6721.76	0.808895	9156.03	11319.2	0.949094	6007.45	6329.67	0.95285
orf19.3675	0.729561	3745.5	5133.91	0.869592	4806	5526.73	0.806104	16416	20364.6	0.677389	15100	22291.5	0.808151	12752	15779.2	1.02229	2109	2063.01	0.893528	5015	5612.59	0.913331	8622.5	9440.72	0.978464	9759	9973.79	GAL7*	galactose-1-phosphate uridyl transferase		0.940087	10870	11562.8	0.786734	10515	13365.4	0.966914	13687.1	14155.5	0.748042	10545.9	14097.9	0.523972	9707.14	18526	0.790874	6438.01	8140.37	0.549108
orf19.3676	0.922167	2372	2572.2	0.986364	1324.5	1342.81	0.868093	7958.5	9167.8	0.907082	4086.5	4505.1	0.983938	4422	4494.19	0.856781	918	1071.45	0.839393	3753.5	4471.68	0.741117	3930.5	5303.48	0.992161	6012.5	6060.01	-	putative methyltransferase		0.82585	14044.5	17006.1	1.09674	3726.5	3397.8	0.867988	8220.84	9471.14	0.985647	6874.87	6974.98	0.835816	11509.7	13770.6	0.939185	7564.05	8053.84	0.870943
orf19.3677	1.00174	2000	1996.52	0.934431	989	1058.4	0.931653	7442	7987.95	0.734884	4533	6168.32	0.926297	5394.5	5823.72	0.881503	806.5	914.915	0.846074	3582.5	4234.26	0.963159	2210.5	2295.05	0.973076	7030.5	7225.03	APG5*	involved in autophagy and nutrient starvation		0.938324	22620.5	24107.4	1.01227	8697.5	8592.11	1.32779	27112.5	20419.3	0.766956	13306	17349.1	0.74762	19789.6	26470.2	0.981547	13484.9	13738.4	0.640024
orf19.3678	1.05057	1797.5	1710.97	1.07256	935	871.75	0.904269	6806.5	7527.08	0.768644	2738.5	3562.77	1.17706	2267.5	1926.4	0.90262	593.5	657.53	0.974915	3601.5	3694.17	1.20539	2189	1816.01	1.00853	5890	5840.17	-	hypothetical protein		1.49107	8167	5477.28	1.68583	11896	7056.45	1.79102	10530	5879.31	1.5694	15130.2	9640.75							2.84523
orf19.3679	0.938548	1976.5	2105.91	1.09948	1258.5	1144.63	1.01204	8026.5	7931.01	1.06493	5364	5036.97	1.14237	5960.5	5217.68	1.10239	1088	986.947	0.935485	3788	4049.23	0.927636	2368	2552.73	1.18707	9180	7733.34	-	conserved hypothetical protein		1.08979	13262.5	12169.8	1.1156	4655	4172.66	1.03788	18430.9	17758.2	1.0239	6186.42	6042.01	0.946806	9736.84	10283.9	1.09496	5381.19	4914.53	0.973275
orf19.3680	1.04231	3654	3505.69	1.0439	1922.5	1841.65	1.12754	18836	16705.5	1.14912	25799	22451.1	1.14044	33062.5	28991	0.811167	1191	1468.26	0.874169	4177.5	4778.83	0.889314	3342.5	3758.52	1.03464	10815.5	10453.4	2008-09-07	septin involved in cytokinesis		1.17372	6196	5278.94	1.14902	2570	2236.68	0.976535	13858.5	14191.5	0.9591	7910.66	8248.01	0.907425	9383.44	10340.7	1.06064	5073.45	4783.38	0.769377
orf19.3681	0.94649	2557	2701.56	1.32013	2843.5	2153.96	0.852011	12543	14721.6	1.10282	19782	17937.7	1.3621	9770	7172.72	1.10688	1576.5	1424.27	1.05478	4797	4547.85	1.03604	7707.5	7439.37	1.07562	7740	7195.87	KAP95*	karyopherin-beta involved in nuclear import		1.03555	5108	4932.65	0.915349	2120	2316.06	0.985354	6083.81	6174.24	0.948029	5999.45	6328.34				0.953083	3908.99	4101.41	1.01544
orf19.3682	0.864799	1763	2038.62	1.10891	1105	996.478				0.922978	4191.5	4541.28				0.982607	833.5	848.254	1.05085	4054	3857.85	0.932408	2324	2492.47	0.699693	20571.5	29400.7	CAX4*	generation of mannoprotein layer of the cell wall;putative phosphatase		1.10652	6068	5483.88	1.02993	2761.5	2681.25	0.957248	5586.53	5836.03	0.965883	5918.07	6127.11	1.36298	10389.4	7622.55	0.96919	4290.16	4426.55	1.12808
orf19.3683	1.01594	2909	2863.35	1.04537	1136.5	1087.17	0.806562	8927.5	11068.6	0.960333	12139	12640.4	1.0183	16642	16343	1.00075	1036	1035.23	1.13818	4003.5	3517.45	0.741157	7429	10023.5	0.904911	8036.5	8880.98	GCS1*	Zn finger-containing GTPase- Activating Protein for ARF		1.02083	11965	11720.9	1.01546	4634.5	4563.94	1.59659	22841.1	14306.2	0.942332	7464.71	7921.53	0.881856	10044.3	11390	0.96816	4580.33	4730.96	0.932574
orf19.3684	0.950737	1888	1985.83	0.980894	1048	1068.41	0.810883	6464.5	7972.17	0.8902	2662	2990.34	1.02193	1831.5	1792.2	1.1368	713	627.198	0.869753	3445	3960.89	0.956777	1880.5	1965.45	0.816798	5347	6546.29	SPS20*	peroxisomal 2,4-dienoyl-CoA reductase		1.0627	6913.5	6505.59	1.07325	2722	2536.22	1.41943	11167.4	7867.56	1.15472	6665.18	5772.12	0.918798	7367.51	8018.64	1.07337	4980.34	4639.92	0.936255
orf19.3685	1.01627	1812	1783	0.994318	1053.5	1059.52	1.05453	7029.5	6666.01	0.977022	2439	2496.36	1.18877	1795	1509.96	1.02024	637.5	624.855	0.965477	3624	3753.59	1.14621	1594.5	1391.11	0.946232	5792	6121.12	PSY2*	Platinum Sensitivity		0.97286	3532	3630.53	0.955946	3311.5	3464.11	0.979422	5270.93	5381.67	0.955068	5689.15	5956.8							0.978797
orf19.3686	0.950955	1725	1813.97	0.917856	892	971.83	0.958429	7154.5	7464.82	0.763022	2709	3550.36	0.899286	2192.5	2438.05	1.00913	655	649.072	0.958226	3655	3814.34	0.909604	1508.5	1658.41	0.856638	5740	6700.61	ATP12*	F1-ATP synthase assembly protein		0.906649	64967.5	71656.7	0.73072	65350.5	89433	1.00806	63704.7	63195.4	1.11217	60649.1	54532.2	1.05942	33535	31654.1	1.2138	57652	47497.1	0.939555
orf19.3687	0.84779	1723	2032.34	0.973063	922	947.523	0.851928	8505.5	9983.83	0.811841	5431.5	6690.35	0.882132	5575.5	6320.48	0.946055	732	773.739	0.79936	3329	4164.58	0.997722	2206.5	2211.54	0.941055	5983.5	6358.29	PFD1*	prefoldin subunit 1, component of a chaperone		1.07381	5807.5	5408.31	1.04097	2992.5	2874.74	1.05523	14927.1	14145.9	1.02105	6196.71	6068.99	0.963344	7791.01	8087.46	1.05389	4388.34	4163.95	0.889141
orf19.3688	1.03231	1789.5	1733.5	1.03533	836.5	807.956	0.823013	5704.5	6931.24	0.83233	2780	3340.02	1.04171	2377	2281.83	1.13399	707.5	623.903	1.14579	3689.5	3220.05	1.04726	1577	1505.83	0.801439	5092.5	6354.19	GON7*	response to dessication		1.04605	7683.5	7345.25	0.958044	2756	2876.7	1.01332	12843.5	12674.7	1.12721	8331.77	7391.48	0.936681	10364.9	11065.6	1.02675	6508.75	6339.18	1.38622
orf19.3689	0.972781	1834.5	1885.83	0.919151	893	971.549	0.880482	5986	6798.55	0.988218	2490	2519.69				0.932413	611.5	655.825	0.951045	3493	3672.8	0.850417	1401	1647.43	0.988746	7913	8003.07	-	6-phosphofructo-2-kinases		1.07883	5873.5	5444.32	0.988238	2266	2292.97	1.06471	6171.24	5796.19	0.995866	6301.89	6328.05	1.02651	8246.06	8033.1	1.09401	4348.61	3974.93	0.842337
orf19.3690.2	0.567774	4957.5	8731.47	0.545851	4853.5	8891.62	0.617372	27200.5	44058.5	0.575447	26376.5	45836.5	0.896221	65423	72998.7	0.490163	2538.5	5178.89	0.596926	8863.5	14848.6	0.656052	30073.5	45840.1	0.598527	20894	34909.1	RPL26A*	ribosomal protein L26A (L33A) (YL33)		1.11241	9808	8816.91	0.958239	4517.5	4714.38	1.03993	17023	16369.4	1.02942	6807.54	6612.99	1.00274	10442.6	10414	1.25626	8783.9	6992.12	1.37453
orf19.3691	0.987582	1778.5	1800.86	1.03828	892	859.115	0.760368	6334	8330.18	0.748347	2742.5	3664.74	0.789146	2943.5	3729.98	1.15472	683.5	591.921	0.970334	3518.5	3626.07	0.90811	1435.5	1580.76	0.883365	5513	6240.91	-	conserved hypothetical protein		1.03354	5194	5025.44	1.0267	2449	2385.31	0.784451	15466.6	19716.4	1.03861	7004.36	6744.01	0.964163	7621.69	7904.97	1.08581	4313.08	3972.23	0.926477
orf19.3693	1.05018	2014.5	1918.24	1.0411	1049.5	1008.07	0.87627	6715	7663.17	0.948186	2539	2677.74	0.987092	1781.5	1804.8	1.01359	860	848.466	1.01305	3784	3735.26	1.02704	1711	1665.95	1.09611	6168	5627.19	GAS12*	similar to GPI anchored surface protein GAS1		0.825962	7862	9518.6	1.19817	3140	2620.67	1.46865	27907.6	19002.2	0.854369	6442.04	7540.11	0.981847	9052.33	9219.69	0.967394	5245.25	5422.04	0.730415
orf19.3694	0.9364	2078.5	2219.67	1.06372	1200	1128.11	0.79379	6526.5	8221.94	0.706676	4716	6673.49	0.926669	1953.5	2108.09	1.00337	738.5	736.017	1.0667	3988	3738.64	0.93505	1674.5	1790.81	0.914063	5977.5	6539.48	-	hypothetical protein		0.907354	28093.5	30962	1.06274	7343	6909.47	1.00253	32513.1	32431	0.947076	14443.8	15250.9	0.751982	20441	27182.8	0.799987	17148.3	21435.7	0.939324
orf19.2925	1.07962	2163.5	2003.94	1.09484	1185.5	1082.81	0.846171	6728.5	7951.71	1.13432	3773.5	3326.67	1.2193	2223.5	1823.59	1.09054	823.5	755.13	0.996068	3897	3912.38	0.917424	1953.5	2129.33	0.853281	5569.5	6527.16	CIN4*	GTP-binding protein		0.782375	25001.5	31955.9	0.832148	11762.5	14135.1	0.652517	20137.9	30861.8	0.904622	9175.1	10142.5	0.926468	20530.4	22159.8	0.739026	33543	45388.1	1.06538
orf19.2926	1.03235	1946	1885.03	1.03556	1124.5	1085.89	0.756422	5959	7877.88	0.89921	2310	2568.92	0.739414	1165.5	1576.25	1.06203	885.5	833.78	0.925046	3543.5	3830.62	1.01075	1616	1598.81	0.962258	6071.5	6309.64	PSO2*	interstrand crosslink repair protein		1.17729	8581.5	7289.22	0.965494	4799	4970.51	0.827994	6003.97	7251.23	1.07378	7041.36	6557.54	1.00474	8929.85	8887.7	0.982494	4619.49	4701.8	0.998314
orf19.2927	0.797206	2517.5	3157.9	0.93923	1204	1281.9	0.790304	8570	10843.9	0.628338	9768.5	15546.6	0.759824	11252.5	14809.4	1.00751	906	899.25	1.12304	3954.5	3521.25	0.834751	4456	5338.12	0.74554	6999.5	9388.5	MNN11*	mannosyltransferase complex component		1.06897	13123	12276.3	0.895127	4853.5	5422.13	0.869053	20362.3	23430.4	0.982797	6141.94	6249.45	0.931044	11107.1	11929.8	1.00964	6155.92	6097.16	1.01296
orf19.2928	0.971642	2756	2836.43	0.840691	2204.5	2622.25	1.07216	10236.5	9547.58	0.860902	9139	10615.6	0.953728	12218.5	12811.3	0.899768	1180.5	1312.01	0.946678	4968.5	5248.35	1.01012	4427	4382.65	0.876033	7894.5	9011.65	-	conserved hypothetical protein		0.992602	9325	9394.5	0.848477	12592.5	14841.3	0.695182	7537.6	10842.6	0.982311	8072.3	8217.66	0.991364	10080.8	10168.6	1.15446	6579.2	5698.95	0.744787
orf19.2929	1.00963	6968.5	6902.05	1.154	8345.5	7231.77	0.912858	24266	26582.4	1.03097	20614.5	19995.3	1.17779	42748	36295	1.09452	3129.5	2859.25	1.26792	14229.5	11222.7	0.865179	27177.5	31412.6	0.979698	21232	21672	GSL2*	1,3-beta-D-glucan synthase subunit		0.906386	64971.5	71681.9	1.44637	65339.5	45174.8	0.995213	63592.4	63898.3	1.17487	16819.9	14316.4	0.952745	27088.7	28432.3	1.18083	61311.3	51922.1	0.993708
orf19.2930	0.913163	1844.5	2019.9	0.936041	1226	1309.77	0.915129	7610.5	8316.32	0.791199	4055	5125.14	0.758131	8454.5	11151.8	0.998573	839	840.199	0.862748	3754.5	4351.79	1.02871	1767	1717.69	0.854391	8269	9678.23	-	conserved hypothetical protein		1.00529	4053.5	4032.18	1.04535	1913.5	1830.49	0.978959	6234.4	6368.4	0.981	6019.18	6135.76	0.952981	7266.6	7625.13	1.04387	5173.64	4956.19	0.982752
orf19.2933	1.07903	2358	2185.31	0.982254	1324.5	1348.43	0.937557	8088	8626.68	1.09317	7099	6493.95	1.13765	8881.5	7806.91	1.05249	1226	1164.85	1.02367	3836.5	3747.81	1.00691	5203	5167.31	0.894048	6743	7542.1	-	conserved hypothetical protein		1.14956	51159.5	44503.5	1.04258	14218	13637.3	1.06918	60995.6	57049	0.777065	14672.6	18882.1	0.750606	19926.5	26547.2	0.951865	10482.5	11012.6	0.569431
orf19.2934	0.993289	1936	1949.08	1.01064	1246.5	1233.37	0.955546	7119	7450.19	1.09874	5747.5	5230.98	1.17469	6231	5304.4	0.974001	812	833.675	0.811446	3445.5	4246.12	1.08308	1979	1827.2	0.872654	6115	7007.36	-	conserved hypothetical protein		1.05967	9503	8967.88	1.03187	2331	2259.01	0.897961	17328	19297.1	0.989033	6994.6	7072.17	0.901401	8450.99	9375.4	1.13273	4686.78	4137.59	0.942917
orf19.2935	0.584011	8921	15275.4	0.616546	5941	9635.94	0.906489	43568.5	48062.9	0.746789	41699.5	55838.4	0.878685	65260	74270.1	0.535858	3351	6253.52	0.523207	9716	18570.1	0.706062	28846.5	40855.5	0.67894	21093.5	31068.3	RPL10*	ribosomal protein L10		1.06808	3698.5	3462.77	1.05385	1986	1884.51	1.08862	5905.19	5424.47	1.02579	5704.83	5561.4	0.926386	6795.04	7335	1.02282	3833.35	3747.81	1.0231
orf19.2936	1.03742	1898.5	1830.03	0.989481	892	901.483	0.93409	6385	6835.53	0.904267	2416	2671.78	1.00053	1145	1144.4	0.995744	693	695.962	0.990974	3715.5	3749.34	1.00376	1552.5	1546.68	0.932738	5572.5	5974.35	-	hypothetical protein		1.00362	12261.5	12217.3	0.935791	3525	3766.87	1.28532	19463.3	15142.8	1.12125	8942.41	7975.39	1.02538	11640.3	11352.2	1.0921	6020.03	5512.35	0.961853
orf19.2937	0.832494	3252.5	3906.93	0.9216	3016	3272.57	0.832182	22899	27516.8	0.929452	50346.5	54167.9	1.43557	52893	36844.6	0.89872	1275.5	1419.24	0.839224	3492	4160.99	0.966676	16638.5	17212.1	0.8726	10767.5	12339.6	PMM1	phosphomannomutase		1.02171	3644	3566.58	0.994016	2113.5	2126.22	0.955715	5441.39	5693.53	1.00012	5780.38	5779.69	1.24642	9146.86	7338.49	0.932907	3923.93	4206.13	0.986269
orf19.2938	0.921012	1969	2137.87	0.964593	1012	1049.15	0.798859	7267.5	9097.35	0.811545	6981.5	8602.73	0.863285	6581	7623.2	1.08404	796	734.29	1.00947	3874.5	3838.15	0.782589	2375.5	3035.44	0.908074	5761.5	6344.75	-	conserved hypothetical protein		0.675789	29157.5	43145.8	0.888858	4017.5	4519.85	1.00668	64336	63908.9	0.55512	12815.2	23085.5	0.434836	12532.9	28822.1	0.384911	8310.19	21589.9	0.625917
orf19.2939	0.989557	1765.5	1784.13	1.11288	925.5	831.625	1.04279	6066	5817.11	1.09335	2354	2153.01	0.963045	842.5	874.829	1.03405	609.5	589.428	1.02584	3617.5	3526.37	0.971402	1367.5	1407.76	1.00944	5376.5	5326.21	-	conserved hypothetical protein		1.0615	8245	7767.31	1.07898	4211	3902.78	1.65515	31478.7	19018.7	1.01914	7101.18	6967.79	0.907849	8284.58	9125.51	0.956468	4119.1	4306.57	0.849798
orf19.2940	1.00035	2016	2015.3	1.03294	1098.5	1063.47	0.909858	7614.5	8368.89	0.756865	5840	7716.04	1.01964	3841	3767	0.947001	708	747.623	1.01356	3759	3708.71	1.11123	2181.5	1963.14	0.877825	5719.5	6515.53	BOS1*	ER-to-Golgi v-SNARE		1.13059	4680	4139.42	0.992499	2066	2081.61	0.863793	15935.9	18448.7	1.01747	5752.87	5654.08	0.88042	6862.62	7794.71	1.03294	4373.27	4233.81	1.00164
orf19.2941	1.08863	1879.5	1726.48	1.05045	882	839.64	0.944312	6960.5	7370.97	1.16286	2775	2386.36	1.06722	1750.5	1640.24	1.03625	651	628.228	0.972334	3636	3739.46	0.902719	1351.5	1497.14	0.939787	5354.5	5697.57	SCW4*	cell wall glucanase		0.876631	12919	14737.1	0.894128	4554	5093.23	0.955944	18837.4	19705.5	0.998396	11797	11816				1.07005	7938.45	7418.75	1.34272
orf19.2942	1.42188	12233	8603.42	1.40658	27297	19406.6	1.07318	19127	17822.7	1.27535	17408	13649.6	1.57194	34251.5	21789.4	0.673893	5739.5	8516.93	0.794372	4007.5	5044.86	1.01394	11435.5	11278.3	1.12955	15537	13755.1	DIP52*	dicarboxylic amino acid permease		1.06536	17592.5	16513.1	0.836634	35747.5	42727.8	1.04072	58013.2	55743.5	1.43988	21609.9	15008.2	0.9525	9570.7	10048	1.36337	9267.53	6797.52	1.07808
orf19.2943.5	0.815059	1639.5	2011.51	1.20778	991	820.51	0.803791	6531.5	8125.86	0.899823	2897	3219.52	0.943371	2688	2849.36	0.962531	639	663.875	0.943647	3400	3603.04	1.03462	1663	1607.35	1.07743	6139.5	5698.3	-	hypothetical protein		1.07637	8383.5	7788.7	0.960592	2962	3083.51	1.36788	13099.7	9576.67	1.12056	7587.46	6771.12	0.913802	9181.14	10047.2	1.27388	5557.75	4362.84	0.928597
orf19.2945	0.964731	1654.5	1714.99	0.985726	848.5	860.787	0.998861	6479.5	6486.89	0.858105	2164.5	2522.42	1.11144	1130	1016.7	0.942469	600.5	637.157	0.928248	3228.5	3478.06	1.1004	1496.5	1359.96	0.922833	5562.5	6027.63	PUT4*	proline permease		1.02617	14610.5	14237.8	0.921514	6782	7359.63	2.68141	48272.6	18002.7	1.32055	20290.3	15365.1	1.36775	18642.5	13630.1	1.67271	25646	15332	1.51151
orf19.2946	1.00312	2244	2237.03	0.977224	1655	1693.57	1.06244	9917	9334.19	0.891478	4680.5	5250.27	0.829227	6321	7622.76	0.981864	1074	1093.84	0.981855	4405.5	4486.92	0.900633	3305.5	3670.2	1.04006	7752	7453.43	HNM4*	choline permease		1.07995	65077	60259.2	0.87157	15188	17426	0.929198	42292	45514.6	1.02854	22782.5	22150.3	1.15507	28168.1	24386.5	1.23161	14634.5	11882.4	1.04275
orf19.2947	0.878574	2007	2284.38	0.955088	943.5	987.867	0.800376	7221.5	9022.64	1.06062	8183	7715.3	0.651475	13624	20912.5	1.19108	1570	1318.13	1.1937	5396.5	4520.83	1.03558	5316.5	5133.83	1.19196	12029.5	10092.2	SNZ1*	stationary phase protein		0.706713	9909.5	14022	1.10557	3790.5	3428.56	0.6078	23121.3	38040.9	1.05999	6355.86	5996.13	0.906565	8928.53	9848.75	0.921724	6805.14	7383.06	0.793105
orf19.2948	0.997792	1667.5	1671.19	1.0393	862.5	829.882	0.774326	6315	8155.48	0.651394	2964	4550.24	0.730791	2833	3876.62	1.03037	725.5	704.119	0.946986	3593	3794.14	0.936994	1625.5	1734.8	0.947016	5649.5	5965.58	SNO1*	glutamine amidotransferase		1.00381	4959	4940.18	1.16685	7187.5	6159.75	1.02173	7035.6	6885.98	1.032	6268.32	6073.93							1.04823
orf19.2949	0.948809	2203.5	2322.39	0.997939	1727	1730.57	1.11085	9032.5	8131.17	1.04677	5898	5634.46	1.00198	4300	4291.51	1.47256	2010.5	1365.31	1.87133	6212	3319.57	2.29264	11209	4889.13	1.8876	14828.5	7855.73	IML1*	involved in chromosomal stability		1.00261	8643	8620.49	1.13452	6463.5	5697.11	0.926016	18180.3	19632.8	1.01311	6250.63	6169.73	0.97676	9059.6	9275.15	1.10102	9703.12	8812.85	0.74323
orf19.2951	1.02781	2417.5	2352.08	1.02926	2376	2308.46	1.2047	12896	10704.7	0.961335	11530	11993.7	0.823587	19216.5	23332.7	1.01633	1489	1465.08	1.01599	5484	5397.67	1.01963	4597	4508.51	0.870911	11045.5	12682.7	HOM6*	homoserine dehydrogenase		0.999945	11643.5	11644.1	1.05757	2577	2436.72	0.892131	20258.5	22708	0.973588	6304.57	6475.6	0.887631	8026.78	9042.93	1.02422	4552.43	4444.76	0.910507
orf19.2952	0.899588	4529.5	5035.08	0.96851	4729	4882.76	0.89795	8061	8977.12	0.96746	12836.5	13268.3	0.837046	7865	9396.13	0.866003	1354.5	1564.08	1.05015	4049.5	3856.11	1.03829	6333	6099.47	1.13906	8245	7238.44	EXG1*	exo-1,3-beta-glucanase		1.0253	3422.5	3338.05	0.998158	2103	2106.88	0.97772	5822.39	5955.06	0.975569	5329.75	5463.22	0.929254	7744.01	8333.57	1.00682	4201.91	4173.43	0.943981
orf19.2953	1.119	1900.5	1698.39	1.00144	1123	1121.39				0.745283	6159	8263.97	0.639577	9028	14115.6	0.942154	617.5	655.413	0.960834	3452.5	3593.23	0.891514	1510	1693.75	0.753754	11189.5	14845	TOM20*	mitochondrial outer membrane import receptor subunit		1.08149	4062.5	3756.38	0.992819	2109.5	2124.76	1.05681	5828.18	5514.87	1.00957	6065.2	6007.73	0.85716	7565.31	8826.02	1.12369	4442.73	3953.69	0.976613
orf19.2954	0.676454	5055	7472.79	0.845781	2604	3078.81	0.58927	9195	15604.1	0.750705	18964.5	25262.3	0.628393	8028	12775.5	0.822465	1123	1365.41	0.60184	5771.5	9589.75	0.574019	2631	4583.48	0.785046	6590.5	8395.05	-	hypothetical protein		1.67259	25228	15083.2	1.59547	8573	5373.34	0.997519	63758.6	63917.2	0.853614	20187.5	23649.4	1.27644	12854.4	10070.5	1.67183	10496.3	6278.31	0.817105
orf19.2956	0.893173	1748	1957.07	1.08574	866	797.613	0.926331	7411.5	8000.92	0.90894	3374	3712.02	0.936194	2179	2327.51	0.918141	651	709.041	0.948238	3706.5	3908.83	1.03192	1747	1692.96	1.02582	5876.5	5728.61	MGM101*	mitochondrial genome maintenance protein		0.942766	18597	19726	1.04477	5150	4929.32	1.15595	13661.9	11818.8	0.979367	8280.1	8454.54	1.01988	11364.3	11142.8	1.0876	5994.76	5511.93	0.774814
orf19.2957	0.994268	1630.5	1639.9	1.0517	821.5	781.113	0.808215	5386	6664.07	0.950259	2297.5	2417.76	1.09423	1059	967.808	1.03398	594	574.477	1.06693	3597.5	3371.83	1.15797	1519.5	1312.21	0.967251	5380	5562.16	-	conserved hypothetical protein		0.959121	9888	10309.4	1.13871	2754	2418.52	0.66862	9156.8	13695.1	0.88099	5668.58	6434.33	0.958024	7335.33	7656.72	1.08818	4561.71	4192.06	1.55142
orf19.2958	0.940642	1822	1936.98	1.02824	898	873.336	0.850908	5998.5	7049.53	0.925995	2867	3096.13	1.13004	1571	1390.21	1.01493	645.5	636.003	1.00448	3439.5	3424.17	1.05904	1432.5	1352.64	1.01226	5854.5	5783.57	-	conserved hypothetical protein		0.993631	5203	5236.35	1.04789	2628	2507.89	1.20656	11233.8	9310.62	0.990151	6693.59	6760.17	1.02484	8794.23	8581.06	1.20622	5732.22	4752.22	1.31491
orf19.2959.1	0.92444	2196	2375.49	0.971466	1642.5	1690.74	0.991653	7672.5	7737.08	0.892142	2702.5	3029.23	1.22468	2322	1896	0.892139	1368	1533.39	0.986708	3750.5	3801.02	0.800431	4800.5	5997.39	0.606098	12526.5	20667.5	-	conserved hypothetical protein		1.00691	16766	16650.9	1.01238	7269	7180.08	1.15111	10899.8	9468.93	0.990358	7440.87	7513.32	1.71558	18568.6	10823.5	1.23727	7328.94	5923.45	1.09251
orf19.2960	0.91029	2273	2497.01	0.896413	2384	2659.49	0.807686	16211.5	20071.5	0.956934	34519	36072.5	0.94129	17657	18758.3	0.780936	1337	1712.05	0.87313	4072	4663.68	0.658653	5545.5	8419.46	0.769746	7380	9587.58	FRS2*	phenylalanine-tRNA ligase beta chain		0.987192	6476.5	6560.53	0.968674	5782.5	5969.5	0.820394	24555.2	29931	0.915516	8400.05	9175.2	0.800825	13416.4	16753.2	0.991844	7337.57	7397.91	0.891762
orf19.2961	1.13034	2147	1899.43	0.926324	1047.5	1130.81	0.766226	6302.5	8225.38	1.11322	2843.5	2554.3	0.716471	1979.5	2762.85	0.956227	863	902.505	1.0727	3951	3683.23	0.959897	1944.5	2025.74	0.949613	5660.5	5960.85	-	zinc-finger protein		1.02503	27915	27233.4	1.21184	16977	14009.3	1.53182	42789.5	27933.7	0.648382	14090.8	21732.3	0.939551	24662.6	26249.4	1.00652	29393.9	29203.4	0.715651
orf19.2962	0.971724	1869	1923.39	0.94184	978.5	1038.92	0.87124	6679	7666.09	1.10201	2810	2549.88	0.724263	1332.5	1839.8	0.992249	768.5	774.503	1.02449	3780	3689.63	0.816252	1712.5	2098	0.868362	5464	6292.3	-	hypothetical protein		1.27689	12819.5	10039.6	1.0531	3994	3792.61	0.974503	57934.3	59450.1	0.970657	7388.56	7611.92	0.954073	7991.2	8375.88	1.14317	4679.01	4093.01	1.00681
orf19.2963	0.94497	1828	1934.45	1.0237	935	913.352	0.876939	6752.5	7700.08	1.07486	3496.5	3252.97	1.12229	4499	4008.77	1.00211	791.5	789.832	1.04035	3882	3731.45	0.952639	1739.5	1825.98	1.01697	6205.5	6101.94	SIR1*	transcriptional regulatory protein		0.952278	19074.5	20030.4	1.08564	10456.5	9631.61	0.820423	26286.1	32039.7	1.1057	6907.37	6247.06	1.01619	11684.2	11498	1.1049	19825.8	17943.5	1.2502
orf19.2964	0.930243	2897	3114.24	0.946539	1433	1513.94	0.961691	10208.5	10615.2	1.06155	11579	10907.6	0.919294	14472	15742.5	0.878676	1247	1419.18	0.957996	3849.5	4018.29	0.87534	9643.5	11016.9	0.924234	7808	8448.08	RSC1*	Member of RSC complex, which remodels the structure of chromatin		1.02389	16588	16201	0.974587	6278.5	6442.22	0.886648	8739.7	9857.02	1.07225	8974.84	8370.11							0.862637
orf19.2965	0.848844	3489	4110.3	0.893167	2502.5	2801.83	0.768453	12173.5	15841.6	0.92596	14961.5	16157.8	0.878066	21257	24208.9	0.839035	1492	1778.23	0.867149	6140.5	7081.25	0.967429	5946	6146.19	0.819445	8369.5	10213.6	-	pump-driving ATPase		1.12616	11088	9845.85	0.971326	3000.5	3089.08	1.10657	16556.3	14961.8	1.049	6592.77	6284.82	0.967411	8536.25	8823.8	1.07238	4314.97	4023.71	1.06299
orf19.2966	1.07263	1743.5	1625.45	1.11436	859	770.846	0.813527	5695	7000.39	1.44674	3471.5	2399.53	1.56523	3079	1967.12	1.0535	779.5	739.914	0.944389	3449.5	3652.63	1.51711	3015	1987.34	0.99854	5803.5	5811.99	-	putative carboxymethylenebutenolidase		0.929419	10826.5	11648.7	0.942744	5398.5	5726.37	1.22607	12568.8	10251.3	1.18678	7108.51	5989.74	1.18945	12563.7	10562.6	1.40919	10567.1	7498.68	1.67225
orf19.2967	0.933237	8716.5	9340.08	0.873816	2692	3080.74	0.733656	8888.5	12115.4	0.844728	43173	51108.8	0.786369	30924.5	39325.7	0.760212	4315	5676.05	0.700204	7740	11053.9	0.678433	6352	9362.75	0.784625	6895.5	8788.27	TIF34*	translation initiation factor eIF3, p39 subunit		1.00185	4538.5	4530.13	0.967032	4558	4713.39	1.02466	5696.1	5559.02	0.988124	6628.34	6708	1.06951	7833.4	7324.3	0.975012	4016.86	4119.8	1.12228
orf19.2968	0.979827	1880	1918.71	0.964923	1233	1277.82				0.678335	5931	8743.46	0.687112	5027.5	7316.86	0.979274	859	877.18	1.15267	3998	3468.45	1.02897	2226	2163.34	1.3044	10632	8150.86	-	hypothetical protein		1.16566	5580.5	4787.4	1.14146	3320	2908.56	1.10651	8253.61	7459.13	1.01014	6731.17	6663.59	0.975231	7924.83	8126.1	0.977277	4407.49	4509.97	0.895213
orf19.2969	0.975688	1793	1837.68	1.02556	923	899.997	0.885044	7131	8057.22	0.891983	4458	4997.85	1.15044	3846.5	3343.5	1.03337	693	670.622	0.997116	3655.5	3666.07	0.749329	2305.5	3076.75	0.894636	5783	6464.08	RAD16*	nucleotide excision repair protein		1.15858	50419	43517.9	1.04015	11894.5	11435.4	0.998547	64187.9	64281.3	1.26182	21985.7	17423.8	1.41969	29346	20670.8	1.49024	15820.1	10615.8	0.907414
orf19.2970	1.14495	2236	1952.92	0.948523	1128	1189.22	1.00008	7826.5	7825.84	1.16673	6140	5262.58	1.05757	9695	9167.26	1.1404	1066.5	935.195	1.15985	5104	4400.56	1.09689	3482.5	3174.88	1.01486	7753.5	7640.01	LYS2	L-aminoadipate-semialdehyde dehydrogenase, large subunit		1.00536	11808	11745.1	1.00169	5870.5	5860.62	1.00864	8508.27	8435.42	1.09282	7103.02	6499.71	1.20609	11279.7	9352.33	0.945623	5449.97	5763.36	1.2642
orf19.2971	0.999619	1835	1835.7	0.940752	923	981.13	0.762359	6203	8136.59	0.93642	2961.5	3162.58	0.901873	4707.5	5219.69	1.00296	701.5	699.426	1.11911	3942.5	3522.88	1.02053	1691	1656.98	1.01733	6243.5	6137.15	-	conserved hypothetical protein		1.12359	5756	5122.84	0.910832	3187	3499	0.677537	23000.5	33947.2	0.935297	6817.61	7289.25	0.869174	7342.25	8447.39	0.920001	4636.22	5039.37	0.990648
orf19.2972	0.887496	1625	1830.99	0.916054	798	871.128	0.722546	6111	8457.59	1.15953	4519	3897.27	1.17873	3918.5	3324.34	0.994548	621	624.404	0.834377	3229.5	3870.55	1.03352	1652	1598.42	1.09657	6127	5587.45	PDE2*	nucleotide phosphodiesterase		0.966183	9820.5	10164.2	0.963977	3293.5	3416.57	0.915238	18677.5	20407.2	1.01868	6558.55	6438.29	1.02683	9609.01	9357.97	1.18941	5353.52	4500.98	0.857322
orf19.2973	0.940324	2313	2459.79	1.10579	1721	1556.36	1.33194	23871.5	17922.4	1.00152	10375.5	10359.8	1.15419	9818	8506.42	1.23317	1609.5	1305.18	1.34931	6177.5	4578.27	1.47733	6301	4265.13	1.09278	6934.5	6345.74	-	conserved hypothetical protein		0.974654	9876	10132.8	0.972096	3233	3325.8	0.972455	18708.6	19238.5	1.01292	7658.93	7561.23	0.916636	8755.06	9551.3	0.98239	5010.55	5100.37	0.933783
orf19.2974	1.01373	1891	1865.38	0.894433	945.5	1057.09	0.967103	7192	7436.64	1.17189	3910.5	3336.92	0.918428	3217.5	3503.27	1.14592	727	634.423	1.05869	3955.5	3736.21	1.09821	1817	1654.51	0.882598	5634.5	6384	YKT6*	ER-Golgi transport		0.930667	8622	9264.32	0.970621	3981	4101.5	0.985545	8627.38	8753.92	0.980315	7615.38	7768.3	1.04055	9833.09	9449.88	1.0569	5529.24	5231.57	1.26486
orf19.2975	1.05844	2451.5	2316.15	0.884097	1271	1437.62	0.895087	7049.5	7875.77	0.971093	2820	2903.94	1.03833	2092.5	2015.25	0.980191	960.5	979.911	0.998213	3889	3895.96	0.735063	2512.5	3418.07	0.794556	5465.5	6878.68	RAB7*	GTP-binding protein		1.09388	4630.5	4233.1	0.912852	2292	2510.81	0.958806	6170.43	6435.54	0.968003	6391.96	6603.24				0.974719	3926.4	4028.23	1.07
orf19.2977	0.872437	1932	2214.49	0.987136	1132.5	1147.26	0.674215	7077	10496.7	0.57808	6930	11988	0.896655	4695	5236.13	0.827342	866.5	1047.33	1.00612	3727.5	3704.83	0.615919	3597.5	5840.87	0.762951	6412	8404.21	-	conserved hypothetical protein		0.908002	10009.5	11023.6	1.00897	3853	3818.76	1.10388	15574.6	14109	1.00667	6853.51	6808.07	0.983474	8934.27	9084.4	1.00993	4474.62	4430.62	0.869872
orf19.2978	1.01201	1969	1945.63	1.01201	1024	1011.85	0.955635	7260.5	7597.56	0.831357	2740	3295.82	0.98249	3266.5	3324.71	1.00115	769.5	768.617	0.985901	3766	3819.86	0.982713	2189.5	2228.02	0.95641	5787.5	6051.27	-	hypothetical protein		1.09969	41368.5	37618.5	1.20685	9769	8094.64	0.999347	64378.5	64420.6	1.21522	22274.4	18329.5	0.936201	23857	25482.7	1.11111	18957.5	17061.8	0.91448
orf19.2980	0.920219	1860	2021.26	0.930788	1048.5	1126.47	1.0245	7901	7712.06	0.998963	4983	4988.17	0.891451	9999	11216.5	0.940676	809.5	860.551	0.965464	3934.5	4075.24	0.881756	3569	4047.6	0.962066	7559	7857.05	-	conserved hypothetical protein		1.26198	6878.5	5450.54	0.996337	2901.5	2912.17	1.01073	10722.1	10608.3	0.953614	5810.99	6093.65	1.12812	8378.49	7426.95	1.13721	6933.97	6097.33	0.995054
orf19.2982	1.06162	1942.5	1829.75	1.0388	1029	990.569	1.81404	9617	5301.44	1.01962	2409.5	2363.12	0.674541	1696.5	2515.05	0.949219	640	674.239	0.890866	3491	3918.66	1.03735	1539	1483.59	0.895952	5865.5	6546.66	-	involved in autophagy		1.13721	4762.5	4187.87	0.925892	2199	2375.01	0.946671	6698.34	7075.68	1.00094	5964.72	5959.14	1.01294	8352.09	8245.43	1.13284	5099.57	4501.58	0.932457
orf19.2983	0.933192	1817.5	1947.62	1.10634	1133	1024.1	1.07464	8989	8364.64	0.988222	5960.5	6031.54	1.03112	11963	11602	0.995815	763	766.207	0.935921	3483	3721.47	1.13395	1926	1698.48	0.991533	6018	6069.39	CDC73*	accessory factor associated with RNA polymerase II		0.97435	7480	7676.92	1.14411	4619	4037.2	1.29393	17258.6	13338.1	1.01434	6585.28	6492.2	0.993299	7446.4	7496.64	1.02899	4389.42	4265.76	1.35099
orf19.2984	0.73391	2484	3384.61	0.670708	3414.5	5090.89	0.951949	13769.5	14464.5	0.659524	7360.5	11160.3	0.695771	8722.5	12536.4	0.641833	1919.5	2990.65	0.780603	4392	5626.42	0.909858	5233	5751.45	0.8346	11201	13420.8	MST1	mitochondrial threonyl tRNA synthetase		1.07093	25450	23764.4	0.86275	11478	13304	0.998925	64189.3	64258.4	1.52708	44019.8	28826.2	0.994188	8530.24	8580.1	1.24018	6317.98	5094.39	0.935605
orf19.2985	0.9454	2320	2453.99	0.881946	1488	1687.18	0.89087	6882.5	7725.59	1.01413	4312	4251.92	0.787222	3570	4534.93	1.06164	942	887.309	0.920609	3922	4260.23	0.899226	1687.5	1876.61	0.957969	5877	6134.85	-	hypothetical protein		1.09504	4386.5	4005.78	0.883273	1893	2143.16	0.790262	7685.74	9725.56	0.942972	5828.61	6181.11	1.04876	7611.93	7258	0.974199	4407.82	4524.56	1.10028
orf19.2986	0.983402	1724	1753.1	0.985876	864.5	876.885	0.765822	6282	8202.95	0.977686	2510	2567.29	1.03188	1039	1006.9	0.969805	619.5	638.788	0.981169	3525	3592.65	0.967607	1432.5	1480.46	0.954847	5548	5810.35	-	conserved hypothetical protein		1.13079	11576	10237.1	0.638968	15065.5	23577.9	1.04513	11361.9	10871.3	1.09868	9913.85	9023.39	1.00901	7977.99	7906.77	1.02052	5200.57	5096.02	1.52625
orf19.2987	1.08222	1977	1826.79	0.975139	902	924.996	0.866218	6842	7898.7	1.02571	3211.5	3131.01	0.838767	4707.5	5612.4	1.03937	774	744.681	0.892631	3558	3985.97	0.876997	1948	2221.22	1.03592	6099	5887.52	-	hypothetical membrane protein		1.14293	4416.5	3864.19	0.915866	2356.5	2572.97	1.00489	5707.72	5679.96	1.01092	6172.15	6105.45	1.01177	7512.34	7424.96	1.08266	3889.62	3592.65	1.14672
orf19.2988	1.02899	2505.5	2434.92	1.03398	1138.5	1101.09	1.08082	8293.5	7673.35	0.858822	4551	5299.12	0.940308	17685	18807.7	1.21928	1515	1242.54	1.16483	5496.5	4718.72	1.19267	4105	3441.85	1.1902	7236.5	6080.05	-	conserved hypothetical protein, possible N-epimerase		0.902944	64793.5	71758.1	1.34975	17384.5	12879.8	1.06476	60041.5	56389.6	0.961755	24375.2	25344.5	1.10919	46092.5	41555.2	1.27362	28349.2	22258.7	0.930888
orf19.2989	1.11771	1918.5	1716.45	1.00323	934.5	931.487	0.871426	6398.5	7342.56	0.902192	2268.5	2514.43	1.03786	1120	1079.15	1.01713	730	717.708	1.06375	3816	3587.31	0.830314	1641	1976.36	0.89066	5505.5	6181.37	-	glycerate/formate- dehydrogenase		0.908249	64909	71466.1	1.13451	50263	44303.6	1.00621	64178.3	63782	0.898394	64580.6	71884.5	0.920683	39034	42396.8	0.943217	60989.7	64661.4	0.939885
orf19.2990	1.07728	1998.5	1855.13	0.938461	1140.5	1215.29	0.861766	6530.5	7578.04	1.33059	5729	4305.61	1.23553	3997.5	3235.46	1.18677	789.5	665.253	1.35228	4438	3281.86	1.86934	3155.5	1688.03	1.63092	8394.5	5147.09	XOG1*	glucan 1,3-beta-glucosidase		0.903994	64949	71846.8	1.33497	25026.5	18746.9	0.998868	64492.7	64565.8	1.00714	20759	20611.8	0.925578	24215.3	26162.3	1.16121	16009.9	13787.3	0.743544
orf19.2991	1.01084	1861	1841.05	0.990366	953.5	962.775	0.847828	6349	7488.55	0.830494	2307.5	2778.47	0.882555	2182	2472.37	0.931882	667.5	716.292	0.984532	3692.5	3750.51	0.947087	1650	1742.18	1.02123	6322.5	6191.08	HOL1	transport protein		1.09093	7097.5	6505.94	1.01088	3272	3236.78	0.834299	11240	13472.4	1.04362	6027.87	5775.94	1.07772	8129.9	7543.63	0.99505	4068.43	4088.67	0.983153
orf19.2992	0.553393	5869	10605.5	0.667796	7908.5	11842.7	0.69983	32877	46978.5	1.15307	65062.5	56425.7	0.703185	49859	70904.6	0.500252	3249.5	6495.72	0.59986	7446.5	12413.7	0.700368	19792.5	28260.2	0.612621	14604.5	23839.4	RPA1*	60S ribosomal protein		0.971704	3934	4048.56	1.0037	4152.5	4137.21	0.983505	7679.85	7808.66	1.02402	9349.87	9130.55							1.17813
orf19.2994	0.69723	18841.5	27023.4	0.661623	17663.5	26697.2	1.02169	50426.5	49355.9	0.587132	21781.5	37098.1	0.830021	34286	41307.4	0.578248	12393.5	21432.8	0.676237	15902.5	23516.2	1.07604	52266.5	48573.2	0.756988	30303	40031	RPL13*	ribosomal protein		0.925715	11181.5	12078.8	1.03862	4573	4402.98	1.36069	14119.8	10377	1.02105	6441.36	6308.54	0.946787	9197.31	9714.23	1.02454	4957.18	4838.43	0.905928
orf19.2994.1	0.577844	3717	6432.53	0.949261	996.5	1049.76	1.27375	64414	50570.4	1.1436	64621	56506.5	0.878701	65464	74500.9	0.551566	2609	4730.16	0.640252	4689	7323.68	0.638608	17968	28136.2	0.574607	19348	33671.7	RPS16*	ribosomal protein		1.02895	7494	7283.18	1.11471	3156	2831.23	1.49233	17628.9	11813	0.882132	6716.14	7613.52	1.03855	8912.21	8581.37	1.09701	4593.51	4187.29	0.905905
orf19.2995	0.936583	1817.5	1940.56	0.940446	868	922.967	1.21127	7299	6025.89	0.912866	2590	2837.22	0.867272	2695.5	3108.02	1.02378	721.5	704.741	1.03988	3765	3620.6	1.03437	1638	1583.57	1.16923	6320	5405.26	-	low temperature responsive protein		1.01222	6316.5	6240.27	1.04427	2579.5	2470.15	0.548888	23280.5	42414	0.860827	6890.72	8004.77	1.04696	8089.66	7726.84	1.05875	4561.05	4307.98	0.776274
orf19.2996	1.05474	2087	1978.68	1.05208	1424.5	1353.98				1.04352	3021	2895.01				1.14204	772	675.985	0.879464	3517	3999.03	1.05275	1927.5	1830.92	0.956197	7561	7907.37	-	involved in cell wall biogenesis and architecture		0.907945	64966.5	71553.4	1.22333	51177	41834.3	1.00495	63734.6	63420.7	1.35151	55533.3	41089.9	1.09793	46553.8	42401.6	0.934528	64476.1	68993.2	0.941961
orf19.2998	0.964653	1905.5	1975.32	1.12634	1092	969.514	0.74721	7534	10082.8	0.782065	4391	5614.62	0.847803	9631.5	11360.5	1.10694	764	690.19	0.867922	3445.5	3969.83	1.01801	2277.5	2237.22	0.979968	6069	6193.06	-	conserved hypothetical protein		1.03576	65041	62795.6	1.20845	39035	32301.8	1.00205	64268.2	64136.5	1.13552	22022.1	19393.7	1.0909	35874.2	32884.9	1.21287	54327.1	44792.3	1.29964
orf19.3000	1.04611	1983	1895.6	1.11486	1183	1061.12	0.765472	6472	8454.91	1.01485	5238.5	5161.86	0.9284	2881.5	3103.73	0.937484	732.5	781.346	0.989967	3655.5	3692.55	0.950789	2051.5	2157.68	0.893446	5731	6414.49	ORC1*	Or(ISS)n recognition complex protein 1		0.90719	64984	71632.2	1.34622	42390.5	31488.5	0.997075	64206.2	64394.5	1.28168	23514.1	18346.3	1.29212	53352.1	41290.3	0.906888	64184.8	70774.8	1.24646
orf19.3001	0.940936	1934.5	2055.93	1.02547	1142.5	1114.12	0.848074	6744.5	7952.73	0.958715	2465.5	2571.67	1.01901	2137.5	2097.62	0.870195	851.5	978.517	0.929551	3648.5	3925.01	0.805741	1865	2314.64	0.846334	5492.5	6489.75	TEM1*	GTP-binding protein of the RAS superfamily		1.00632	7471	7424.06	0.964554	4892	5071.77	0.915257	11517.1	12583.5	0.961047	6384.49	6643.26	0.998267	8530.96	8545.77	1.21412	7419.44	6110.97	1.22213
orf19.3002	0.617336	27799	45030.5	0.67672	20634.5	30491.9	1.194	59917	50181.7	0.96738	54513	56351.2	0.879822	65362.5	74290.6	0.661474	15119.5	22857.3	0.562239	19459	34609.8	1.27028	62669	49334.8	0.618041	23777.5	38472.3	RPS1*	ribosomal protein 10		0.959941	13768	14342.5	1.06064	4567.5	4306.37	1.13085	21340.5	18871.2	1.07648	7132.35	6625.59	0.965922	9442.98	9776.13	1.09505	5165.66	4717.3	1.02137
orf19.3003	0.824816	8212	9956.16	0.757066	5171.5	6830.97	0.718279	28768	40051.3	0.878412	31757.5	36153.3	1.04201	40482.5	38850.5	0.688872	2113.5	3068.06	0.773646	8916.5	11525.3	0.794706	16622.5	20916.5	0.845211	18412.5	21784.5	-	hypothetical protein		1.10915	6538	5894.6	1.11642	2501	2240.2	1.06774	8650.38	8101.58	1.01633	6303.81	6202.51	0.857937	8744.7	10192.7	0.876584	4715.25	5379.12	1.02409
orf19.3003.1	0.781519	34852	44595.2	0.650367	10480	16114	0.9052	43481	48034.7	1.15483	65068.5	56344.9	0.878682	65402	74431.9	0.520533	13256.5	25467.2	0.530197	18669	35211.5	0.905208	43164.5	47684.6	1.30761	55789	42665	RPL6*	ribosomal protein		0.97584	5766	5908.75	1.03451	2522.5	2438.36	1.04281	5816.24	5577.47	0.989507	5960.93	6024.14	1.08	8567.04	7932.41	1.11446	6507.71	5839.34	1.03506
orf19.3004	1.07796	2212.5	2052.49	1.05812	1162	1098.18	1.00328	8533	8505.11	1.32807	6018.5	4531.78	1.55042	14906	9614.18	0.966279	775	802.046	1.0422	3972.5	3811.66	1.00346	3610.5	3598.06	1.03067	7109.5	6897.93	-	conserved hypothetical protein		1.07085	12283.5	11470.8	1.01531	3728.5	3672.26	1.61967	43885.1	27095.1	1.06223	7452.64	7016.03	1.10812	9229.7	8329.14	1.36935	9757.37	7125.58	1.65641
orf19.3006	0.930566	1770.5	1902.61	1.04667	999.5	954.936	0.949373	9321.5	9818.58	1.07987	6490.5	6010.42	1.47574	17463.5	11833.8	0.996565	732	734.523	0.957482	3635	3796.42	1.09457	2219.5	2027.75	0.921605	5929.5	6433.88	GGA2*	Golgi-localized protein, gamma-adaptin		1.05282	4390.5	4170.22	0.98683	2525	2558.7	1.03176	6836.56	6626.1	0.9705	6008.51	6191.16	1.02225	7852.6	7681.7	1.08254	4956.64	4578.7	1.06242
orf19.3007	1.07095	1906.5	1780.2	1.02727	918.5	894.117	0.803313	6447	8025.51	1.02851	3324.5	3232.36	1.14131	3127	2739.82	1.10416	719.5	651.625	0.831905	3178	3820.15	0.91825	1829	1991.83	0.987125	5923.5	6000.76	-	conserved hypothetical protein		1.00209	9997.5	9976.68	1.17277	3665.5	3125.51	0.962986	13052.9	13554.6	1.00274	7440.65	7420.31	0.962922	9449.3	9813.16	1.1033	4437.4	4021.93	0.809019
orf19.3007.2	1.02969	1881	1826.77	1.05321	1049	996.001	0.809019	6549.5	8095.61	1.21645	3358	2760.49	1.28098	2784.5	2173.72	0.978891	760	776.389	0.913688	3827	4188.52	0.924829	1545.5	1671.12	0.790696	5538	7003.96	-	conserved hypothetical protein		0.909987	64972.5	71399.4	0.706105	65239	92392.7	0.624786	26031.8	41665.2	1.6014	30985.3	19348.9	0.853513	19567.8	22926.2	0.807495	21724	26902.9	0.979351
orf19.3008	1.61049	3639.5	2259.88	1.21975	1877	1538.84	1.18891	8581	7217.52	1.74108	12630.5	7254.39	1.62767	9645	5925.66	1.40362	2045	1456.95	1.38494	5181.5	3741.31	1.37238	11603	8454.63	1.37416	9667.5	7035.18	COQ4*	biosynthesis of coenzyme Q		1.00043	9893	9888.78	0.913958	4319	4725.6	1.0098	23547.8	23319.2	1.14287	7911.49	6922.48	1.03892	9928.81	9556.84	1.3328	9146.67	6862.76	1.24159
orf19.3009	1.06996	2072	1936.52	0.954696	937	981.465	0.866279	6660	7688.06	0.980961	3948	4024.62	0.900398	2150.5	2388.39	0.944692	666	704.992	1.00016	3918	3917.36	1.06662	1608	1507.57	0.879278	5480	6232.39	-	hypothetical protein		0.820252	16497.5	20112.7	1.07993	7862	7280.11	1.00312	64127.9	63928.2	1.00381	9311	9275.65	0.810804	10091.9	12446.8	1.02705	5137.73	5002.42	1.04566
orf19.3010	0.964916	1885	1953.54	1.02978	1080.5	1049.25	0.820723	7899	9624.44	0.859023	4058.5	4724.55	0.904666	3288	3634.49	1.07996	749	693.547	0.99449	3733	3753.68	0.942013	2089	2217.59	0.831574	5571.5	6699.94	LAB2*	lipoate biosynthesis protein		1.03744	19034	18347.1	1.05736	13114	12402.6	0.86265	34120.8	39553.5	0.868074	20696.8	23842.2				1.23865	9257.4	7473.76	0.756998
orf19.3010.1	0.999298	2968	2970.09	1.02195	2846.5	2785.36	1.23884	25351.5	20463.9	1.01224	33238.5	32836.6	1.17488	65393	55659.2	0.875092	2176.5	2487.17	0.930339	5638	6060.16	1.11126	10638	9572.95	1.09417	17251.5	15766.7	ECM33*	3-prime end of ExtraCellular Mutant protein		0.956051	17005.5	17787.2	0.950589	7151	7522.7	0.855281	44707.5	52272.2	1.055	7437.09	7049.35	0.895438	9134.55	10201.2	1.07828	4959.23	4599.2	0.789011
orf19.3012	0.930757	2169.5	2330.9	0.965847	1272.5	1317.5	0.925029	7565	8178.12	1.01943	4222	4141.54	0.950353	3145	3309.3	1.09105	880	806.563	1.13132	4542	4014.77	1.05102	4356.5	4145.02	1.06917	7060	6603.27	-	conserved hypothetical protein		1.22589	32074	26163.8	0.999977	8838	8838.2	1.05299	64169.7	60940.8	1.06304	15461.2	14544.3	1.0149	19718.3	19428.8	1.14588	24898	21728.2	1.05163
orf19.3013	1.00165	2486.5	2482.4	1.15305	3926	3404.88	0.964271	18420.5	19103	1.17518	29708.5	25280.1	1.09146	33987	31138.9	1.03412	1543.5	1492.57	0.948275	3686.5	3887.59	1.00536	7184	7145.7	1.01724	8811	8661.7	CDC12	septin		1.0513	6001.5	5708.65	0.943984	2497.5	2645.7	1.05094	7207.21	6857.9	0.99222	6754.37	6807.34				1.0391	4238.8	4079.32	1.20003
orf19.3014	0.988744	3428	3467.02	1.16194	6330.5	5448.2	1.17784	16120.5	13686.5	1.09053	7147	6553.68	1.35271	45854	33897.9	1.06928	1981	1852.64	0.936659	6678.5	7130.13	0.911449	3947.5	4331.01	0.957879	40703	42492.8	BMH1	14-3-3 protein		1.05052	4067	3871.4	0.939673	2228.5	2371.57	0.940947	6034.06	6412.75	1.02738	6076.72	5914.79				0.992289	3813.35	3842.99	1.05259
orf19.3015	0.980106	2089.5	2131.91	0.890296	1046.5	1175.45	0.891495	8368	9386.48	0.788768	5477.5	6944.37	0.885306	7006	7913.65	0.95472	824.5	863.604	0.994394	3708.5	3729.41	1.13763	2438	2143.05	1.04595	7528.5	7197.79	-	conserved hypothetical protein		1.19567	8292	6935.03	1.31557	2997.5	2278.48	1.61303	28477.6	17654.7	1.08086	7043.57	6516.61	1.0024	8258.96	8239.23	0.949927	4458.37	4693.38	2.01085
orf19.3016	0.949473	4043	4258.15	1.01161	2619	2588.93	1.02317	11808	11540.7	1.03143	13596	13181.6	0.934974	8993	9618.45	1.33167	4192.5	3148.31	1.24275	6070.5	4884.72	1.4753	19635	13309.1	1.20157	12204.5	10157.1	-	conserved hypothetical protein		1.05872	18951.5	17900.3	0.914788	8735	9548.66	0.85983	35353.3	41116.5	1.08078	8074.17	7470.7	0.907174	8245.22	9088.9	1.15016	5407.63	4701.63	1.15507
orf19.3018	0.925346	1774.5	1917.66	0.948667	1042.5	1098.91	1.07142	7476	6977.66	0.948676	2585.5	2725.38	1.05172	2417.5	2298.62	1.04343	758.5	726.931	1.04741	3921.5	3743.99	1.02834	1594	1550.07	1.03936	6670.5	6417.9	-	conserved hypothetical protein		1.00143	4622.5	4615.9	1.09109	2125	1947.6	0.8942	5676.08	6347.66	0.967067	6112.37	6320.53							1.01629
orf19.3019	0.988586	1852.5	1873.89	1.06844	1014.5	949.519	0.931641	6485.5	6961.37	1.14818	2880.5	2508.76	1.05815	3439	3250.02	1.02305	624.5	610.428	1.00462	3718.5	3701.38	1.03029	1535	1489.87	0.972306	6187.5	6363.73	-	conserved hypothetical protein similar to subunits E. coli DNA polymerase III		1.13223	8658.5	7647.27	1.04559	3878.5	3709.4	1.21048	20468.1	16909.1	1.11457	6502.33	5833.92	1.08742	8522.24	7837.13	1.10121	6915.17	6279.6	1.14711
orf19.3021	1.17727	2153.5	1829.24	1.16405	1247	1071.26	0.838196	6511	7767.87	1.15448	3117	2699.91	1.37137	1798.5	1311.47	1.42028	1454.5	1024.1	1.06162	3669.5	3456.49	1.05474	3349	3175.18	1.02519	6465	6306.14	-	hypothetical protein		1.03389	12492	12082.5	0.916979	8379	9137.61	1.116	10942.8	9805.36	1.11627	8839.83	7919.08	1.42206	13769.3	9682.66	0.905484	7142.46	7888.01	1.07346
orf19.3022	0.794188	1893	2383.57	0.988208	1155	1168.78	0.960341	7048	7339.06	0.71915	3850	5353.54	0.63235	7433	11754.6	1.04266	866.5	831.044	0.94083	4096.5	4354.14	0.840548	2124	2526.92	0.914134	6306.5	6898.88	S24*	mitochondrial ribosome small subunit component		0.932147	4847.5	5200.36	0.927425	4550.5	4906.6	0.747471	6693.36	8954.67	1.00205	6553.31	6539.87	0.90319	7337.24	8123.69				1.00521
orf19.3023	1.12011	1920	1714.12	0.981573	841.5	857.297				1.09029	2579.5	2365.89				0.983541	636	646.643	0.947963	3494	3685.8	1.05724	1526.5	1443.86	1.24919	6483.5	5190.16	NGG1*	transcription factor		1.11137	5589.5	5029.36	0.929833	3488.5	3751.75	0.915734	7506.97	8197.76	0.901976	5662.95	6278.39	0.962007	8364.36	8694.7	1.20795	7094.58	5873.25	1.40349
orf19.3026	0.928959	3352	3608.34	0.84167	1638.5	1946.72	0.831568	8612.5	10356.9	0.96989	11461.5	11817.3	0.71032	6588.5	9275.4	0.919899	1579.5	1717.04	0.919331	4735	5150.48	0.628329	9001	14325.3	0.863695	7587	8784.35	MAS1*	mitochondrial processing protease		0.874643	6342.5	7251.53	1.06559	6404.5	6010.31	0.983535	61434.7	62463.2	0.917392	7941.61	8656.72	0.868585	8790.26	10120.2	0.801694	4426.75	5521.75	0.769479
orf19.3027	1.01574	1930	1900.08	1.02135	1014	992.799	0.935394	7694.5	8225.94	0.849262	4195.5	4940.17	0.96094	12393.5	12897.3	0.96027	810	843.513	1.00581	3914.5	3891.89	0.958847	2469	2574.97	1.01004	8352	8268.97	ARP7*	general RNA polymerase II transcription factor		0.877477	10582.5	12060.1	0.97743	3352.5	3429.91	0.653972	12772.4	19530.6	1.12899	10181.2	9017.96				0.942625	4258.95	4518.18	0.986444
orf19.3029	0.948326	1832	1931.83	1.04952	989.5	942.809	0.860572	6434	7476.42	0.99867	3240.5	3244.82	0.968393	4464	4609.7	0.937589	695.5	741.796	0.911586	3511.5	3852.08	1.0762	1715.5	1594.03	1.14203	7424	6500.68	-	enpyl-CoA hydratase, mitochondrial		0.975989	5615	5753.14	0.866708	2713.5	3130.81	0.622094	9712.02	15611.8	1.03417	7168.53	6931.69				0.919946	3826.72	4159.72	0.961483
orf19.3030	1.09129	2101.5	1925.71	0.906899	1025.5	1130.78	0.826067	6526.5	7900.69	1.14935	3353	2917.3	1.2436	2841.5	2284.91	1.1145	825	740.245	1.16028	4191.5	3612.48	0.954529	2635	2760.52	1.11847	6522	5831.19	-	conserved hypothetical protein		0.959308	38771	40415.6	1.19152	8859	7435.03	1.00224	64206.1	64062.4	1.25875	15982	12696.8	0.953874	19256.4	20187.5	1.04732	18183.1	17361.6	1.34176
orf19.3031	0.798296	2160.5	2706.39	0.929154	1663.5	1790.34	0.955674	16083.5	16829.5	0.992709	11638	11723.5	0.912282	28409.5	31141.1	0.920957	990	1074.97	0.867091	3497	4033.02	0.868324	5085.5	5856.68	0.953078	7036	7382.4	SEC62*	subunit of ER protein- translocation complex		1.1116	28053	25236.6	1.10044	5168	4696.32	1.402	31054.9	22150.4	1.41887	14288.6	10070.4	1.49251	26793.6	17952	1.15782	12119.9	10467.9	1.49697
orf19.3034	0.900389	2198.5	2441.72	0.73191	1711	2337.72	1.16495	9685.5	8314.07	0.879097	3547	4034.82	0.683383	9187	13443.4	0.953303	907.5	951.954	0.938224	4572.5	4873.57	0.821443	2042	2485.87	0.838294	7429	8862.04	RLI1*	putative member of nontransporter group of ATP-binding cassette (ABC) superfamily		1.15018	37689.5	32768.4	1.15305	12113.5	10505.6	1.01017	63101.4	62466.4	1.05042	8416.99	8013.01	0.973663	13430	13793.3	1.15607	7797.52	6744.88	0.914927
orf19.3035	0.806626	1734.5	2150.32	0.94499	2074.5	2195.26	1.09573	8317	7590.36	0.998478	3151	3155.8	0.917609	8288.5	9032.71	0.972958	800.5	822.749	0.925118	3918	4235.13	0.895899	1675	1869.63	1.00167	7871	7857.87	CHD1*	transcriptional regulator		0.896596	14917.5	16637.9	1.0202	5855	5739.09	1.4182	28698.6	20235.9	0.977632	8726.93	8926.59	0.906084	12285.3	13558.6	1.02756	4835.57	4705.85	0.829975
orf19.3037	0.755256	3420.5	4528.93	0.76494	3573	4670.95	0.639757	11279.5	17630.9	0.72183	14756	20442.5	0.66109	20130.5	30450.5	0.64034	2560	3997.88	0.707416	4022.5	5686.19	0.745961	14676.5	19674.6	0.720511	13363	18546.6	PAB1*	3'-end RNA-processing complex component		0.997972	4039.5	4047.71	1.0047	2110	2100.12	1.01395	5197.45	5125.96	0.972406	5972.19	6141.67	1.06695	8019.59	7516.35	0.884883	4144.09	4683.2	1.06539
orf19.3038	1.06468	1978.5	1858.3	1.07497	1272.5	1183.76	1.79743	24282.5	13509.6	1.52753	3938	2578.02	1.33007	1864	1401.43	1.12489	1163	1033.88	2.05665	7414.5	3605.14	1.4861	2774.5	1866.97	1.16336	6471	5562.31	TPS2*	threalose-6-phosphate phosphatase		1.02244	5182.5	5068.78	0.957454	2189	2286.27	1.05147	6549.52	6228.93	0.997134	5945.9	5963	0.959678	7480.76	7795.07	0.964464	4184.47	4338.65	1.10519
orf19.3040	2.1283	4641	2180.62	1.50543	2682	1781.56	1.9098	17008	8905.65	2.81991	24930.5	8840.88	3.09583	35993.5	11626.4	2.43316	4119	1692.86	1.13221	4039	3567.36	2.01476	16639	8258.54	1.98442	14576.5	7345.48	EHT1*	alcohol acyl transferase		0.931722	6992.5	7504.92	1.02312	5987.5	5852.22	0.857874	7564.43	8817.65	0.883687	7177.34	8122.04	0.952761	8727.59	9160.32	1.00483	4563.02	4541.11	0.83846
orf19.3041	0.979179	2115.5	2160.48	1.02293	1165.5	1139.37	0.988842	8873.5	8973.63	1.07692	7935	7368.23	1.2042	7371.5	6121.48	1.05113	981.5	933.759	0.96835	3847.5	3973.25	1.00425	4528	4508.83	0.935458	7294	7797.25	-	conserved hypothetical protein with similarity to ROD1		1.07474	5288.5	4920.72	0.962429	3670	3813.27	0.966571	6736	6968.97	1.05827	6856.25	6478.73				0.903744	3842.87	4252.16	1.02693
orf19.3042	0.914615	1812.5	1981.71	0.912637	885.5	970.265	0.939748	6485	6900.78	0.898267	2463	2741.95	0.923497	1742	1886.31	0.923311	598.5	648.211	0.919096	3590	3906.01	1.04651	1588	1517.42	0.876136	5602.5	6394.55	-	hypothetical protein		1.02622	3825.5	3727.77	1.00423	2025.5	2016.96	0.894456	11254	12582	0.927165	5644.44	6087.85	0.935522	10357.3	11071.1	0.996648	4005.47	4018.94	0.931432
orf19.3043	0.95845	2184.5	2279.2	1.02473	1399	1365.24	0.751721	6239.5	8300.29	1.10333	4410	3996.98	0.915786	2022.5	2208.48	0.949931	793	834.797	0.873446	3457.5	3958.46	0.952052	1747	1834.98	0.870824	5894	6768.3	TGL2*	triglyceride lipase		1.02755	3444.5	3352.15	1.04772	2078.5	1983.83	1.01868	5474.93	5374.53	1.03455	5979.79	5780.07	0.93985	7500.28	7980.3	1.02886	4076.77	3962.43	1.05048
orf19.3045	1.09066	2005	1838.34	1.04928	952	907.289	0.963089	7626	7918.27	1.06872	4302.5	4025.83	0.824692	7558.5	9165.24	1.03736	798.5	769.739	0.997853	3788.5	3796.65	0.824632	1988	2410.77	1.12114	6164	5497.98	ALD4*	mitochondrial aldehyde dehydrogenase		0.920297	6065.5	6590.81	0.815745	5027.5	6163.08	0.815047	5677.45	6965.8	1.0306	6631.57	6434.64	1.07965	8869.49	8215.18	0.815425	4353.13	5338.48	0.954472
orf19.3047	1.05235	1926	1830.19	0.959651	1116	1162.92	0.967614	6909.5	7140.76	0.988441	3992	4038.68	0.975016	8194.5	8404.48	0.988202	618.5	625.884	0.984841	3465.5	3518.84	1.04372	1595	1528.19	1.23094	7908	6424.38	SIP3*	interacts with Snf1p protein		0.629261	18017.5	28632.8	0.934574	8198.5	8772.45	0.968398	58518.5	60428.1	0.60444	9384.16	15525.4	0.812174	10578.6	13025.1	0.818491	8852.92	10816.2	0.90332
orf19.3048	1.06819	1776.5	1663.1	1.1207	891.5	795.482	0.90657	5955.5	6569.26	0.936094	2296	2452.75	1.10613	1032	932.986	0.982757	635	646.141	1.04084	3770	3622.07	1.00336	1516.5	1511.42	0.766909	4950	6454.48	-	hypothetical protein		1.24149	12302.5	9909.49	1.26919	7050	5554.72	1.42914	34902.3	24421.9	0.716052	10060.5	14049.9	0.91087	9195.66	10095.5	1.2081	9132.45	7559.35	0.835757
orf19.3049	0.971494	1774.5	1826.57	0.932905	811	869.327	0.802732	5478.5	6824.82	0.980831	2275.5	2319.97	0.375288	1408	3751.79	0.948724	650	685.131	1.05579	3581	3391.78	1.02232	1409.5	1378.73	0.954846	5407.5	5663.22	SPS1*	putative serine/threonine protein kinase		1.06168	65028	61249.9	0.859905	19123.5	22239.1	1.12397	64068.4	57002.1	1.11004	16566.8	14924.5	1.22709	24578.1	20029.5	1.2286	7192.75	5854.43	0.977921
orf19.3050	1.06354	1905	1791.19	1.19433	974.5	815.941	1.67447	19540.5	11669.7	1.36642	6168	4513.97	1.25727	14564	11583.8	1.14718	740	645.058	0.861955	3452.5	4005.43	1.19114	2337.5	1962.41	1.087	6048	5563.91	AGE1*	GTPase activating protein		0.898591	10548	11738.4	0.863108	10867	12590.5	0.912403	7755.51	8500.09	1.00645	8418.16	8364.19	1.81888	16291.3	8956.78	0.991896	6311.37	6362.93	1.04016
orf19.3051	1.41725	2870	2025.05	1.40835	1904.5	1352.29	1.62055	16981.5	10478.8	2.05313	7232.5	3522.67	2.11651	20248.5	9566.92	1.19671	1223	1021.97	1.1749	4345.5	3698.62	1.60208	6785.5	4235.44	1.18557	6859	5785.43	-	conserved hypothetical protein		1.09552	5887.5	5374.18	0.951492	2685.5	2822.41	0.966418	6836.61	7074.18	0.935413	6011.55	6426.63				1.02467	3992.57	3896.46	0.957948
orf19.3052	1.00653	1957.5	1944.8	0.962798	1136.5	1180.41	0.84967	7808.5	9190.03	0.860069	11088	12892	0.999918	13162	13163.1	1.08777	893	820.946	0.851496	3484.5	4092.21	0.941442	1798	1909.84	0.927191	6166	6650.19	YPT1*	GTP-binding protein of the rab family		1.10626	10564.5	9549.78	1.1002	3377.5	3069.89	1.10244	22267.8	20198.6	1.00647	6251.47	6211.28	0.957926	8692.84	9074.65	1.06664	5161.48	4839.03	0.982013
orf19.3053	2.55755	6949	2717.05	1.50094	2295	1529.05	2.87965	28518	9903.28	2.77272	46677.5	16834.5	3.39441	65360	19255.2	2.50734	4525.5	1804.9	1.28507	4320	3361.68	1.8819	65230.5	34662.1	2.71024	32661	12051	-	hypothetical protein		0.97588	28524.5	29229.5	0.983372	9075	9228.45	1.04042	60089.2	57754.9	1.14644	9760.57	8513.84	0.962293	16531	17178.7	1.1374	20084.4	17658.2	1.55878
orf19.3054	1.00934	1974.5	1956.23	1.08844	1140.5	1047.83	0.849794	10384.5	12220	1.08592	7580.5	6980.69	1.17686	35379.5	30062.7	0.947903	926	976.893	0.944708	3880.5	4107.62	1.24285	4057	3264.27	1.22664	7622	6213.71	RPN3*	26S proteasome subunit of endopeptidase		1.13949	45750	40149.5	1.04291	6869	6586.35	1.02629	63366.9	61743.5	1.21079	16266.4	13434.6	1.17566	20046.4	17051.2	1.24541	8678.15	6968.08	1.29989
orf19.3055	1.0657	1970	1848.54	1.06879	1184.5	1108.27	0.987556	7089.5	7178.83	1.04413	3536	3386.56	1.04085	6923.5	6651.8	1.05981	739	697.297	0.945181	3590	3798.21	0.886337	1448	1633.69	0.973836	6937	7123.38	SRB4*	subunit of RNA polymerase II holoenzyme		1.0482	14040.5	13394.9	1.09545	11623.5	10610.7	1.01448	63690.1	62780.8	0.754385	12066.5	15995.2	0.881588	10574	11994.3	1.03813	7292.01	7024.18	0.689077
orf19.3057	0.837271	2045.5	2443.06	1.03668	1151.5	1110.76	0.820795	7359.5	8966.3	0.71225	7258	10190.2	0.866573	8163	9419.86	0.886243	960	1083.22	0.895711	3450	3851.69	0.846229	5002.5	5911.52	0.941834	5249.5	5573.7	ILM1*	involved in mitochondrial DNA maintainance		0.999454	7415.5	7419.55	1.00974	2889	2861.14	0.800455	6449.5	8057.29	1.01927	7574.43	7431.22				1.01251	4213.78	4161.71	1.10026
orf19.3058	2.92982	13006.5	4439.36	2.13813	6712	3139.19	1.82524	16160	8853.62	2.83297	39615	13983.6	2.37027	27027	11402.5	1.89258	3566.5	1884.46	2.09855	9374	4466.9	1.65362	32950.5	19926.3	1.64015	15085.5	9197.65	COQ6*	COQ6 monooxygenase, coenzyme Q biosynthesis		1.04227	8537	8190.76	1.0791	3628	3362.05	1.0963	32415.1	29567.7	1.06443	8989.07	8444.97	0.959529	9478.47	9878.25	1.08975	4971.91	4562.44	0.950659
orf19.3059	1.07872	3933.5	3646.46	1.12465	2733.5	2430.54	1.18893	20506	17247.5	1.11762	12747	11405.5	1.07318	15983	14893.1	1.24632	2242.5	1799.29	1.25121	7046.5	5631.76	1.09596	9086	8290.48	1.01549	8151	8026.68	SUA7*	general RNA polymerase II transcription factor, TFIIB subunit		1.24553	6761	5428.19	1.00452	2342.5	2331.96	1.20702	6599.95	5467.97	1.00916	5721.14	5669.23	1.05635	8042.79	7613.78	0.964416	3840.85	3982.57	0.963514
orf19.3060	0.951653	2125	2232.96	0.939166	1457.5	1551.91	0.982497	10763	10954.7	0.980526	14106	14386.2	0.972046	19188.5	19740.3	1.0818	1445.5	1336.2	0.948922	3773	3976.09	1.09188	2603	2383.96	0.872371	7105	8144.48	SWP1*	oligosaccharyltransferase delta subunit		1.22809	12954.5	10548.5	1.26557	7292.5	5762.23	1.36194	32183.9	23631	1.0109	7691.95	7609	1.03319	8181.99	7919.14	1.19064	4771.51	4007.54	0.941113
orf19.3061	1.00128	1892	1889.58	0.945099	1020	1079.25	1.60033	9159.5	5723.52	0.873401	2825	3234.48	0.636504	3049	4790.23	0.85847	664.5	774.051	0.989652	3862	3902.38	0.95581	1611	1685.48	0.827276	6542	7907.88	IMP1*	mitochondrial inner membrane protease		1.22631	7490	6107.76	1.05034	2931	2790.53	1.26137	16786.2	13307.9	0.910904	6139.88	6740.43	1.14089	10041.6	8801.55	1.12269	6524.37	5811.35	1.34561
orf19.3062	1.09454	2092.5	1911.76	1.11734	1201	1074.88	0.897533	6931	7722.28	0.88713	2648.5	2985.47	0.984879	2004	2034.77	1.10676	1059	956.85	0.989086	3698.5	3739.31	1.07359	2037.5	1897.85	0.882115	6690	7584.04	-	conserved hypothetical protein		0.986266	4276.5	4336.05	0.860165	3751	4360.79	0.963769	5069.13	5259.7	1.03089	5807.99	5633.98	0.985299	7217.34	7325.03	0.929689	3697.98	3977.65	0.928541
orf19.3063	0.957099	1800.5	1881.21	1.0261	887.5	864.922	0.906854	8066	8894.48	0.773968	3767.5	4867.77	0.953613	3846	4033.08	1.01853	687.5	674.994	0.959041	3582	3734.98	0.892412	1664.5	1865.17	0.969647	5727	5906.27	DPB3*	DNA-directed DNA polymerase epsilon, subunit C		0.969161	6079	6272.43	1.00177	2780	2775.08	0.807737	5587.5	6917.47	0.983616	6346.51	6452.22	1.153	9245.89	8019.01	0.935735	4447.16	4752.59	1.10761
orf19.3064	0.878825	1769	2012.92	1.06983	918.5	858.551	0.737211	6629	8991.99	0.713199	5033.5	7057.64	0.687751	7117	10348.2	1.04239	865	829.825	0.941	3590.5	3815.62	1.08962	2629.5	2413.22	0.817268	5751	7036.86	MRPL27*	mitochondrial ribosome protein L27		1.31532	26449.5	20108.8	1.42933	14896.5	10422	1.02423	63097.6	61605.1	0.607316	21050.6	34661.7	0.842814	21877.2	25957.4	1.11756	11068.2	9903.93	0.643153
orf19.3065	1.00788	2206	2188.75	1.10626	1599.5	1445.86	0.793	6516	8216.9	0.885875	4902	5533.51	1.08422	2864	2641.53	1.14644	1172	1022.29	1.01902	3807	3735.94	1.07468	3818	3552.7	1.00863	6667	6609.93	DAO1*	D-amino acid oxidase		0.97783	10143.5	10373.5	0.973261	3360	3452.31	1.21885	14325.8	11753.6	0.755425	8155.25	10795.6	0.880774	11675.8	13256.3	1.16934	17109.3	14631.6	0.780214
orf19.3066	0.988038	1806.5	1828.37	1.00405	978.5	974.555	0.875001	6597.5	7539.99	0.843088	3569.5	4233.84	1.00187	6758.5	6745.9	0.951635	697.5	732.949	0.984649	3633.5	3690.15	0.88757	1473	1659.59	1.10586	6932.5	6268.9	ACF3	endo-1,3-beta-glucanase		1.08597	22282.5	20518.5	0.996594	8422.5	8451.29	1.25435	59009.4	47043.8	0.918291	9052.84	9858.35	0.931384	19202	20616.6	1.22858	21248.9	17295.5	0.660601
orf19.1133	0.957434	1814.5	1895.17	1.025	949	925.854	0.818704	6582.5	8040.14	0.973573	3032.5	3114.81	0.830366	2952	3555.06	0.947683	619	653.172	1.03582	3783	3652.17	0.968178	1507	1556.53	0.933084	5928	6353.12	MSB1*	polarity establishment and bud formation protein		1.23939	18518.5	14941.6	1.08123	8018.5	7416.09	1.01844	63752.4	62598.2	1.39241	25851.5	18566	0.944796	7519.32	7958.67	1.1318	4917.72	4345.04	0.941313
orf19.1037	0.924651	2794.5	3022.22	0.983456	2323.5	2362.59	1.00512	12554.5	12490.5	0.827977	6741	8141.53	0.91443	7727.5	8450.62	1.21273	2059	1697.83	0.993053	4097.5	4126.16	1.22133	7708.5	6311.58	0.907269	10404.5	11467.9	-	hypothetical protein		1.16003	13933	12010.9	1.14307	4395	3844.92	0.995839	64110.5	64378.4	0.857181	9395.36	10960.8	0.955077	10206.9	10687	1.12413	6642.22	5908.78	0.720137
orf19.1036	0.890664	2324	2609.29	0.878168	2656	3024.48	0.820754	9390	11440.7	0.935352	11720.5	12530.6	0.813166	4331	5326.1	0.887973	1158	1304.09	0.884132	4645	5253.74	0.722189	2473.5	3425	0.789683	6575	8326.12	MNS1*	mannosyl- oligosaccharide 1,2-alpha-mannosidase		0.960195	6546	6817.37	1.05128	3073.5	2923.57	1.28708	16518.9	12834.4	1.04354	6947.06	6657.21	0.922902	8853.34	9592.94	1.00798	4266.51	4232.76	0.731983
orf19.1035	1.09907	2340	2129.07	1.06754	1740	1629.91	1.00154	8508.5	8495.4	1.03667	8751	8441.47	1.01047	6543.5	6475.68	1.0668	1074	1006.75	1.01216	3993	3945.02	1.17453	5300	4512.44	0.985269	7208.5	7316.28	WAR1*	transcription factor activity		0.865132	19306.5	22316.2	1.2461	13401	10754.4	0.851436	16213	19042	1.12259	7273.99	6479.67	0.930272	10292.3	11063.7	1.04041	14577.6	14011.5	1.45632
orf19.1034	1.058	2157	2038.76	1.00551	932.5	927.388	1.14122	7664	6715.65	1.17812	3294.5	2796.42	1.35177	7281	5386.26	1.24609	1257.5	1009.16	1.26486	4701.5	3717.02	1.10144	2869	2604.77	1.0875	6322	5813.31	ATM2*	putative steroid binding		0.979091	39232	40069.8	1.32301	6450	4875.25	1.00152	64327.5	64229.9	1.11724	13014.3	11648.6	0.719566	16498.1	22927.9	1.05943	10635.1	10038.5	0.728031
orf19.1033	0.935342	2860.5	3058.24	0.759439	1897.5	2498.55	0.791734	8426.5	10643.1	0.740277	4548.5	6144.32	0.935818	3333	3561.59	0.896323	1820.5	2031.08	0.913618	3610.5	3951.87	0.908801	4826	5310.29	0.872445	10016.5	11481	STR2*	cystathionine gamma-synthase;Sulfur TRansfer		0.966579	5166	5344.62	0.930431	7763.5	8343.99	0.714741	7894.86	11045.8	1.00423	6915.43	6886.28	1.02365	7452.69	7280.5				0.923965
orf19.1032	1.00705	2069.5	2055	0.977035	1044.5	1069.05	0.623453	8169	13102.8	0.754355	5606	7431.52	0.816159	6775	8301.08	1.09023	707.5	648.944	0.879765	3394	3857.85	0.829391	2813.5	3392.25	0.735623	6176	8395.6	SKO1*	CREB like trancsriptional repressor;bZIP protein		0.981039	4398.5	4483.51	1.07802	3133	2906.25	0.824232	6153.67	7465.95	0.921881	6030.18	6541.17	1.01499	7520.83	7409.79				1.15349
orf19.1031	0.88639	2743	3094.57	0.870461	1596	1833.51	1.11872	10648.5	9518.48	0.880485	9357.5	10627.7	1.10969	55609.5	50112.6	0.880087	1060.5	1204.99	0.986356	5188	5259.77	0.728784	6559.5	9000.6	0.864122	9386	10861.9	HMG1*	3-hydroxy-3-methyl-glutaryl coenzyme A reductase (HMG-CoA)		0.904002	3872.5	4283.73	0.889174	2258.5	2540	1.11024	10447.2	9409.88	1.16289	7622.96	6555.2	0.891037	7322.49	8217.95	1.11449	5150.29	4621.19	1.2031
orf19.1030	0.89839	3957.5	4405.1	0.947531	8145.5	8596.55	0.760743	16112.5	21180	0.775871	20601.5	26552.7	0.851863	17855.5	20960.5	0.738701	6366.5	8618.51	0.863678	4003	4634.83	0.820651	16326	19894	0.838434	18458.5	22015.4	FPR3*	peptidyl-prolyl cis-trans isomerases (PPIase)| FK506-rapamycin binding protein		0.993817	8971.5	9027.32	0.966576	3686.5	3813.98	1.48401	17450	11758.7	0.993074	6188.74	6231.9	0.961077	8369.07	8708.01	1.05653	6296.93	5960	0.999014
orf19.1029	0.977149	1953.5	1999.18	0.943784	1159.5	1228.56	1.36696	8233	6022.84	0.899344	5141.5	5716.94	1.01729	12006	11802	0.963219	728.5	756.318	1.03858	3805.5	3664.15				1.86728	9177.5	4914.9	RPP1*	nuclear ribonuclease P subunit (RNase P)| required for processing of tRNA and 35S rRNA		0.952617	5471.5	5743.65	0.946394	2169	2291.86	0.924718	12797.7	13839.6	1.05864	6415.4	6060.03	0.990879	8420.01	8497.52	1.12661	4311.09	3826.6	0.949195
orf19.1028	0.907651	1787.5	1969.37	1.10231	976.5	885.868	1.07466	6564.5	6108.46	1.05806	2975	2811.76	1.14471	3311.5	2892.88	0.979397	677.5	691.752	0.991031	3625	3657.81	1.19538	1875.5	1568.96	1.66504	7886.5	4736.51	ELA1*	transcriptional elongation factor		0.951003	17849.5	18769.1	0.719798	7019	9751.35	0.58176	25077.9	43107	0.684688	12610.4	18417.7	0.646344	11491.1	17778.7	0.710098	11224.9	15807.6	0.83341
orf19.1027	1.04572	2238.5	2140.62	1.01956	1104	1082.82	0.870058	6892	7921.31	1.03646	2705.5	2610.34	1.10931	4275	3853.76	1.0826	777.5	718.176	1.02258	3993	3904.82	0.915854	1729	1887.86	0.7751	5599	7223.59	PDR16*	phosphatidylinositol transfer protein;drug resistance		1.04653	3615	3454.26	0.93528	1944	2078.52	0.938087	4746.16	5059.4	1.04213	5994.51	5752.16	1.03188	7627.74	7392.08	1.04459	4037.87	3865.52	1.03876
orf19.1026	1.04106	3195	3068.99	1.00014	2950	2949.58	0.830547	7474	8998.89	0.951452	10947.5	11506.1	1.02917	8012	7784.9	1.1193	1305.5	1166.36	0.973946	3730	3829.78	0.990425	6146	6205.41	1.04069	8580	8244.56	CSL4*	exosome 3'->5exonuclease;involved in kinetochore-related function		1.06326	6662	6265.65	0.991787	2956.5	2980.98	0.860352	10255.2	11919.8	1.09204	6522.18	5972.48	0.961532	8385.47	8720.94	1.08391	4766.43	4397.43	0.874473
orf19.4457	0.844185	1680.5	1990.68	0.961933	853	886.756	0.689742	5952	8629.31	0.979074	2689.5	2746.98	1.23675	1307.5	1057.2	1.03837	641	617.314	0.997331	3697.5	3707.4	0.947302	1497	1580.28	0.833209	5067.5	6081.91	BNI4*	bud neck involved;required to link Chs3p and Chs4p to the septins		0.878696	5531	6294.56	1.02598	3285	3201.82	1.80141	15094.3	8379.11	1.00894	6136.44	6082.04	1.01141	9104.47	9001.78	1.08833	7099.45	6523.28	0.813531
orf19.4459	4.34434	5257	1210.08	2.31192	3952	1709.4	5.8989	24685.5	4184.76	23.5885	57145	2422.58	13.2273	65362.5	4941.48	1.41741	1435	1012.41	2.68911	8259.5	3071.46	2.39021	5858	2450.83	2.14326	11280	5263	-	weakly simiular to to mammalian globins		0.851758	11302	13269	0.974312	3433	3523.51	0.920197	14330.3	15573.1	1.01032	9856.69	9755.98	0.969416	12945.3	13353.7	1.01284	11344.6	11200.9	1.38462
orf19.4461	0.993122	1697.5	1709.26	0.955553	861.5	901.572	1.05862	6221	5876.53	0.975793	2367	2425.72	0.963105	919	954.205	1.1301	666	589.327	1.03139	3589	3479.78	0.978166	1418	1449.65	0.979418	5363	5475.7	-	hypothetical protein		1.12622	12059.5	10707.9	1.17979	5529.5	4686.84	0.978059	56895.7	58172.1	1.0069	10985.9	10910.6	1.17944	11230.6	9521.99	1.39221	10389.3	7462.45	1.20882
orf19.4463	1.01748	1772	1741.56	1.00006	867.5	867.449	0.798597	6357	7960.21	1.05688	3497.5	3309.26	1.18963	2797.5	2351.58	0.958171	593	618.888	1.04285	3588	3440.57	1.07793	1725.5	1600.75	0.981004	5734.5	5845.54	CIS33*	potential cell wall protein;member of a group of C.albicans orfs that are weakly similar to Sc CIS3/PIR3/PIR1		0.9527	5189.5	5447.15	0.990662	2330	2351.96	0.909814	12700.4	13959.3	0.999555	6175.89	6178.64	0.914379	7573.12	8282.25	1.08119	4689.63	4337.45	1.04702
orf19.4464	0.928091	1959.5	2111.32	0.950643	1247	1311.74	0.911514	6882	7550.08	0.774314	4592	5930.41	0.983669	2902	2950.18	1.03117	852.5	826.728	0.863589	3802.5	4403.14	1.05809	2646	2500.74	0.963656	6002.5	6228.88	-	low homology to tRNA splicing endonuclease		1.38001	65020	47115.5	1.3038	25269.5	19381.5	1.43791	46501.6	32339.8	1.03569	18490.5	17853.3	1.29516	21612.5	16687.2	1.71017	19692.6	11515	0.792784
orf19.4465	1.0408	2272	2182.93	1.0113	2021	1998.42	1.0734	9041.5	8423.24	1.10462	11533	10440.7	1.01833	5889	5782.98	1.02243	1132.5	1107.66	1.08353	4564.5	4212.6	1.23568	3025.5	2448.46	1.02915	6940.5	6743.93	-	hypothetical protein		1.06154	14277	13449.4	1.05153	5952	5660.33	1.1527	33194	28796.8	0.867611	13791.4	15895.9	0.950559	19951.6	20989.3	0.90606	19974.2	22045.1	0.758925
orf19.4466	1.12591	2220.5	1972.19	1.32212	1865	1410.61	0.865187	7232	8358.89	1.10807	4219.5	3807.96	1.14458	4846	4233.88	1.58972	2302.5	1448.37	1.10165	4453.5	4042.56	1.20996	5208.5	4304.68	1.05531	7405.5	7017.34	ERF2*	potentially involved in palmitoylation and localization of small GTPases		1.02762	6086	5922.45	1.02759	3291.5	3203.12	0.968463	7813.84	8068.3	0.968245	6781.78	7004.19	0.895711	8467.04	9452.87	1.1361	5108.62	4496.62	1.09541
orf19.4467	1.01807	1882	1848.59	1.00406	997	992.972	0.72085	6106	8470.56	0.806953	2752.5	3410.98	0.968251	1700	1755.74	0.931941	746	800.48	0.879529	3383.5	3846.94	0.922812	2199	2382.93	0.835439	5666.5	6782.66	-	hypothetical protein		0.910177	3652	4012.4	0.90167	2050.5	2274.11	0.969295	5223.24	5388.7	0.959617	5564.92	5799.1	1.1351	8584.81	7563.03	0.902077	3707.43	4109.89	1.07937
orf19.4468	1.05387	2196.5	2084.22	0.930618	1542	1656.96	0.848111	8046.5	9487.56	0.620115	11028.5	17784.6	0.75256	35815.5	47591.6	0.977261	1367	1398.81	1.09414	4718	4312.06	1.53796	10718	6968.97	0.949624	11265.5	11863.1	SDH4*	succinate dehydrogenase membrane anchor subunit		1.00882	5539.5	5491.05	0.974468	2931.5	3008.31	1.17849	7887.37	6692.8	1.01942	6966.45	6833.7	1.88063	15091.1	8024.48	1.06261	4986.6	4692.77	1.28374
orf19.4470	0.913775	2105.5	2304.18	1.01923	1746	1713.06				0.982008	4521	4603.83	0.988912	4393	4442.26	0.970695	1477	1521.59	1.00625	4022	3997.02	1.25228	6172.5	4929.03	1.02852	8031	7808.34	-	hypothetical protein		1.00324	5899	5879.94	0.963005	4104.5	4262.18	0.954941	12091.2	12661.7	1.04188	6147.76	5900.65	0.949323	7724.77	8137.13	1.12114	5252.79	4685.22	1.34344
orf19.4471	0.960124	1859	1936.21	1.07239	1001.5	933.898	0.83907	6671	7950.47	0.877834	3362	3829.88	1.1262	2967	2634.53	1.12472	712	633.044	0.909963	3632	3991.37	1.03793	1653.5	1593.08	0.898291	5765.5	6418.3	-	contains an FHA (forkhead-associated) domain		1.02439	5062	4941.47	1.03908	5757.5	5540.97	0.886854	27123.1	30583.6	0.986963	7542.24	7641.86	0.955796	7596.51	7947.84	0.981556	4353.55	4435.35	1.51707
orf19.4472	1.1665	2079	1782.25	0.909516	887	975.244	1.01624	6617	6511.28	1.14108	2812.5	2464.77	0.94256	1645	1745.25	0.917326	625.5	681.874	1.20023	4147	3455.17	0.904035	1586	1754.36	1.03737	5876.5	5664.83	-	hypothetical protein		1.2027	4084.5	3396.1	1.20098	4595	3826.03	1.04859	6091.97	5809.66	0.999082	5902.16	5907.59							1.10821
orf19.4473	1.05235	1945	1848.25	0.978869	927	947.012	0.8469	6571	7758.88	0.987159	2919.5	2957.48	1.04223	2318.5	2224.56	1.01856	692	679.394	1.09599	3990.5	3640.99	1.18362	1871	1580.74	1.04797	6098.5	5819.33	SPC19*	spindle pole component		2.6965	48991.5	18168.6	1.39183	7131.5	5123.81	0.996547	63288.2	63507.5	1.57194	21225.5	13502.7	1.94901	14401.3	7389.04	1.82585	10011.6	5483.25	1.43673
orf19.4474	0.984764	2074	2106.09	1.01696	1068	1050.19	0.859033	8019	9334.91	1.01195	4145	4096.04	1.26319	5256.5	4161.28	1.02222	774	757.176	0.945044	3699.5	3914.63	0.996844	2738	2746.67	1.13346	6271.5	5533.06	-	conserved hypothetical protein		1.04975	5137	4893.57	1.14754	2491	2170.74	1.13994	6096.47	5348.07	1.07784	6062.12	5624.31	1.03249	7622.25	7382.41	0.978501	4092.85	4182.78	0.943196
orf19.4475	0.898123	1912.5	2129.44	0.969459	1084.5	1118.67	1.72581	9441.5	5470.78	0.889072	2519	2833.29	0.962589	1625	1688.16	0.987477	743.5	752.929	0.856955	3554	4147.24	0.81107	1905	2348.75	1.08085	6170.5	5708.95	MNT4	putative mannosyltransferase		1.06787	16730.5	15667.2	0.911995	4450	4879.41	0.917197	51611.2	56270.6	1.02076	7392.5	7242.17	0.854994	10441.3	12212.2	1.17981	8142.74	6901.75	0.846798
orf19.4476	1.06862	1919.5	1796.24	0.94835	835.5	881.004				0.952698	2350.5	2467.2	0.647759	1736	2680.01	1.09962	670	609.299	1.03677	3735	3602.52	1.02281	1517	1483.17	1.71801	7557	4398.69	IFD6*	aryl-alcohol dehydrogenase		1.07902	3878.5	3594.47	0.996598	1949.5	1956.16	1.32805	7089.73	5338.45	1.07963	6106.05	5655.69	0.94255	8337.89	8846.1	1.07658	3791.22	3521.54	0.933443
orf19.4477	0.828121	3133.5	3783.87	0.824943	5618.5	6810.77	0.797205	7965.5	9991.78	0.949593	3440.5	3623.13	0.655993	3928	5987.87	2.45759	9073.5	3692.03	1.23643	4604	3723.61	0.823232	15406.5	18714.7	0.795231	24019	30203.8	IFD4*	aryl-alcohol dehydrogenase		1.04979	9104.5	8672.71	0.969283	4801	4953.15	1.17686	18904.3	16063.3	0.961087	10617.5	11047.4	0.864074	13182	15255.6	1.23627	9338.55	7553.79	1.042
orf19.4478	0.972479	1933	1987.7	1.02012	1030	1009.68	0.708461	6183	8727.37	1.05163	7841	7456.04	0.803561	3682.5	4582.73	1.07125	658.5	614.703	0.950244	3434	3613.81	0.564091	2867.5	5083.4	0.835142	6085.5	7286.78	MSD1*	aspartyl-tRNA synthetase		0.977747	4575	4679.13	0.904837	2967.5	3279.59	1.29394	7876.82	6087.45	1.04179	6087.13	5842.97	0.945754	7233.13	7648	1.07965	5626.53	5211.45	0.945291
orf19.4479	0.89652	2341.5	2611.76	0.875209	4950	5655.79	0.915602	11203	12235.7	0.869286	18163	20894.2	1.12252	14812.5	13195.8	0.879936	3175.5	3608.78	1.00777	4038.5	4007.37	0.977946	10684.5	10925.5	0.915498	9978.5	10899.5	-	conserved hypothetical protein		1.18989	10605.5	8913.02	1.0227	3500.5	3422.82	1.06533	38107.3	35770.5	0.993703	10323.2	10388.6	0.852289	16273	19093.3	1.21487	12377.8	10188.6	1.1862
orf19.4481	1.03588	1727	1667.17	0.90072	795	882.627	0.818639	5909.5	7218.69	1.00808	2338.5	2319.77	0.87909	923	1049.95	1.00592	610.5	606.904	0.981167	3497	3564.12	1.16643	1485.5	1273.54	0.921198	5173.5	5616.06	-	hypothetical protein		0.989046	5826	5890.52	0.88988	2114	2375.6	1.05023	6299.07	5997.81	1.05463	6062.4	5748.39	0.973764	7866.99	8078.95	1.08028	3957.63	3663.54	0.882563
orf19.4482	1.02333	2331.5	2278.35	0.888458	1419	1597.15	0.834895	7233	8663.36	0.93028	4283	4603.99	0.913059	4889.5	5355.07	1.02543	1141	1112.71	1.00531	4113	4091.29	1.06261	2624.5	2469.86	0.946057	6530	6902.33	IFI3*	hypothetical protein		0.971858	29781.5	30643.9	1.41154	41968.5	29732.5	0.995814	63016.9	63281.7	0.796283	56965.2	71538.9				0.962805	24731.3	25686.7	0.940426
orf19.1039	1.07001	1907.5	1782.69	1.01791	883	867.465	0.899651	6663.5	7406.76	1.10752	2876.5	2597.24	1.03267	3220	3118.12	0.948535	723.5	762.755	1.00603	3757.5	3734.97	0.885575	1581	1785.28	1.03346	5852	5662.51	BET4	geranylgeranyltransferase type II alpha subunit		0.980387	3638.5	3711.29	1.00483	3936	3917.1	1.00213	6793.88	6779.47	0.884556	6434.83	7274.65							1.14872
orf19.1040	1.03398	2440	2359.81	0.961053	1619	1684.61	0.913473	8154.5	8926.92	0.982931	5789.5	5890.04	0.998722	6154	6161.88	0.869133	1232	1417.5	1.02329	4162.5	4067.74	1.0555	5551	5259.13	0.976643	7221	7393.69	MAD2*	spindle checkpoint complex subunit		1.03331	15804.5	15295.1	1.05299	7441.5	7067.03	1.04247	41669.8	39972.1	0.969198	7364.35	7598.4	0.942145	10041.2	10657.8	1.11334	5638.07	5064.09	0.753916
orf19.1041	0.970036	1816.5	1872.61	1.01101	875	865.467	0.742857	6274.5	8446.45	0.967569	2619	2706.78	0.913445	1369	1498.72	0.938938	605.5	644.878	0.918482	3522.5	3835.13	0.85802	1491	1737.72	0.942831	5559.5	5896.6	CTK2*	RNA polymerase II C-terminal domain kinase beta subunit		1.04104	15789.5	15167	1.00886	7484	7418.28	1.00232	64257.4	64108.9	1.01145	8616.76	8519.21	0.930184	9959.55	10707.1	0.961834	12159.2	12641.6	0.983048
orf19.1042	0.900545	7156.5	7946.85	1.19359	14610	12240.4	1.00986	25610	25360	1.07179	10539	9833.12	1.04808	53529	51073.6	1.1885	3750.5	3155.66	1.04383	10466.5	10027	1.1824	7536.5	6373.91	1.22391	52222	42668.1	POR1*	porin|voltage-dependent anion channel(VDAC)		1.34074	6008.5	4481.48	0.815919	2106	2581.14	1.51758	9179.96	6049.08	1.19144	8345.48	7004.51	0.975894	7908.46	8103.81	1.11105	4373.96	3936.77	1.33883
orf19.1043	1.01177	1911.5	1889.27	0.985155	1075	1091.2										0.933198	662.5	709.924	0.985733	3538.5	3589.72	1.04523	1527.5	1461.41	1.11833	7912	7074.82	VPS66*	vacuolar Protein Sorting		1.12893	4660	4127.82	1.06373	2007.5	1887.23	1.09649	9367.58	8543.2	0.950258	5764.5	6066.25	0.966956	7560.36	7818.72	1.03669	3690.1	3559.51	0.970845
orf19.1045	1.02564	2102.5	2049.93	1.02833	1404	1365.33	1.00954	9101	9015.01	1.01049	8693.5	8603.27	1.29359	10073	7786.86	1.10108	911.5	827.822	1.08282	3929	3628.49	1.10898	5846.5	5271.97	0.87971	6398	7272.85	-	conserved RNA-binding protein;IST3-like		0.869035	43879	50491.7	0.798633	12046	15083.3	0.998612	63811.8	63900.5	0.761283	29301.8	38490.1	0.617707	20289.7	32846.8	0.645147	16722.1	25919.7	0.904791
orf19.1047	0.936809	7954	8490.53	0.848205	4753.5	5604.19	0.733311	11764.5	16043	0.723948	36136	49915.2	1.15869	40578	35020.5	0.860051	6422.5	7467.58	0.845912	6842.5	8088.9	0.94877	13898	14648.4	0.857956	9012	10504	ERB1*	maturation of the 25S and 5.8S ribosomal RNAs		0.760544	12533	16479	0.623778	15535	24904.7	0.450112	7394.97	16429.2	0.696855	9413.15	13508	1.005	16379.3	16297.9	0.71647	4830.29	6741.79	0.392403
orf19.1048	1.01485	1858.5	1831.3	1.02516	1008	983.265	0.900277	6775	7525.46	1.27735	3600.5	2818.73	1.27358	1802	1414.91	2.22387	2086.5	938.228	1.57007	4768.5	3037.13	3.04653	7367	2418.16	1.76917	8991	5082.05	IFD1*	conserved aryl-alcohol dehydrogenase		1.01558	45739.5	45037.8	0.655198	9624	14688.7	1.00528	63732.4	63397.6	0.392186	29818.3	76031.1	0.278111	14633.3	52616.5	0.387964	21941.2	56554.6	0.942315
orf19.1049	0.965065	1869	1936.66	1.12003	1004.5	896.852	0.858245	6475.5	7545.05	0.859884	2597	3020.17	0.448143	1996	4453.94	1.04818	760.5	725.545	0.976432	3566	3652.07	0.928981	1468.5	1580.77	1.04499	6313.5	6041.7	-	8-oxo-dGTPase		0.967733	5581.5	5767.6	0.960394	4024	4189.95	0.983805	5440.65	5530.21	0.989281	6229.89	6297.39	1.01618	7642.66	7520.96	0.95379	4332.66	4542.57	0.975604
orf19.1050	1.082	4507	4165.42	1.01161	3010	2975.46	1.14335	14897	13029.2	1.22284	11927.5	9753.91	1.06655	15452.5	14488.3	0.9735	2185.5	2244.99	0.853393	5113.5	5991.97	0.81923	5938	7248.27	0.811468	6963.5	8581.36	-	hypothetical protein		1.1862	50534	42601.6	1.10564	17611.5	15928.8	0.989302	63279.4	63963.7	1.08652	17955.7	16525.9	1.12234	29405.9	26200.4	1.1267	45232	40145.5	1.17128
orf19.1051	1.13707	2023	1779.14	1.04201	3507.5	3366.1	1.45359	12326	8479.72	0.887293	38292.5	43156.5	0.880946	65219	74032.9	0.850231	859	1010.31	1.01474	3755.5	3700.94	0.866697	2677	3088.74	0.685393	18024	26297.3	HTA2*	histone 2A		1.00915	64727.5	64140.6	0.94463	18541.5	19628.3	0.88703	45492.2	51286	1.0595	17637.2	16646.7	1.11174	37271.2	33524.9	0.969838	33650.5	34697	1.22963
orf19.1052	0.99788	30087.5	30151.4	1.09974	29457	26785.3	1.45094	45115	31093.7	0.985454	42710.5	43340.9	1.42109	46239	32537.8	0.592617	5328.5	8991.47	0.669909	7830.5	11688.9	0.841906	32329.5	38400.3	0.686346	26918	39219.3	HTB2*	histone 2B		1.14053	11377.5	9975.6	1.15389	3555	3080.88	1.32687	37117	27973.3	1.01333	7058.73	6965.9	0.944687	8088.11	8561.68	1.05784	4565.83	4316.19	0.977343
orf19.1053	0.993058	1877	1890.12	0.966874	967	1000.13	0.795394	6402	8048.84	0.976754	3043	3115.42	0.913382	7748	8482.76	0.954104	676.5	709.042	1.03377	3720	3598.48	0.920779	1538.5	1670.87	0.976611	5969.5	6112.46	BST1*	negative regulator of COPII vesicle formation		1.06323	10982.5	10329.4	0.995732	3396.5	3411.06	0.963245	14226.2	14769	0.979163	7533.73	7694.05	0.980693	7491.57	7639.06	1.02128	4115.51	4029.77	1.07309
orf19.1054	1.02263	6749.5	6600.12	0.869616	5572.5	6408	0.79361	28839	36339	0.950824	38898.5	40910.3	0.932256	27200.5	29177.1	0.928774	3567	3840.55	0.874815	8203	9376.83	0.753334	29477.5	39129.4	0.822492	16933	20587.4	-	hypothetical protein		1.01954	62482.5	61285	0.739971	16787	22686	0.994075	63962.2	64343.5	0.389695	15765.4	40455.8	0.403526	18616.7	46135.2	1.08459	4221.27	3892.05	0.331332
orf19.1055	1.15962	11069.5	9545.76	1.03051	6547.5	6353.63	0.876015	35473.5	40494.2	1.15322	65014.5	56376.6	1.36035	58952	43335.9	0.86122	1887.5	2191.66	1.01779	4086.5	4015.05	0.936272	11660.5	12454.2	1.04083	19726.5	18952.6	CDC3	septin;cell cycle;involved in proper bud growth		0.860943	3246.5	3770.87	0.827822	2079.5	2512.01	0.736101	5694.69	7736.29	0.861297	6978.68	8102.53	1.02239	7588.53	7422.38	0.87214	3736.93	4284.78	1.17511
orf19.1057	0.941802	1734.5	1841.68	1.11636	998	893.974	0.74844	6119	8175.68	0.926642	2951	3184.62	1.13559	2978	2622.43	1.16063	778	670.328	0.968773	3562	3676.82	1.31429	3281.5	2496.78	1.06553	6843	6422.13	-	conserved hypothetical protein		0.90671	64959.5	71643.1	0.76361	14736.5	19298.5	1.00605	64139.7	63754.1	0.598274	23934.1	40005.2	0.518239	19590.1	37801.4	0.488154	24711.7	50622.7	0.943297
orf19.1058	0.929826	1866.5	2007.37	0.996114	990	993.862	1.38611	8888	6412.17	1.0633	3331.5	3133.16	1.02543	3388.5	3304.47	0.985276	731.5	742.431	1.1104	3980.5	3584.74	0.902971	2117	2344.48	0.968827	5812.5	5999.52	-	RPN13-like conserved protein		0.927374	7308.5	7880.85	1.1129	3253.5	2923.45	0.965199	8794.91	9112.02	1.0482	6947.6	6628.16	1.05124	9291.93	8839.02	1.0787	6281.28	5823.01	1.19543
orf19.1059	0.910383	5929	6512.64	1.30117	13419.5	10313.4	1.12525	47904	42572	1.15393	65138.5	56449.2	1.40234	65440	46664.7	0.771936	2007	2599.96	0.848359	4158	4901.23	0.767412	13139	17121.2	0.727995	12395	17026.2	HHF1*	histone H4		0.907761	15631.5	17219.8	1.04294	5607	5376.16	1.61485	28380.5	17574.8	0.852756	13746.3	16119.9	0.961615	18252.7	18981.3	1.11648	9961.54	8922.3	0.761412
orf19.1060	1.05525	1939.5	1837.95	0.786416	870	1106.28	1.32707	8224.5	6197.5	1.36253	2998	2200.32	0.960285	1255	1306.9	0.810512	704	868.587	1.1797	4020	3407.65	1.04281	1596	1530.48	1.19376	6192	5186.97	-	hypothetical protein		0.817432	36554.5	44718.7	0.966876	20052.5	20739.5	0.756421	36076.4	47693.6	1.06294	6657.05	6262.89	0.721111	12846.6	17815	0.891346	16699.3	18734.9	1.44637
orf19.1061	1.22564	12862	10494.1	1.33263	10469.5	7856.26	0.964469	46604.5	48321.4	1.1498	59306.5	51579.7	1.43296	65299.5	45569.5	0.724503	3561	4915.09	0.702299	6450	9184.12	0.497618	17125.5	34415	0.608857	7885.5	12951.3	HHT1*	histone H3		0.90925	64920.5	71400	1.06031	24992	23570.5	1.00314	63636.2	63436.9	1.11606	62660.2	56144.4	1.12028	28703.2	25621.5	1.07138	6571.03	6133.26	0.941245
orf19.1062	1.02281	1949.5	1906.02	0.977815	941.5	962.861	1.00659	7850.5	7799.13	0.968677	3861	3985.85	0.983868	2886	2933.32	0.998022	795.5	797.076	1.08539	3965	3653.06	1.00184	1984	1980.35	0.924785	5704.5	6168.46	-	conserved hypothetical protein		0.68942	11655	16905.5	1.00392	3900	3884.76	0.847927	9758.64	11508.8	1.02411	6730.06	6571.6	0.991936	9754.04	9833.33	1.05393	4426.84	4200.3	0.951108
orf19.1063	0.975992	2180.5	2234.14	1.08099	1455.5	1346.45	0.899148	9726	10816.9	0.978787	4525	4623.07	0.991601	2353.5	2373.44	1.06404	967.5	909.269	1.05406	4829	4581.34	1.00775	3709	3680.47	0.986652	6191.5	6275.27	FMP44*	conserved hypothetical protein		1.08618	8286	7628.58	1.07247	2446.5	2281.19	1.38139	12659.3	9164.2	0.994306	6445.5	6482.41	1.06683	9185.16	8609.76	1.23995	5303.98	4277.57	1.11262
orf19.1064	1.07643	6107	5673.41	0.940585	3017	3207.58	0.91649	14833	16184.6	1.0625	52448.5	49363.2	1.00977	65370.5	64738	0.969135	1379.5	1423.43	1.002	15873.5	15841.9	1.29644	5402	4166.8	1.1225	7028.5	6261.47	ACS2*	acetyl-coenzyme A synthetase		1.30299	19544.5	14999.7	0.997205	9520.5	9547.18	1.01354	45091.9	44489.3	1.15985	16654.4	14359.1	0.731424	16615.9	22717.1	1.12528	8741.5	7768.31	0.872069
orf19.1065	0.510272	17327	33956.4	0.582568	24618.5	42258.6	0.738441	34835	47173.7	0.467871	13593.5	29054	0.665262	41607.5	62543	0.382374	22571.5	59029.9	0.399488	14652	36677	1.30971	64902	49554.3	0.690412	29180	42264.6	SSA2*	chaperonin of the HSP70 family		1.13329	6038.5	5328.3	0.919153	2484	2702.49	1.06561	30654	28766.7	1.00662	6278.67	6237.38	1.09149	8813.84	8075.03	1.12386	5492.05	4886.76	1.35731
orf19.1066	0.874134	1799	2058.04	0.987931	1092.5	1105.85	0.798912	7194.5	9005.37	0.79657	4713.5	5917.24	0.997366	4537	4548.98	1.06101	737	694.619	1.02371	3820.5	3732	1.02307	2128.5	2080.51	1.11224	6543	5882.73	-	conserved hypothetical protein		1.07963	41517.5	38455.3	0.947083	12091	12766.6	0.984119	62247.5	63252	1.26366	16413.7	12989.1	0.981532	27862.8	28387	1.16602	29801.7	25558.5	1.05243
orf19.1067	0.973722	1747.5	1794.66	0.958443	842.5	879.03	0.795182	5654	7110.32	0.965061	2429.5	2517.46	0.996818	1531	1535.89	1.20754	717.5	594.181	1.02722	3676	3578.6	0.957209	1377	1438.56	1.05043	6031.5	5741.95	GPM2*	phosphoglycerate mutase		0.911215	34578.5	37947.7	0.964868	12339	12788.3	1.48159	29098.6	19640.2	1.06096	11571.3	10906.4	0.987593	25080.7	25395.8	1.11049	28680.1	25826.5	0.982928
orf19.1069	0.977742	2122.5	2170.82	1.06443	1490	1399.81	1.06868	8622	8067.9	1.38801	10944	7884.65	1.22447	10318.5	8426.9	1.18348	1217	1028.32	0.913929	3653.5	3997.57	1.1001	3725.5	3386.5	0.861331	6009	6976.41	RPN4*	Regulatory Particle Non-ATPase		0.856491	17332	20236.1	1.04591	4166	3983.12	0.904523	10482.5	11589	1.01439	8380.99	8262.1	0.889413	14126	15882.4	1.09497	9882.95	9025.79	0.975624
orf19.1070	1.02041	2126.5	2083.96	0.906283	1288.5	1421.74	0.817482	6702	8198.35	1.05194	3714	3530.62	0.996707	3703	3715.23	1.01536	1173	1155.26	0.954174	3684	3860.93	1.15561	3861.5	3341.52	1.00262	6174	6157.88	-	conserved hypothetical protein		0.97459	33752.5	34632.5	0.831336	8134	9784.25	0.929376	54174.8	58291.5	1.05056	10220	9728.09	0.727896	15381	21130.8	0.751915	15845.6	21073.7	0.93963
orf19.5203	0.801988	4253.5	5303.7	0.793457	4139	5216.41	1.06897	15101	14126.7	0.676288	13758.5	20344.2	0.780909	12624	16165.8	0.80934	3100.5	3830.9	0.81706	5853.5	7164.1	1.1076	8998	8123.91	0.971419	9993.5	10287.5	-	hypothetical protein		1.0117	7788.5	7698.45	1.07441	11625.5	10820.3	1.12661	39309.8	34892.2	1.12006	10286.9	9184.2	1.02996	20748.7	20145.2	1.18747	22178.4	18677	1.05807
orf19.5201	0.754381	5256.5	6967.96	0.786332	1829.5	2326.62	0.810087	15758.5	19452.8	0.629217	29987.5	47658.4	0.678082	18012.5	26563.9	0.807886	1997.5	2472.5	1.08775	3840.5	3530.69	1.04134	6009	5770.44	0.793848	10211	12862.7	RSM18*	mitochondrial ribosomal small subunit protein		1.00695	6699.5	6653.23	0.88567	5571.5	6290.72	1.0378	6133.59	5910.21	1.00132	6579.3	6570.62	1.38609	10402.9	7505.19	0.981803	5555.29	5658.26	1.11513
orf19.5200	1.11856	3436	3071.8	1.03881	1807.5	1739.97	0.867355	22328	25742.6	1.05039	17520.5	16680	1.00844	15396	15267.1	1.03134	1196.5	1160.14	1.07009	5018	4689.31	0.793749	2815.5	3547.09	0.929013	8604.5	9261.98	SIT4	ser/thr protein phosphatase		0.983337	17153.5	17444.2	1.10553	4937	4465.74	1.06126	9222.18	8689.81	1.03935	6770.24	6513.9	0.912033	9892.43	10846.6	1.31687	10162	7716.79	0.979951
orf19.5198	0.985767	4464.5	4528.96	0.880061	4014.5	4561.62	0.889936	42767	48056.3	0.929849	18223	19597.8	1.13137	32184.5	28447.4	0.803327	1882	2342.76	0.997872	5237.5	5248.67	1.09429	18886.5	17259.1	1.01667	9428.5	9273.9	NOP4*	nucleolar protein		1.00957	7361	7291.2	0.898189	8442.5	9399.47	0.95468	7045.03	7379.47	0.994133	7265.49	7308.37	0.959001	8313.13	8668.53	0.852437	4890.41	5736.98	0.963433
orf19.5197	1.49827	10033	6696.39	1.41378	10558.5	7468.27	0.837422	16740	19989.9	1.27261	36414.5	28614	1.40108	30366.5	21673.7	1.09435	3365.5	3075.34	0.980867	4460	4547	0.994024	13294.5	13374.4	0.841584	15276	18151.5	APE2*	alanine/arginine aminopeptidase
orf19.5196	1.02459	1920.5	1874.41	1.04585	940	898.791	1.07203	11157	10407.4	0.880457	5230.5	5940.66	0.982224	11894.5	12109.8	1.05821	692.5	654.408	0.943628	3705	3926.33	0.921969	1881.5	2040.74	0.918204	5473	5960.55	ESS1	peptidylprolyl cis/trans isomerase
orf19.5195	0.901047	2469	2740.15	0.860683	2360	2742.01	1.21823	30990	25438.5	0.902223	26690	29582.5	0.933876	20227.5	21659.7	0.841751	1342.5	1594.89	0.777574	4578.5	5888.18	0.76145	2391.5	3140.72	0.807831	6511	8059.86	URA6*	uridylate kinase		1.06728	5687.5	5328.96	1.05133	3316	3154.11	1.23192	13448.9	10917.1	0.952378	6929.43	7275.93	0.882859	8782.98	9948.35	1.01292	6564.49	6480.76	0.940013
orf19.5194.1	0.912064	1779.5	1951.07	0.947866	1089	1148.9	0.847363	6636	7831.35	0.941257	5819.5	6182.69	1.01252	10818.5	10684.7	0.969024	728	751.272	0.870335	3524.5	4049.59	0.9583	1641	1712.41	0.818155	8585	10493.1	-	oxidoreductase		1.1104	10476.5	9434.86	0.881458	6178	7008.85	1.01038	18184.2	17997.4	1.05681	6855.19	6486.65	1.10667	9660.68	8729.54	1.24458	7350.13	5905.72	1.85153
orf19.6833.2																												-	corticosteroid 11-beta-dehydrogenase		0.975435	7937	8136.88	0.826558	6236.5	7545.14	0.877027	7260.93	8279.03	1.06364	7957.94	7481.77							1.05407
orf19.6837																												-	benzil reductase		1.10357	17122.5	15515.6	1.11675	5677.5	5083.95	0.890524	40483.8	45460.6	0.994567	6393.51	6428.44	0.889836	10401.7	11689.5	1.14322	5521.13	4829.47	0.809389
orf19.6838	1.32841	2390.5	1799.52	1.05475	1124	1065.65	0.877194	6824.5	7779.92	1.36582	4752.5	3479.6	1.20544	3235.5	2684.09	1.09911	922.5	839.313	0.986017	3844	3898.51	1.39292	3702.5	2658.08	1.01768	6143.5	6036.76	SPS24*	peroxisomal 2,4- dienoyl-CoA reductase		0.946983	4142	4373.89	1.03587	2193.5	2117.55	0.953107	4960.96	5205.05	1.05783	6058.46	5727.26	1.16843	8578	7341.49	0.920679	3657.5	3972.61	1.04593
orf19.6840	1.26413	2334.5	1846.73	1.02089	1119.5	1096.59	1.01044	7719	7639.24	1.47742	4950	3350.44	1.6272	5295.5	3254.36	1.17669	989	840.497	1.20768	4251	3519.98	2.1632	4182	1933.25	1.12024	6226	5557.76	-	hypothetical protein		1.08076	5119.5	4736.95	0.891466	3184.5	3572.21	0.882977	7058.26	7993.71	1.01941	7726.03	7578.95				1.08058	4017.79	3718.17	0.92225
orf19.6842	1.11009	2009.5	1810.22	0.992103	1263	1273.05				1.01143	3997.5	3952.31				1.07005	774.5	723.801	1.0643	3855.5	3622.57	1.012	2011.5	1987.64	1.03182	12990.5	12589.9	TUS1*	GDP- GTP exchange factors		1.06818	6755	6323.86	0.969305	4306	4442.36	0.827583	6435.71	7776.51	0.999055	7068.13	7074.81	0.970443	8038.98	8283.82	0.949235	4360.82	4594.04	1.02182
orf19.6843	0.923411	2191	2372.72	0.9942	1663.5	1673.21	1.0777	13324.5	12363.8	0.832486	9131	10968.4	0.914701	13155.5	14382.3	0.900871	864	959.072	1.01369	3821	3769.41	0.661531	3665.5	5540.93	0.901563	7477	8293.37	-	hypothetical coiled-coil protein; possible histone binding		1.01506	5534	5451.89	1.0838	2790.5	2574.74	0.946065	6418.04	6783.93	1.03748	6622.49	6383.25	1.05724	8134.77	7694.37	1.11509	4609.79	4133.99	1.29503
orf19.6844	1.0506	1911	1818.96	0.937103	867.5	925.725	1.11747	6773.5	6061.44	0.699679	2329.5	3329.38	0.325904	2009	6164.38	0.929656	635	683.048	0.93607	3559.5	3802.6	1.08132	1555	1438.05	0.937294	5487	5854.08	ICL1	isocitrate lyase		0.91303	4469	4894.69	0.990672	3188	3218.02	1.10328	9416.58	8535.05	0.920426	5803.34	6305.06	1.01608	7278.1	7162.9	0.990898	4490.89	4532.14	1.65421
orf19.6845	1.02938	1978	1921.55	1.02541	1309	1276.57	1.40516	9087.5	6467.23	1.00197	2709.5	2704.17	1.02522	4201.5	4098.15	1.0668	841.5	788.807	0.954907	3864.5	4046.99	1.01052	1740	1721.88	0.967971	7158	7394.85	-	hypothetical protein		1.08368	6046.5	5579.61	1.10335	2507	2272.16	1.03765	5993.1	5775.62	1.01347	5752.02	5675.6	0.920603	8120.77	8821.14	1.20389	4602.25	3822.82	1.00922
orf19.6846	1.14591	2038.5	1778.93	1.09536	1092	996.932	0.855961	7103.5	8298.86	0.989295	3436.5	3473.69	0.981817	6585.5	6707.46	1.06272	772	726.438	0.962265	3784.5	3932.91	0.945604	1630	1723.77	0.853087	7990.5	9366.58	PHO85*	cyclin-dependent kinase		1.04989	5314	5061.49	0.962584	4597.5	4776.21	2.05473	16754.5	8154.12	0.986239	7292.44	7394.19	0.888444	7020.21	7901.69	0.971575	4359.09	4486.62	1.12532
orf19.6847	0.96768	1874.5	1937.11	0.914514	983	1074.89	0.972866	7076	7273.35	0.942929	2650.5	2810.92	0.97401	2954	3032.82	0.96225	711	738.893	1.02678	3924.5	3822.15	0.854737	1594.5	1865.49	0.98701	6100.5	6180.79	-	conserved hypothetical protein		1.0077	3939	3908.89	0.995886	1982.5	1990.69	0.717494	8419.01	11733.9	0.927572	5838.92	6294.84	1.02315	7725.83	7551.06	1.0487	4040.18	3852.58	0.916828
orf19.6848	0.955113	1930.5	2021.23	0.958357	991	1034.06	0.959531	7563	7881.97	1.20987	3611	2984.62	1.2388	3873	3126.41	1.06666	726	680.631	1.17452	4163.5	3544.87	0.870611	2664	3059.92	0.954799	5748	6020.11	VPS16*	vacuolar sorting protein		0.905277	4275	4722.31	0.997168	4069.5	4081.06	1.06645	5411.89	5074.66	1.04535	5967.6	5708.69	1.34599	10021	7445.1	1.03308	3967.06	3840.04	0.986547
orf19.6849	0.97134	1881.5	1937.01	0.982309	1051	1069.93	0.679797	6204	9126.25	0.899553	6307	7011.26	0.97232	3988.5	4102.05	0.970932	653	672.549	0.84575	3355.5	3967.48	0.824356	1880.5	2281.17	0.75488	5499	7284.61	ELC1*	transcription elongation factor		1.05446	14341	13600.3	1.11937	10347.5	9244.06	0.933924	29474.7	31560.1	1.13014	10741.3	9504.36	1.026	8456.63	8242.32	1.1018	5308.82	4818.31	1.22874
orf19.6850	0.99967	1877	1877.62	0.942583	961	1019.54	0.878267	6180	7036.58	0.946264	2646.5	2796.79				1.03703	719.5	693.807	0.942684	3628	3848.59	0.974854	1581.5	1622.29	1.10567	6325	5720.51	-	conserved hypothetical protein		0.916901	56014	61090.6	0.970902	23216	23911.8	1.01235	63767.6	62989.4	0.981987	34288.3	34917.2	0.795794	21892.4	27510.1	0.984629	10489.5	10653.3	0.871386
orf19.6851	1.19228	1927	1616.24	0.988107	819	828.858	0.824812	5982	7252.56	1.00851	2329.5	2309.85	1.07252	1000.5	932.85	1.10388	690.5	625.52	1.0042	3432	3417.64	1.07721	1487.5	1380.88	0.88777	5492	6186.29	CHL4*	chromosome segregation protein		1.05755	12367	11694	0.907223	8779.5	9677.33	0.694541	10529.5	15160.4	0.977806	11000.9	11250.6				0.997495	6065.62	6080.85	0.920753
orf19.6852	1.11368	1912	1716.83	0.940345	986	1048.55	0.964538	6645.5	6889.83	1.05873	2688	2538.89	1.25025	5324	4258.34	0.922284	622	674.413	1.01695	3660	3598.98	1.11678	1702	1524.03	1.12587	6424	5705.79	-	conserved hypothetical protein		0.921188	4546.5	4935.47	1.09877	4287	3901.64	0.939072	8349.36	8891.07	0.994103	5971.25	6006.68	0.996765	8761.77	8790.21	1.00241	4577.13	4566.14	0.996255
orf19.6853	0.813172	1974.5	2428.14	0.967336	1054.5	1090.11	1.05955	9247	8727.29	0.68513	3665.5	5350.08	0.71125	4279.5	6016.87	0.917171	1093.5	1192.25	0.933396	4029.5	4317.03	0.692294	4138	5977.23	1.00222	6033	6019.61	-	hypothetical protein		0.922776	37954	41130.3	0.95579	16965.5	17750.2	0.92975	54478.9	58595.2	0.982472	11686.3	11894.8	1.04266	25882.7	24823.7	0.850059	36395.7	42815.5	1.21243
orf19.6854	0.515649	8156.5	15817.9	0.576597	7752.5	13445.3	1.21557	61252.5	50390.1	0.684836	38269	55880.5	0.878656	65489.5	74533.8	0.36058	5223.5	14486.4	0.660058	4380.5	6636.54	0.529174	23882	45130.7	0.736921	31183.5	42315.9	ATP1*	F1F0-ATPase complex, F1 alpha subunit		1.0299	3618	3512.95	1.04993	2084	1984.89	1.00957	5463.98	5412.17	1.04863	6189.52	5902.47	1.06569	8083.18	7584.9	0.882475	4019.99	4555.36	0.95683
orf19.6855	1.06384	1914.5	1799.61	0.935929	1545.5	1651.3	0.979526	8025	8192.74	0.901699	5460.5	6055.79	0.99612	10208.5	10248.3	0.859945	832.5	968.085	1.05376	3632.5	3447.17	0.894987	2175.5	2430.76	0.887729	9060.5	10206.4	-	conserved hypothetical protein		1.01316	4145	4091.17	1.00813	2074.5	2057.77	0.916356	5976.97	6522.54	0.98279	5704.54	5804.43	0.99712	8090.55	8113.92	1.0064	4085.57	4059.57	0.981234
orf19.783	1.05424	2081	1973.92	1.06494	1002.5	941.371	0.855552	8225.5	9614.26	1.03881	4092	3939.14	1.06546	6326.5	5937.8	1.01784	676	664.151	1.03811	3914	3770.33	0.734636	2444.5	3327.5	1.00868	6072.5	6020.24	NEO1*	ATPase		1.02032	5329.5	5223.37	0.94087	3957.5	4206.21	0.900235	5501.16	6110.8	0.997938	6605.05	6618.7	0.959991	6969.14	7259.58	1.07518	3891.06	3618.97	0.953039
orf19.782	1.26747	5853.5	4618.27	1.19147	6065	5090.36	1.42108	14225.5	10010.4	1.30888	34237.5	26157.8	1.20828	25850	21394	0.903136	2513.5	2783.08	0.978742	8357.5	8539.02	1.23796	7395	5973.56	0.961271	12833	13350	-	peroxisomal lipase		1.53027	65019	42488.5	1.1202	8512.5	7599.06	1.38147	60895.7	44080.5	1.31159	16721.6	12749.1	1.35096	17743.9	13134.3	2.12813	15822	7434.71	1.14929
orf19.781	0.949048	1757	1851.33	0.977238	880.5	901.009	0.95049	6091.5	6408.8	1.08081	2648.5	2450.47	1.06464	1058.5	994.237	0.883773	645	729.826	1.0338	3729	3607.1	0.949968	1443.5	1519.52	0.92303	5384	5832.96	DUR3*	urea active transport protein		0.939566	12726.5	13545.1	0.88476	4055	4583.17	1.00094	25115.4	25091.8	1.11306	12820.1	11517.8	0.755587	12218.1	16170.3	0.98276	7923.38	8062.38	1.01447
orf19.780	0.88895	1652	1858.37	0.978492	832	850.288	0.740743	6010	8113.48	1.11456	3032.5	2720.8	1.3647	1885	1381.26	1.00434	636.5	633.75	1.14464	3829	3345.17	1.17571	2196	1867.8	0.94342	5618.5	5955.46	DUR1*	urea amidolyase		1.09184	9929	9093.81	1.05232	2556.5	2429.38	1.11264	57755.9	51908.7	1.17843	7978.73	6770.62	1.07328	8507.86	7926.95	1.16852	4756.25	4070.3	1.66233
orf19.779	1.05463	1914	1814.85	1.06119	965	909.354	0.92325	6524	7066.34	1.0229	3585	3504.73	0.868663	5973	6876.09	0.925936	646.5	698.213	1.00684	3680	3654.99	0.840548	1355	1612.04	0.947873	5808	6127.41	HAT1*	histone acetyltransferase subunit		0.900447	5038	5595	1.03171	6571.5	6369.52	0.962613	19203.7	19949.6	0.939903	7125.68	7581.29	0.962353	7330.24	7617	1.02402	4085.78	3989.93	0.526816
orf19.778	0.992607	2045	2060.23	1.04369	1101	1054.91	0.585429	26677.5	45569.2	0.777215	8924.5	11482.7	0.926942	5397	5822.37	1.1606	1594.5	1373.86	1.03102	5521	5354.91	0.940149	4108	4369.52	0.945902	6776	7163.53	PIL1*	conserved protein		0.810991	42920	52922.9	1.11797	11179.5	9999.85	1.00505	64197.5	63874.9	0.973837	13196.3	13550.9	0.792109	17950.1	22661.2	1.11294	8107.49	7284.75	0.958526
orf19.776	0.866078	2093	2416.64	0.962418	1203.5	1250.5	1.38864	9356	6737.51	0.75024	3635	4845.11	0.915953	3209.5	3504	0.970139	921.5	949.864	0.979401	4060	4145.39	0.954115	1971.5	2066.31	0.857297	5948	6938.08	SPO69*	sporulation protein involved in sister chromatid cohesion		1.20387	6617	5496.46	0.942851	3040	3224.26	1.13039	7184.81	6356.04	1.0681	6163.42	5770.42	1.18523	8888.78	7499.64	1.34481	7730.43	5748.33	1.44425
orf19.775	1.18844	2127.5	1790.17	1.22396	1357.5	1109.11	0.971274	7061.5	7270.35	1.33846	3626.5	2709.45	1.60517	2478	1543.76	1.91683	2262	1180.07	1.08321	3644.5	3364.53	1.89628	5090	2684.2	1.37006	8461	6175.66	VPS70*	vacuolar targeting protein		0.93311	3515	3766.97	1.01036	1911	1891.4	0.995457	5147.56	5171.05	0.985394	5950.52	6038.72	1.20506	9053.73	7513.12	1.03368	3988.2	3858.26	1.1155
orf19.773	0.999731	1950	1950.53	1.01715	959.5	943.323	0.938526	6953.5	7408.96	1.00609	3012	2993.77	1.12438	9883	8789.73	1.0081	753.5	747.448	0.935742	3692.5	3946.06	0.971309	1832.5	1886.63	1.07845	6192.5	5742.03	RSA3*	ribosome assembly protein		1.02244	4129.5	4038.87	0.882173	2040.5	2313.04	1.0345	5307.91	5130.91	0.996608	5953.34	5973.6	0.981596	7348.27	7486.04	1.14063	5162.75	4526.24	1.17751
orf19.772	1.61877	3829.5	2365.68	1.47207	4761.5	3234.56	1.40463	19383.5	13799.7	1.21253	18593	15334.1	1.33332	18483.5	13862.7	1.10205	2012.5	1826.14	1.12992	4217	3732.11	0.994083	8266.5	8315.7	1.25388	9666.5	7709.28	LYS21*	homocitrate synthase		0.932494	26316	28221.1	0.946957	15146	15994.4	0.978471	52025.5	53170.2	1.76488	42583.2	24128.1				1.29685	8554.26	6596.18	1.1603
orf19.771	1.09344	1959	1791.59	0.985922	985	999.064	1.11689	7803	6986.39	1.73607	4445.5	2560.68	1.43782	2666.5	1854.54	1.27335	926.5	727.61	1.34109	4573.5	3410.29	1.03163	1663	1612.01	1.33263	7533	5652.75	-	aryl-alcohol dehydrogenases		0.939504	5307	5648.73	0.987778	2494.5	2525.36	0.82455	13938.3	16904.1	1.04318	6278.78	6018.86	0.964621	8432.03	8741.29	1.10282	4266.17	3868.42	0.927904
orf19.769	0.938087	1729.5	1843.65	0.971434	824.5	848.745	0.967605	6484	6701.08	1.14414	2443.5	2135.66	1.27512	1277.5	1001.86	1.07588	682.5	634.367	0.968715	3485.5	3598.07	1.05455	1574.5	1493.05	1.00337	5751	5731.69	-	polyol dehydrogenase		0.933079	3974.5	4259.55	0.904429	3259.5	3603.93	0.442092	14502	32803.1	0.912895	6970.75	7635.87	1.06201	7896.34	7435.26	0.976286	3782.98	3874.87	1.01668
orf19.768	0.947412	1904	2009.69	0.905247	1054	1164.32	0.821131	6437.5	7839.79	0.748246	2942	3931.86	0.997007	1275	1278.83	0.944882	789.5	835.554	0.908271	3731.5	4108.36	0.973128	1625	1669.87	0.914753	5711	6243.22	SYG1*	membrane signalling protein		1.14248	3626	3173.8	1.05379	2120	2011.78	1.04567	5341.81	5108.48	0.914989	5333.44	5828.96	1.07332	8491.08	7911.02	1.01533	4091.93	4030.17	1.00082
orf19.767	2.38594	3866	1620.32	2.845	7263.5	2553.07	4.6373	19950.5	4302.18	2.47305	5416.5	2190.21	3.2663	23619	7231.11	2.4562	2847	1159.11	5.17785	14401.5	2781.37	3.54689	8026	2262.82	3.76838	35717.5	9478.21	ERG3	C-5 sterol desaturase		0.909993	5827	6403.34	1.12984	2389.5	2114.9	1.00286	7013.33	6993.33	1.05535	6114.4	5793.74	0.971819	7972.13	8203.31	0.997846	4060.75	4069.52	0.95016
orf19.764	0.945214	1724.5	1824.45	1.018	909	892.927	0.7418	6044.5	8148.42	0.891317	3293.5	3695.09	1.11748	3502.5	3134.3	0.967588	670	692.443	0.970688	3569.5	3677.29	0.994612	1752	1761.49	0.836464	5309.5	6347.55	SCY1*	conserved protein		0.886193	12001.5	13542.8	1.00592	8296	8247.19	0.989891	13077.4	13210.9	1.08151	9285.75	8585.88	0.914927	11430.2	12493	1.1881	8340.47	7020	0.808472
orf19.763	1.13934	2216	1944.98	0.944223	1159	1227.46	1.11625	7792.5	6980.98	1.29309	2895.5	2239.22	1.11467	1464.5	1313.84	1.03546	1189	1148.28	1.17591	4146.5	3526.21	0.786975	2685.5	3412.43	0.985221	5792.5	5879.39	CBC2*	small subunit of the nuclear mRNA cap-binding protein complex CBC		0.896699	20775.5	23168.9	1.06279	6875	6468.82	0.947713	19991.2	21094.1	0.978111	8025.09	8204.68	0.892213	9965.69	11169.6	0.889114	6472.15	7279.33	0.774128
orf19.762	1.06046	1941.5	1830.81	0.950005	924.5	973.153	0.79341	6015	7581.2	1.01459	2690	2651.31	0.973564	1596.5	1639.85	1.00522	645	641.65	0.886791	3441.5	3880.85	1.13233	1560	1377.69	1.00267	5811	5795.52	-	sphingomyelin phosphodiesterase		1.00375	6738	6712.85	0.940718	5038.5	5356.01	1.32301	28150.5	21277.6	1.00427	6535.8	6507.99	1.05967	10170.2	9597.54	1.11711	10880	9739.41	0.784558
orf19.761	0.993784	1779.5	1790.63	0.960858	871	906.481	0.994505	8176.5	8221.68	1.05916	3712.5	3505.12	1.02556	2981	2906.71	1.08194	695.5	642.827	0.924827	3555	3843.96	0.987825	1714	1735.12	0.903942	5575.5	6167.98	-	hypothetical protein		1.05495	8922.5	8457.76	0.95496	2536	2655.61	0.840339	37731.5	44900.3	1.1148	6583.2	5905.3	1.05136	9398.7	8939.56	1.10199	5603.89	5085.22	1.23801
orf19.760	0.941908	1981	2103.18	0.929246	1040.5	1119.72	0.947294	9911.5	10463	0.813303	5537	6808.05	0.831746	7474	8985.91	0.853382	795	931.588	0.990056	3901	3940.18	0.975997	3233.5	3313.02	0.80246	6031.5	7516.26	GON5*	mitochondrial ribosomal L36 protein		0.828197	9778	11806.4	1.0028	4069	4057.65	0.903347	12285.2	13599.6	1.21524	8055.26	6628.53	1.12024	13922.4	12428	1.02957	8143.63	7909.77	1.31131
orf19.759	0.825416	3145	3810.2	1.07833	2498	2316.54	0.878225	16470	18753.7	0.901369	29636.5	32879.4	1.15446	42474.5	36791.6	0.9496	1273.5	1341.09	0.933371	3756	4024.12	0.62329	25057	40201.2	0.924635	7649.5	8272.99	SEC21*	coatomer gamma; non-clathrin coat protein involved in transport between ER and Golgi		1.10022	14114.5	12828.8	1.0713	2670.5	2492.76	1.20123	41198.7	34297	1.03514	7536.7	7280.86	0.921151	8129.27	8825.12	1.33434	7528.56	5642.16	0.933278
orf19.758	0.907553	2995	3300.08	1.00003	1582.5	1582.45	0.759731	9350.5	12307.6	0.778002	11085	14248	0.841246	5811.5	6908.2	1.05111	873	830.548	1.02104	4501.5	4408.76	1.07311	3100	2888.79	1.01026	6443.5	6378.08	MRL1*	similar to mannose 6-phosphate receptor		1.01472	31613	31154.4	1.00158	8693	8679.32	0.991119	57547.8	58063.5	0.9719	12909.2	13282.4	0.974541	10263.3	10531.4	1.28218	9965.37	7772.2	0.831134
orf19.757	0.943775	2374	2515.43	0.954174	1377	1443.13	0.887512	7851	8846.08	0.758635	3974	5238.36	0.911841	5915	6486.88	0.933689	1258.5	1347.88	0.945448	3690	3902.91	0.930979	5016	5387.88	1.01075	7075.5	7000.24	-	conserved hypothetical protein		0.987301	16383.5	16594.2	0.971454	9102.5	9369.98	0.757946	14461.1	19079.4	1.2352	12029.2	9738.65	0.786036	13175	16761.3	1.07195	6693.34	6244.1	1.03965
orf19.756	0.981975	1892	1926.73	1.03751	1035	997.58	0.860548	6743	7835.7	1.05659	3669.5	3472.97	0.937145	2728.5	2911.5	1.10286	731	662.825	1.04285	3870.5	3711.48	1.01112	1950.5	1929.05	1.10889	6324	5703.01	SAP7*	secreted aspartyl proteinase 7		0.936509	5236.5	5591.51	0.905171	8593	9493.23	1.04281	5945.1	5701.03	0.989871	6606.64	6674.25	1.99181	15017.4	7539.59	0.877698	4278.39	4874.56	1.07666
orf19.755	0.710725	2678	3767.98	0.779769	1932	2477.66	0.884467	7439.5	8411.28	0.718951	3946	5488.55	0.86194	3177.5	3686.45	0.634318	1373	2164.53	0.726343	3653.5	5029.99	0.734026	4887	6657.8	0.716044	7131.5	9959.58	MRPL37*	mitochondrial ribosomal protein L37		0.904233	3559	3935.93	1.00334	2194.5	2187.19	1.02506	5375.88	5244.46	0.967887	6079.16	6280.86	1.03126	7498.07	7270.8	0.933141	3769.4	4039.48	1.1072
orf19.754	0.874281	1889.5	2161.2	0.947297	1428	1507.45	0.869679	21533.5	24760.3	0.623405	19423.5	31157.1	0.78069	28463.5	36459.4	0.868253	1195	1376.33	0.870654	3633.5	4173.3	0.867432	4043	4660.88	0.807562	6319.5	7825.4	-	conserved hypothetical protein		1.09977	6365	5787.59	1.02534	3011	2936.58	1.18602	10897.6	9188.38	0.963615	7689.93	7980.29	1.08527	9785.9	9017.03	1.12277	6164.33	5490.31	1.18749
orf19.753	0.982454	1891	1924.77	1.12358	1599.5	1423.58	1.14659	8710.5	7596.85	1.38066	8400	6084.05	1.39933	11551.5	8255.04	1.01636	908	893.381	0.896115	3547.5	3958.76	1.18965	2783	2339.35	1.28945	10908	8459.43	MNT43*	mannosyltransferase		0.957837	4043.5	4221.49	0.964575	2169	2248.66	0.954396	5165.72	5412.56	1.02925	5909.22	5741.3	1.02948	7437.22	7224.22	1.01123	4097.28	4051.78	1.18229
orf19.752	0.884915	2406.5	2719.47	1.06536	1002.5	941	0.878881	6720.5	7646.66	1.55946	5925	3799.39	1.61996	13575	8379.84	0.943512	765.5	811.331	0.800229	4036	5043.55	1.05374	1678.5	1592.9	1.5537	10493.5	6753.89	-	methyltransferase		0.925287	5036.5	5443.18	0.96794	2001	2067.28	1.04943	6291.27	5994.94	0.937465	5441.32	5804.29							1.09335
orf19.751	1.09359	1954.5	1787.23	0.969804	835	860.999	0.793996	6043	7610.87	0.94443	2376	2515.8	0.897543	1469	1636.69	0.901467	621	688.877	0.994693	3497	3515.66	1.07013	1529.5	1429.26	0.988451	5678	5744.34	-	hypothetical protein		0.981917	16869.5	17180.2	0.921231	3396	3686.37	1.20304	16748.7	13922	1.05436	9102.98	8633.62	0.960916	12967.4	13494.9	1.30146	7589.97	5831.91	0.87605
orf19.750	1.10891	2041	1840.54	1.01854	1038	1019.11	0.779408	6335.5	8128.6	0.950499	3016.5	3173.6	1.09699	2166	1974.5	1.01426	725	714.805	0.934937	3632	3884.76	1.08946	1904	1747.65	0.989169	5977	6042.45	-	hypothetical protein		0.956652	9448.5	9876.63	1.15496	3338	2890.14	0.963829	10230.7	10614.6	0.866962	6640.37	7659.36	1.09756	10108.1	9209.65	1.29021	12154.4	9420.45	1.21118
orf19.48	1.05776	1900	1796.25	0.984898	918	932.077	0.871897	6385.5	7323.68	1.04405	2801.5	2683.29	1.14715	2005	1747.82	0.980345	629	641.611	0.980512	3716	3789.86	0.986718	1588	1609.38	0.988072	5884.5	5955.54	RPM2*	RNase P subunit		1.0051	8231.5	8189.71	1.09265	2834	2593.69	1.05563	12292.6	11644.8	1.07444	6002.11	5586.27	0.984019	7577	7700.05	1.10488	4830.95	4372.36	0.952364
orf19.50	1.12802	1861	1649.79	1.04545	912.5	872.833				1.20942	2611	2158.89	0.660896	1522.5	2303.69	0.925123	606.5	655.588	1.06893	3821.5	3575.06	0.891937	1363	1528.13	1.46543	7028	4795.87	UFO1*	F-box ubiquitin ligase		0.882193	3628	4112.48	0.946739	2071.5	2188.04	0.970553	5579.47	5748.76	1.07663	6148.92	5711.26	1.07416	7566.25	7043.88	1.07729	3474.99	3225.68	1.33268
orf19.51	0.802361	2104.5	2622.88	0.817204	1393.5	1705.2	0.741445	8516.5	11486.3	0.59307	9904.5	16700.4	0.966935	2527.5	2613.93	0.895083	921.5	1029.51	0.855784	4339	5070.2	0.790602	5279	6677.19	0.74329	6254	8413.95	CLU1*	accessory factor to EIF3		1.05668	29387.5	27811.2	1.16717	12008.5	10288.5	1.00496	63871.3	63556	1.14403	15927.4	13922.2	1.0051	20178.7	20076.3	1.28401	9418.64	7335.31	0.980575
orf19.52	0.993358	2391	2406.99	0.909669	1344.5	1478.01	0.867334	7649	8818.98	0.966504	6909.5	7148.96	0.839374	8658	10314.8	0.987004	782.5	792.803	0.889473	4058	4562.25	1.03474	2476.5	2393.35	0.976548	7333.5	7509.62	MMT2*	mitochondrial protein with role in iron accumulation		1.03936	7671.5	7381.02	1.0821	3411	3152.22	1.12902	9104.2	8063.81	0.996871	7110.87	7133.19	1.02194	10278.3	10057.7	1.04476	5307.66	5080.28	0.879494
orf19.53	1.01374	1759	1735.15	0.994671	816	820.372	0.871884	6721	7708.6	0.868038	3008.5	3465.86	1.14626	3131	2731.5	1.04779	656	626.08	0.932651	3423.5	3670.72	0.970922	1531	1576.85	0.81782	5156.5	6305.18	SPL43*	U2AF splicing factor small subunit		1.04595	6360	6080.57	0.906145	2505.5	2765.01	1.04542	6104.4	5839.2	1.11369	6186.41	5554.89	1.03716	9239.74	8908.65	1.27163	7228.78	5684.66	1.17403
orf19.54	1.04236	1787	1714.38	0.896831	772.5	861.366	0.814731	5743.5	7049.57	0.89744	2194	2444.73	0.934333	1083.5	1159.65	1.00607	628.5	624.707	1.04469	3726.5	3567.08	1.0101	1517	1501.83	1.03245	5541.5	5367.31	RHD1	Repressed in Hyphal Development;family of conserved protein of unknown function		1.12325	4741	4220.81	0.853936	5361.5	6278.58	1.0017	6848.78	6837.19	1.14255	8015.07	7015.09							0.941104
orf19.55	1.22378	3435.5	2807.28	1.25508	4048.5	3225.68	1.01598	12831.5	12629.7	1.32962	9092.5	6838.43	1.19152	15541.5	13043.4	1.30067	2197.5	1689.51	1.01554	4007	3945.67	1.65053	10998.5	6663.64	0.981203	5395	5498.35	-	conserved hypothetical integral membrane protein		0.974728	14647	15026.8	0.870439	13637.5	15667.4	0.954742	7970.17	8347.98	1.02564	6548.01	6384.32	0.865928	9794.25	11310.7	1.01823	12974.5	12742.2	0.764143
orf19.56	1.08233	2102	1942.11	1.05387	1176.5	1116.36	0.914896	7416	8105.84	1.01485	4694	4625.33	1.09344	3733	3414.01	1.17061	891	761.145	0.90604	3585.5	3957.33	0.982308	2707	2755.75	1.06111	6116.5	5764.23	ARG2*	acetylglutamate synthase		1.02738	10991.5	10698.5	0.93236	5355	5743.49	1.17843	20943.4	17772.2	0.88564	9765.89	11026.9	0.834398	16096.6	19291.3	1.09107	20582.5	18864.5	0.896593
orf19.57	0.840169	1721	2048.4	1.01209	969.5	957.92	0.845217	6533	7729.37	0.92425	3839.5	4154.18	1.02775	5839	5681.35	0.980623	712.5	726.579	1.15628	4308.5	3726.17	1.02425	2681	2617.54	0.94597	5908	6245.44	PSF2*	subunit of GINS complex required for chromosomal DNA replication		1.03068	3946	3828.53	1.01558	2087.5	2055.48	1.06599	6142.05	5761.82	1.0005	6646.56	6643.21	1.00901	8731.02	8653.05	0.89619	3978.75	4439.63	1.03246
orf19.58	0.995846	2145	2153.95	0.922265	1583.5	1716.97				0.933569	4682	5015.16				0.989344	684.5	691.872	1.03904	3898.5	3752.01	1.04997	1796	1710.52	1.17615	11806.5	10038.3	RRP6*	ribosomal RNA processing 3'-5' exonuclease		0.935001	5819	6223.52	0.800852	5255.5	6562.39	0.976142	6182.66	6333.77	0.914614	6555.31	7167.29				0.939429	4037.4	4297.71	0.999912
orf19.59	1.10293	2852.5	2586.3	1.02532	2221.5	2166.65	1.30064	12493.5	9605.67	0.98152	20922	21315.9	1.09619	42216	38511.7	1.04412	1184	1133.97	1.25993	8754	6947.98	1.58834	5380.5	3387.49	1.44456	11018	7627.25	-	zinc finger protein with unknown function		0.891966	17201	19284.4	0.968333	5767	5955.6	0.966431	27272.5	28219.9	1.15249	16594	14398.4	1.02969	21811	21182.2	0.937774	19132.5	20402.1	1.17913
orf19.4064	1.06451	2270	2132.44	1.00703	1552.5	1541.67	0.899924	7976.5	8863.53	1.06666	5231.5	4904.57	0.964455	5920.5	6138.7	1.02428	976.5	953.355	1.02492	4395.5	4288.65	0.897415	2486	2770.18	0.953276	7080.5	7427.55	LAS21*	major facilitator superfamily involved in the attachment of glycosylphosphatidylinositol (GPI) anchors to proteins		0.90307	64950	71921.3	0.948375	16009.5	16881	1.0061	63884.7	63497.1	0.742872	27267	36704.8	0.527228	27865.4	52852.7	0.430308	15254.1	35449.3	0.908892
orf19.4063	0.955753	1783	1865.55	1.01553	917	902.976	0.933067	6669	7147.4	1.08282	2706.5	2499.5	1.02524	1291.5	1259.7	0.861989	630.5	731.448	0.93786	3547	3782.01	1.0068	1542	1531.58	0.957567	5568	5814.74	GPT1	GABA/polyamine transporter		0.905293	4044	4467.06	0.817	2770.5	3391.06	0.921178	5661.17	6145.58	0.97329	6262.63	6434.49							1.09392
orf19.4062	1.04421	2012.5	1927.29	1.08945	1052.5	966.084	0.926284	6789	7329.29	1.12283	4969.5	4425.87	1.06815	13851	12967.3	1.03589	656	633.272	1.00882	3787	3753.88	1.05545	1600.5	1516.42	1.00047	7289.5	7286.11	-	splicing factor;binds to polypyrimidine tract early during spliceosome assembly		0.985528	6086	6175.37	1.00754	3217.5	3193.43	1.03135	8354.89	8100.91	0.961796	6228.92	6476.34	1.01397	8606.27	8487.73	1.10706	5629.87	5085.43	1.28392
orf19.4061	0.897785	2874.5	3201.77	0.938641	3022.5	3220.08	0.90827	10504.5	11565.4	0.97113	8957	9223.27	0.809222	9911.5	12248.2	0.798878	1439	1801.28	0.905588	5200	5742.12	0.798753	4508	5643.79	0.810407	7982.5	9849.99	-	conserved hypothetical protein		0.946248	15872	16773.6	0.911933	3645	3997	0.517191	20558.5	39750.3	0.722247	8451.81	11702.1	0.441154	10609.4	24049.3	0.726731	6219.44	8558.11	0.482245
orf19.4060	0.997029	13661	13701.7	0.955263	20051.5	20990.6	0.800107	38092	47608.7	0.821164	30508	37152.1	0.898276	59838.5	66614.9	0.919567	2157	2345.67	0.81028	5161.5	6370.02	0.755914	20686.5	27366.2	0.72113	30504.5	42301	ARO4	3-deoxy-D-arabino-heptulosonate 7-phosphate (DAHP) synthase isoenzyme;3-deoxy-D-arabino-heptulosonate 7- phosphate (DAHP) synthase isoenzyme;2-dehydro-3- deoxyphosphoheptonate aldolase, tyrosine-inhibited		0.839899	4582.5	5456.01	0.988572	2775	2807.08	1.1281	6998.74	6203.98	0.932112	6321.47	6781.88	0.92382	9494.09	10277	0.939265	6023.68	6413.18	0.873216
orf19.4059	0.994581	1744	1753.5	0.96395	988.5	1025.47				1.00993	2846.5	2818.5				1.06877	709	663.38	1.02603	3744.5	3649.5	0.985065	1512	1534.92	1.12071	8471	7558.6	YHC3*	vacuolar CLN3 homolog involved in pH homeostasis		1.00103	6039	6032.82	0.993345	2384	2399.97	1.25658	21911.2	17437.2	1.06742	6471.32	6062.56	0.899039	7207.09	8016.44	1.00264	4308.02	4296.67	1.5399
orf19.4057	0.945159	1897	2007.07	1.00324	1051.5	1048.11	0.92814	6925.5	7461.69	0.947205	3120	3293.9	0.983201	2357.5	2397.78	1.01348	672	663.061	1.13073	4032	3565.85	1.00062	1756	1754.91	0.982412	5822	5926.23	-	hypothetical protein		1.01765	13995	13752.3	0.907161	3403.5	3751.81	1.29015	10700.9	8294.31	1.05311	6568.03	6236.82	1.06834	9144.35	8559.42	1.05519	4275.93	4052.29	1.02412
orf19.4056	1.08706	2839.5	2612.08	1.39404	3587	2573.1	1.70577	18660	10939.4	1.21553	6908.5	5683.53	1.22117	4202.5	3441.36	1.07483	971	903.397	1.31109	5463.5	4167.15	1.64629	3163.5	1921.59	0.988137	5862	5932.38	-	GATA-family DNA binding proteins		1.00411	3851	3835.24	0.955708	2673.5	2797.4	1.02436	6284.56	6135.14	0.993403	6019.78	6059.76							1.07627
orf19.450	0.956876	1921.5	2008.1	1.00815	1069.5	1060.86	0.94522	7037	7444.83	1.09047	4576	4196.35	1.12932	1684.5	1491.6	1.0208	648	634.796	0.984408	3334.5	3387.31	1.08274	1697.5	1567.78	0.871296	5413.5	6213.16	-	putative transmembrane protein		1.0799	17512.5	16216.8	1.12895	6219.5	5509.1	1.07139	41235	38487.3	1.01978	7794.78	7643.62	0.915713	14438.7	15767.7	1.02451	5189.09	5064.93	0.94572
orf19.449	1.06335	2026	1905.29	1.09849	1122.5	1021.86	0.938653	6510.5	6936	1.17399	2790	2376.52	1.4562	1967.5	1351.12	1.00005	799.5	799.458	1.13982	4046	3549.69	0.991902	2797.5	2820.34	0.846161	5426.5	6413.09	-	predicted phosphatidyl synthase		0.955541	19339	20238.8	1.10972	6395.5	5763.16	0.79474	27339.1	34400	1.1606	9627.84	8295.58	0.998101	12073.6	12096.6	1.08721	5356.4	4926.74	0.928866
orf19.448	0.970644	1896	1953.34	1.16131	1082	931.709	0.937869	11793	12574.3	1.42099	5906	4156.27	1.18955	6239.5	5245.27	1.05069	775	737.612	1.07774	3871	3591.78	0.815001	5287.5	6487.72	0.881349	5939.5	6739.1	CUE5*	potential CUE domain protein (found in proteins involved in binding ubiquitin- conjugating enzymes and those in the IL1 signal transduction pathway)		1.06455	11806	11090.1	1.04424	3878.5	3714.17	1.11372	40573.4	36430.4	1.01743	8175.09	8035.03	1.03624	9067.49	8750.35	1.20726	7551.78	6255.3	1.11971
orf19.446	0.929388	2014.5	2167.56	0.965651	880	911.302				0.979357	2638.5	2694.11				1.12877	655.5	580.721	0.893042	3626.5	4060.84	0.872594	1393	1596.39	0.906983	6171	6803.88	-	hypothetical protein		1.09627	24164	22042.1	0.887398	7533	8488.86	1.07549	15690.2	14589	1.07186	9803.72	9146.45	1.00542	17611.6	17516.6	1.06206	25197.6	23725.2	1.48574
orf19.445	0.786227	2137	2718.04	0.928073	1386	1493.42	0.819039	10299	12574.5	0.699059	8549	12229.3	0.712685	10943	15354.6	0.982188	942.5	959.592	0.906099	3528.5	3894.16	0.942059	9378.5	9955.32	0.877171	7341.5	8369.52	-	hypothetical protein		1.01898	3605	3537.86	0.965726	2367	2451.01	0.975628	5431.56	5567.24	1.09016	6273.83	5754.98				0.920059	3447.2	3746.72	0.992225
orf19.444	0.977847	2110	2157.8	0.890215	1254	1408.65	0.753716	7461.5	9899.62	0.636074	3729	5862.52	0.777716	4960	6377.65	0.871331	970	1113.24	1.04046	3856.5	3706.55	0.79325	2319	2923.42	0.800365	6360.5	7947	-	hypothetical RNA-binding protein		1.03435	7581	7329.23	0.932457	3152	3380.32	1.17816	10659.3	9047.39	0.965678	6193.03	6413.14	0.963635	7734.61	8026.49	1.00819	4553.22	4516.22	0.946879
orf19.443	0.869493	3560	4094.34	0.93001	2837	3050.5	0.717258	6775	9445.69	0.740969	4039	5450.97	0.892015	3290.5	3688.84	0.909396	2158.5	2373.55	0.878876	4055.5	4614.42	0.804259	4996.5	6212.55	0.875046	8420	9622.36	RPC25*	subunit of RNA polymerase III		0.916921	6613	7212.18	1.05981	6078	5734.98	0.986514	6787.56	6880.35	0.891783	5555.67	6229.84	0.947415	8016.52	8461.47	1.07449	4540.68	4225.89	1.00674
orf19.441	1.11009	2729	2458.35	1.12935	4170	3692.4	0.872981	10239.5	11729.4	1.20684	15242	12629.7	1.0995	23636	21497	1.01117	1590	1572.44	1.00864	6851.5	6792.84	0.836522	4721	5643.61	0.932349	9867.5	10583.5	RPT1*	26S protease subunit component;ATPase;Required for degradation of ubiquitinated substrates and for anaphase chromosome separation		1.0924	4852.5	4442.06	0.961079	2744.5	2855.64	1.07344	9425.05	8780.2	0.998159	6572.42	6584.54	1.04107	7817.64	7509.24	1.03386	5484.26	5304.63	1.1511
orf19.442	1.0474	1853	1769.14	1.03734	951.5	917.247	1.03067	7115.5	6903.78	0.977512	2427	2482.83	1.13884	2366	2077.55	0.961082	661.5	688.287	1.0266	3735.5	3638.7	1.08716	1511	1389.86	1.0734	6401.5	5963.78	-			1.07249	64953	60562.9	1.08452	30733.5	28338.4	1.00552	63892	63541.1	1.44183	43684.4	30297.9	1.0704	31186.2	29135	1.17899	29663.9	25160.5	0.978607
orf19.440	0.976376	1708.5	1749.84	1.07235	958	893.365	1.01041	11507.5	11389	1.01056	3956.5	3915.17	0.998712	4304.5	4310.05	1.07809	712.5	660.893	0.898624	3400	3783.56	0.953848	1667.5	1748.18	0.852057	5322	6246.06	SDH1*	succinate dehydrogenase		0.999081	28465	28491.2	1.1269	7367	6537.4	0.948836	26795.3	28240.2	1.11438	15680.1	14070.6				1.24874	9028.87	7230.37	1.13979
orf19.439	0.914895	1792	1958.7	0.90524	924	1020.72	0.860074	6806.5	7913.86	1.01848	3455.5	3392.82	0.747907	2849.5	3809.97	1.09874	718	653.476	0.965401	3695	3827.42	0.784181	1747	2227.8	0.836386	5729	6849.71	MHR1*	involved in mitochondrial homologous DNA recombination		0.87274	3962.5	4540.3	0.960052	2697	2809.22	0.802753	6593.16	8213.18	1.03472	8443.92	8160.6							0.974008
orf19.438	1.03721	2194	2115.28	1.11423	1194	1071.6	0.842484	6573.5	7802.52	0.92751	4096	4416.12	0.957359	3235.5	3379.61	0.985198	843	855.666	1.06505	4291	4028.91	0.78498	2739	3489.26	0.88224	5992	6791.8	-	conserved hypothetical protein		1.04035	5454	5242.48	0.977377	2479.5	2536.89	1.22298	6193.74	5064.46	1.01679	5959.4	5861.02	1.1207	8423.55	7516.34	1.03313	4777.12	4623.94	0.950126
orf19.437	0.759798	4473	5887.1	0.732682	3425	4674.61	0.665041	28031	42149.3	0.67063	12009.5	17907.8	0.900312	37539.5	41696.1	0.736611	5668.5	7695.38	0.693257	5467.5	7886.68	0.694766	20110.5	28945.7	0.73883	11863	16056.5	GRS1*	glycyl-tRNA synthase;glycine-tRNA ligase		0.871633	7364.5	8449.08	0.921853	3869.5	4197.52	1.44215	22805.2	15813.3	0.820387	7816.74	9528.11	0.73718	11294.2	15320.8	1.0543	12869.5	12206.7	0.725845
orf19.434	0.865759	2395	2766.36	0.910375	2265	2487.99	0.843552	10728	12717.6	0.851947	7618	8941.88	0.913332	14160	15503.7	0.908765	1168.5	1285.81	0.835188	4810.5	5759.78	0.830224	3016	3632.75	0.760215	11780	15495.6	PRD1*	saccharolysin (oligopeptidase)		1.09552	13399	12230.7	1.04205	3882	3725.36	1.22631	17208.3	14032.6	1.08515	9032.69	8323.91	0.906198	12629.2	13936.5	1.22997	7665.25	6232.05	0.861293
orf19.433	0.943923	1901	2013.94	0.934671	1209.5	1294.04				1.08321	2732	2522.14				1.06726	692	648.388	0.948786	3697.5	3897.09	0.852246	1558.5	1828.7	1.28173	7481.5	5837.05	-	weak homology to KRE11, involved in biosynthetic pathway for cell wall beta-glucans		0.957082	40213	42016.3	1.04639	21039	20106.3	0.912859	52495.6	57506.8	1.0143	13115.7	12930.8	1.10721	28686.3	25908.6	0.931532	38405.7	41228.5	1.09495
orf19.432	0.875524	1975.5	2256.36	0.910187	1067.5	1172.84	0.768738	8641.5	11241.2	0.801688	3359	4189.91	0.870536	1116.5	1282.54	1.00249	827	824.947	1.029	4132	4015.56	1.07753	2013.5	1868.62	1.07626	7094.5	6591.79	-	conserved hypothetical protein		0.922554	3628.5	3933.1	0.999629	3536	3537.31	1.10002	6058.27	5507.44	0.990395	6268.51	6329.3	0.960512	7313.73	7614.41	0.899017	3955.16	4399.43	1.16762
orf19.431	0.919228	2911.5	3167.33	0.982779	1676	1705.37	1.05252	8611	8181.34	0.891326	6287.5	7054.1	0.910856	8258	9066.2	1.08034	1054.5	976.082	0.997536	4497	4508.11	1.08008	2799.5	2591.94	0.971683	7478	7695.93	-	potential fungal Zn(2)-Cys(6) binuclear cluster domain		1.099	30922.5	28136.9	1.0568	13285	12571	0.997256	64224.2	64400.9	0.784948	19288.5	24572.9	0.861236	20140.9	23386	1.01141	10216.5	10101.2	0.713899
orf19.430	0.919647	1930	2098.63	1.06993	1154	1078.58	0.912952	7914.5	8669.13	0.969901	2878.5	2967.83	1.21637	1270	1044.09	1.03364	810.5	784.118	1.03317	4116.5	3984.34	1.10403	2179	1973.69	0.847843	5471.5	6453.44	YPT53*	GTP-binding protein of the rab family		1.0363	8419	8124.06	0.919009	4147	4512.47	0.617427	14407.8	23335.2	1.00278	7127.51	7107.78	0.943211	7583.49	8040.08	0.965766	4039.13	4182.31	1.12542
orf19.429	0.620491	7253.5	11689.9	0.624177	7586.5	12154.4	0.536458	10509.5	19590.5	0.593149	31080.5	52399.2	0.605994	25798	42571.4	0.433595	3685.5	8499.86	0.550089	11052	20091.3	0.770653	9750	12651.6	0.666126	13233	19865.6	TRF4*	topoisomerase I-related protein;Involved in mitotic chromosome condensation		1.09129	6987	6402.53	0.910753	2770	3041.44	1.00255	19185.5	19136.7	1.01783	6155.43	6047.6	1.06404	8281.2	7782.76	1.10802	4427.65	3995.99	0.957486
orf19.428	1.06581	1921.5	1802.86	0.939406	894.5	952.197	0.940457	6487.5	6898.24	1.06187	2681.5	2525.27	1.08208	1770	1635.74	0.903527	646	714.976	0.917906	3514	3828.28	0.982751	1600	1628.08	0.85752	5510	6425.51	IKS1*	kinase suppressor of Ira1		1.10513	10207.5	9236.5	1.00369	11079	11038.3	1.45604	9921.01	6813.7	1.06376	7056.94	6633.95	1.05763	8366.63	7910.73	1.31852	7549.86	5725.99	1.79847
orf19.427	0.877257	2915.5	3323.43	0.860664	2133	2478.32	1.16877	12149.5	10395.1	0.917811	12244	13340.4	0.804443	12683.5	15766.8	0.874542	1283.5	1467.63	1.00704	5015	4979.92	0.945445	5477.5	5793.57	0.886539	7158	8074.09	RIF1*	RAP1-interacting factor, involved in establishment of repressed chromatin		1.18011	7168	6074.02	1.02561	2620	2554.58	1.17045	8219.93	7022.88	0.94964	6100.9	6424.43	0.927896	8608.81	9277.78	1.03008	4107.51	3987.56	0.916462
orf19.426	0.972819	1999	2054.85	1.02328	974	951.838	1.35558	8784.5	6480.24	0.939185	2899.5	3087.25	0.963469	2470.5	2564.17	1.05878	868.5	820.285	0.903519	3608	3993.28	0.951644	2322.5	2440.51	0.94367	5660	5997.86	-			1.00868	3714.5	3682.52	0.950329	2678	2817.97	1.0038	5312.8	5292.69	1.03634	6101.25	5887.31				0.922173	3688.74	4000.05	1.02201
orf19.425	0.967528	1879	1942.06	0.931851	1044	1120.35	1.01498	7639.5	7526.75	0.765566	3832.5	5006.1	0.853778	4111	4815.07	1.01655	686	674.83	0.913484	3380	3700.12	0.954383	2453.5	2570.77	0.912399	5909.5	6476.88	-	conserved hypothetical protein		1.01266	4519.5	4463.01	0.953465	2539	2662.92	1.1686	7444.81	6370.69	1.04057	7153.75	6874.85				1.15175	4165.81	3616.93	2.48727
orf19.424	1.01648	1969.5	1937.57	1.03201	1066.5	1033.42	1.0647	9333.5	8766.3	1.22001	6769	5548.34	1.39403	18882.5	13545.2	1.13648	899	791.038	1.11774	4513.5	4038.07	1.50596	3900	2589.71	0.995633	6224	6251.3	-	putative thioredoxin peroxidase |alkyl hydroperoxide reductase		1.03269	3427	3318.51	1.10291	1997	1810.66	1.03636	5163.28	4982.11	1.03705	5849.55	5640.56	1.12704	7614.1	6755.83	1.0119	3866.43	3820.95	1.02209
orf19.423	0.975297	2092	2144.99	0.958424	994	1037.12	0.804253	6644	8261.08	0.9229	4402.5	4770.29	0.989298	5991.5	6056.31	0.980486	751.5	766.457	1.04505	3770	3607.49	0.710846	3753.5	5280.33	0.83356	5784.5	6939.51	DCP1*	decapping protein involved in mRNA degradation;mRNA decapping enzyme		1.10338	44652	40468.2	0.960432	7890	8215.05	1.25196	61846.2	49399.4	1.01489	18075	17809.9	1.13325	21743.3	19186.7	1.39618	11861.9	8495.94	0.923537
orf19.422	1.01015	1853.5	1834.87	0.907415	922.5	1016.62	1.89325	9822.5	5188.16	1.01981	2741	2687.77	0.967617	2753.5	2845.65	0.871905	668.5	766.712	0.950927	3575.5	3760.02	1.01911	1473	1445.38	0.794294	5757.5	7248.57	SPT20*	histone acetyltransferase SAGA complex member|transcription factor		1.30604	8165	6251.72	1.16344	3984	3424.33	0.774275	32139.9	41509.6	0.889398	8143.44	9156.12	0.870438	8183.6	9401.7	1.0314	5001.05	4848.79	0.764776
orf19.419	0.948056	1776	1873.31	0.970005	919	947.418	1.07752	6956.5	6456.03	0.994843	2293.5	2305.39	1.26897	1346.5	1061.1	1.10255	725	657.568	1.06973	3798	3550.44	1.03045	1469.5	1426.08	1.06146	6147	5791.08	-	hypothetical protein		1.0204	3705	3630.92	0.899802	1829.5	2033.23	0.86003	8114.86	9435.56	0.894382	5246.51	5866.07	1.0388	7823.43	7531.21	0.948969	3974.13	4187.84	0.931851
orf19.420	0.994356	1777.5	1787.59	1.01524	863	850.048	0.869773	5768.5	6632.19	0.91241	2264.5	2481.89	0.831842	1317	1583.23	1.03359	668	646.294	0.929109	3503.5	3770.82	1.22572	1649.5	1345.74	0.899473	5123.5	5696.11	-	hypothetical protein		0.986077	6887	6984.24	0.986247	2913.5	2954.13	1.00472	7970.87	7933.42	0.998107	5941.33	5952.6	0.949072	8158.55	8596.34	0.988369	5597.81	5663.69	0.929631
orf19.418	0.897433	2188.5	2438.62	0.936711	1439	1536.23	1.12739	23029.5	20427.3	0.866803	7523.5	8679.6	0.909777	9414	10347.6	1.19408	1383	1158.22	1.09555	4855.5	4432.04	1.1021	5253.5	4766.81	1.14099	7503	6575.86	KOG1*	Kontroller Of Growth		1.00887	7647.5	7580.23	1.07574	6487	6030.26	1.06578	5914.7	5549.64	1.09974	6077.1	5525.94	1.05139	7894.58	7508.69	1.08623	4961.45	4567.61	1.08983
orf19.417	0.940725	1892.5	2011.75	1.10879	1200	1082.27	0.845926	6603	7805.65	0.956376	2705.5	2828.91	1.293	1950	1508.13	1.01724	964	947.66	0.962143	3686	3831.03	0.923098	3542	3837.08	0.922424	7031	7622.31	-	membrane transporter, Mitochondrial Carrier Family		1.1496	18616.5	16194	1.04499	9762	9341.71	0.93101	51231.2	55027.6	1.08283	15561.7	14371.4	0.961314	11973.4	12455.3	1.25286	8853.66	7066.77	0.858486
orf19.416	1.04516	1713	1638.98	1.05398	840	796.979	0.814902	5662.5	6948.69	0.897741	2205	2456.17	1.28044	1466	1144.92	1.0584	662.5	625.944	1.00859	3488.5	3458.8	1.00754	1424.5	1413.84	0.995604	5535.5	5559.94	-	hypothetical protein		1.12892	8636.5	7650.24	1.15033	3445	2994.79	1.46074	8631.31	5908.88	1.00269	6628.78	6611.02	1.15177	10117.1	8783.96	1.37126	7067	5153.64	1.20693
orf19.415	0.764	2348	3073.3	0.889708	1020	1146.44	0.851796	7779.5	9133.05	0.606249	6130	10111.4	0.594206	4805.5	8087.26	0.758747	948	1249.43	0.692532	3684	5319.61	0.687736	2487	3616.21	0.86806	6795.5	7828.37	-	homolog of S. cerevisiae YGR235C		1.19045	49667.5	41721.7	1.08695	7608	6999.4	1.13233	60000.2	52988.5	0.826139	18183.8	22010.6	0.978164	22234.8	22731.1	1.13296	17961.8	15853.9	0.7151
orf19.414	1.04716	1957	1868.86	1.07641	968.5	899.752	0.898227	7508	8358.68	0.950411	4988.5	5248.78	0.932377	7037	7547.37	1.00819	698.5	692.826	0.989979	3801.5	3839.98	1.01163	1860	1838.62	1.09665	6235.5	5685.95	RSM22*	mitochondrial ribosome small subunit component		1.09383	16350.5	14948	0.891043	3468	3892.07	1.43402	23405.7	16321.7	1.17868	9251.97	7849.41	1.0044	12609.8	12554.6	1.06173	5994.29	5645.79	1.00506
orf19.413.1	1.16482	2542	2182.3	0.902333	1611	1785.37	1.02368	9742.5	9517.1	0.986189	3165.5	3209.83	1.17017	5341.5	4564.71	1.1566	1814.5	1568.82	1.04391	4280	4099.96	0.927075	5175.5	5582.61	1.02838	7162	6964.37	RPS27A*	ribosomal protein S27A		1.51814	38841	25584.6	0.946343	9951.5	10515.7	0.996125	64000.4	64249.4	0.817174	23835.9	29168.7	0.824438	18950.1	22985.4	1.18044	10795.1	9144.95	0.82508
orf19.413	1.34986	3680	2726.2	1.47225	3413.5	2318.56	0.88873	6767	7614.23	1.22331	10630.5	8689.95	1.29928	4313	3319.54	1.06096	996	938.777	1.02048	4120	4037.33	1.10911	2397.5	2161.64	0.926811	6909	7454.6	-	hypothetical protein		0.900421	3574	3969.25	1.04241	2652.5	2544.59	1.00126	5426.9	5420.06	1.03125	5909.4	5730.34	1.08705	7676.13	7061.42	0.948157	3681.71	3883.01	1.40566
orf19.412	1.0846	2660.5	2452.97	1.17108	2144	1830.79	1.05796	52552.5	49673.6	1.023	10658.5	10418.9	0.992456	6436.5	6485.43	1.01759	1424.5	1399.88	0.919455	6370.5	6928.56	1.01155	4130.5	4083.33	0.965005	6406.5	6638.82	SSH1*	involved in co-translational pathway of protein transport		1.0375	6846.5	6599.05	1.0721	4584	4275.72	0.699648	16170.7	23112.7	1.03211	6858.07	6644.69	0.994855	8220.64	8263.15	1.02706	4695.89	4572.18	1.24565
orf19.411	0.912396	1364	1494.96	1.19397	793	664.169	1.17632	8288.5	7046.11	1.63553	4761	2910.98	1.67664	3188.5	1901.72	1.45209	741	510.299	1.02575	3804.5	3708.98	1.06157	1923	1811.46	0.780711	5137.5	6580.54	-	hypothetical protein		0.91703	16019	17468.4	1.03612	4420	4265.93	0.909026	14139	15554.1	0.976809	15055.3	15412.7							0.891049
orf19.410.3	1.83929	6874	3737.3	1.67235	5432.5	3248.43	2.02154	17828.5	8819.27	1.28219	7297	5691.03	1.85404	18687	10079.1	2.22463	7469.5	3357.64	1.32483	5012	3783.14	2.4022	18629	7754.97	1.91159	29578.5	15473.3	RIB4*	6,7-dimethyl-8-ribityllumazine synthase (DMRL synthase)		1.04869	64622	61621.6	1.19414	8806.5	7374.78	1.00838	63928.9	63397.4	1.15258	20518.9	17802.6	1.09944	22963.4	20886.5	0.981448	13053.4	13300.1	1.0352
orf19.2495	1.11002	1959	1764.84	1.03159	861.5	835.118	0.902619	6120	6780.27	0.953782	2355.5	2469.64	0.871039	1186.5	1362.17	1.01369	690.5	681.177	1.03982	3679	3538.1	0.915138	1515.5	1656.03	1.0448	5916.5	5662.79	FKS1	1,3-beta-glucan synthase;target for echinocandin antifungal drugs		0.951324	9884	10389.7	1.04344	2303	2207.13	0.946008	9796.78	10355.9	1.02209	6348.34	6211.11	1.02022	7842.26	7686.81	1.05081	4162.85	3961.58	0.915406
orf19.2494	1.03022	1919	1862.72	1.04139	936.5	899.278	1.06935	7166.5	6701.72	0.883555	2528.5	2861.73	1.08415	1694	1562.51	0.921557	698	757.414	0.998107	3680	3686.98	0.949198	1717	1808.9	1.01372	5885.5	5805.86	PET112*	involved in mitochondrial gene expression		1.05356	5494	5214.7	1.08289	3454.5	3190.06	1.00053	6051.37	6048.15	0.995175	6383.01	6413.95	1.02342	8125.39	7939.42	1.15397	4983.31	4318.4	1.16219
orf19.2492	0.883445	2003.5	2267.83	0.986854	1214.5	1230.68				1.02338	7058.5	6897.24				0.997348	737	738.96	0.893229	3778.5	4230.16	0.991187	2370	2391.07	1.06768	7795	7300.88	STE3*	a-factor receptor		0.922185	8225.5	8919.58	1.00757	5952	5907.3	1.44932	14706	10146.9	1.06081	6407.09	6039.84	0.983365	9302.18	9459.54	1.11582	10411.8	9331.14	0.962382
orf19.2489	0.92764	6054	6526.24	0.913076	8362.5	9158.6	0.600853	20989	34932	0.833444	8667	10399	0.787999	21178	26875.7	0.746444	6635.5	8889.48	0.794607	4060.5	5110.07	0.589641	13087	22194.8	0.554352	22725	40993.8	KAP123*	ran binding protein;homolog of importin-beta		1.06919	17535.5	16400.8	1.00845	2228	2209.33	1.23857	16211.4	13088.8	1.06058	7248.51	6834.49	0.966204	8977.5	9291.52	1.2767	4606.43	3608.08	0.952527
orf19.2488	1.04578	1890	1807.26	0.981177	906	923.381	0.996702	8458.5	8486.49	1.06208	4526.5	4261.93	1.25471	2811.5	2240.76	0.988493	673.5	681.34	1.01074	3677	3637.93	0.847126	1738	2051.64	0.941329	5638.5	5989.93	FAL1*	RNA helicase involved in maturation of 18S rRNA		1.00249	14767.5	14730.8	0.933677	19542	20930.2	1.15976	10376.3	8946.92	0.975865	7798.27	7991.13	0.896209	8455.74	9435	1.17217	7951.45	6783.5	0.726314
orf19.2487	0.947055	1838.5	1941.28	1.0426	1160.5	1113.08	0.873694	15275	17483.2	1.03585	2731	2636.47	1.03933	5211.5	5014.28	0.933471	815.5	873.621	0.854286	3649.5	4271.99	0.821732	1687.5	2053.59	0.799899	7177.5	8973	-	conserved hypothetical protein		1.06699	30138.5	28246.4	1.11202	8730	7850.61	0.99605	64083.8	64337.9	1.14394	28529	24939.2	1.02232	20659.5	20208.5	1.00325	20692.3	20625.4	1.64237
orf19.2485	0.974932	2303	2362.22	0.988816	1657.5	1676.25	0.790528	9220.5	11663.7	0.875919	8029.5	9166.94	0.937317	5596.5	5970.77	1.00514	1302.5	1295.84	0.950476	4826.5	5077.98	0.843478	2032.5	2409.66	0.753143	9506	12621.8	NUP170*	nuclear pore complex subunit		1.32634	10479	7900.69	1.08362	3154	2910.62	1.42331	53012.5	37245.8	1.05968	7112.47	6711.9	1.01357	7844.75	7739.71	1.06038	4299.25	4054.45	1.22297
orf19.2484	0.938423	1725.5	1838.72	1.0427	872.5	836.769	0.972619	8718	8963.43	1.30464	5165	3958.96	1.21863	3056.5	2508.14	1.07667	756	702.167	0.897511	3476.5	3873.49	1.02695	2142.5	2086.28	0.931693	5670.5	6086.23	-	highly conserved hypothetical protein		1.00834	4073.5	4039.8	1.04097	2117.5	2034.16	1.0869	5233.43	4814.98	1.02258	6129.1	5993.74	1.08996	7898.59	7246.66	1.04671	3776.44	3607.91	0.989623
orf19.2483	1.05171	2191.5	2083.75	1.05677	1266.5	1198.47	1.08776	10161.5	9341.67	1.10592	12569	11365.2	1.14396	26515.5	23178.7	1.00662	887.5	881.662	0.983436	4398	4472.07	0.958632	2763	2882.23	0.997615	7432	7449.77	-	putative telomere binding protein		0.908096	65140.5	71733	1.24367	27686.5	22261.9	0.966254	58496.2	60539.1	1.18992	22989.7	19320.3	1.22674	49217.7	40120.6	0.943869	64331	68156.7	1.00832
orf19.2481	0.94821	3418.5	3605.22	0.840236	3091	3678.73	0.86326	10530	12198	0.695638	6854.5	9853.55	0.770706	9002.5	11680.8	0.84665	2225	2628.01	0.922173	5189.5	5627.47	0.786377	7180	9130.48	1.04222	5568	5342.46	-	hypothetical protein		0.861727	3923.5	4553.07	0.983607	2206	2242.76	1.00067	6648.51	6644.09	1.04683	5790.67	5531.61	0.90114	7013.14	7782.52	1.00394	4123.44	4107.25	0.969705
orf19.2480.1	0.936611	1702	1817.19	1.12691	911.5	808.851	0.84151	6596.5	7838.89	1.29238	2937.5	2272.94	1.76496	3578.5	2027.52	1.14524	779.5	680.645	1.11965	3831.5	3422.06	1.20859	2844	2353.15	1.13894	6376	5598.17	ATG8*	vacuolar targeting protein necessary for autophagy		0.964145	9206.5	9548.87	1.02007	3119.5	3058.14	0.92867	18324.2	19731.6	0.943853	6525.76	6913.96	1.00518	9498.99	9450.06	1.1277	6179.21	5479.48	1.30418
orf19.2479	0.949785	1869.5	1968.34	1.07148	1149	1072.35	0.748703	6004	8019.2	0.910349	2840	3119.68	0.977851	1365	1395.92	1.04526	675	645.773	1.02532	3598.5	3509.65	1.10173	1791	1625.62	0.795407	4978.5	6259.06	UGA4*	GABA-specific high-affinity permease		1.08045	3950.5	3656.34	0.951547	2098.5	2205.36	1.0263	5260.49	5125.66	0.930877	5717.37	6141.92	1.01898	7425.37	7287.06	0.983069	4254.21	4327.48	0.900208
orf19.2478.1	0.660294	14450.5	21884.9	0.72452	15683.5	21646.8	1.20282	60436.5	50245.7	1.15412	65081.5	56390.5	0.877512	65370.5	74495.3	0.599554	11847.5	19760.5	0.82449	29767.5	36104.1	0.807404	38250.5	47374.6	0.619115	24152.5	39011.4	RPL7B*	60S large subunit ribosomal protein		1.44366	20908	14482.6	0.948951	1993	2100.21	1.8281	25367.8	13876.6	1.03019	8162.69	7923.45	0.941315	9662.22	10264.6	1.17648	5817.68	4944.98	0.919325
orf19.2478	1.01986	1803	1767.88	0.997362	851.5	853.752	0.868264	5455	6282.65	0.966538	2353.5	2434.98	1.03243	988	956.967	1.10097	666.5	605.378	1.06343	3664	3445.45	1.0892	1477	1356.04	1.02023	5651.5	5539.42	MLP2*	weakly myosin-like protein		1.00488	3692	3674.07	0.979051	2037.5	2081.1	0.774646	12879.7	16626.6	0.969716	6455.02	6656.61	1.08222	9066.63	8377.78	1.02533	4378.27	4270.11	1.01829
orf19.2476	0.900429	1940	2154.53	0.953641	1883.5	1975.06	0.803319	6998.5	8711.99	0.967501	5717.5	5909.55	0.964406	4407	4569.65	1.0475	1020	973.748	0.991338	3733.5	3766.12	0.814215	4748	5831.39	0.842571	6540	7761.96	ECM5*	involved in cell wall biogenesis and architecture		1.02952	5333	5180.1	0.931631	3359.5	3606.04	1.00362	9408.69	9374.77	0.99584	6425.35	6452.19	0.9555	7389.92	7734.08	1.17045	4853.75	4146.89	1.36439
orf19.2475	1.13536	1997.5	1759.35	0.908765	899	989.255	1.21282	7111.5	5863.59	1.05154	2538.5	2414.07	1.10615	1327	1199.65	1.06134	695	654.835	1.1254	3953	3512.54	1.06031	1558.5	1469.86	1.02108	5852	5731.21	-	hypothetical protein		1.238	14180	11454	0.992964	3445.5	3469.92	1.34457	33317.4	24779.3	0.999835	7421.08	7422.31	0.84369	10556.2	12512	1.32022	10342	7833.57	1.28107
orf19.2474	0.928917	1834	1974.34	0.98594	1100.5	1116.19	1.06972	8518	7962.79	1.13127	4267.5	3772.32	1.31568	2781	2113.73	1.05655	890.5	842.836	0.938149	3721.5	3966.85	1.42074	3152.5	2218.91	0.92072	5815	6315.71	CPY2*	carboxypeptidase C		1.11292	5419	4869.16	0.99237	2007.5	2022.94	1.23094	17855.6	14505.6	0.870431	5637.53	6476.71	0.991571	7931.05	7998.47	1.14941	4343.19	3778.64	1.0376
orf19.2473	0.974298	1884.5	1934.21	1.07536	1058.5	984.318	0.761066	6292	8267.35	0.896801	3262	3637.37	1.09793	2115	1926.35	0.912245	801.5	878.601	1.04814	3663.5	3495.25	0.972714	2308	2372.74	0.890472	5879	6602.11	RSC9*	chromatin remodeling protein		0.913511	5242	5738.3	0.891085	2615.5	2935.19	1.04404	8156.45	7812.37	1.00924	7454.71	7386.47	1.02311	9214.57	9006.45	1.00898	5582.63	5532.95	1.08224
orf19.2472	0.975281	2077	2129.64	0.928493	967	1041.47	0.922762	7387.5	8005.85	0.756654	3689.5	4876.07	0.855314	4468	5223.81	0.999455	764	764.417	1.07678	4064	3774.23	0.891586	2104	2359.84	0.961514	5843	6076.87	-	conserved hypothetical protein		0.880242	5625.5	6390.85	1.0383	2874.5	2768.47	0.917226	6398.47	6975.89	0.962593	6725.56	6986.92				1.08626	4154.4	3824.48	1.03431
orf19.2471	0.878031	2713.5	3090.44	0.938171	1733.5	1847.74	0.809932	7843.5	9684.15	0.75828	8270	10906.3	0.95062	6506.5	6844.48	0.858638	1362.5	1586.81	0.847605	4034	4759.29	0.890418	7759	8713.89	0.898614	7648.5	8511.44	GIM5*	subunit of tubulin prefoldin		1.19455	5974	5001.04	1.03123	2563.5	2485.88	0.98011	20779.4	21201.1	0.895479	6399.57	7146.53	0.835658	10269.3	12288.9	1.08439	4623.45	4263.63	0.942694
orf19.2469	1.06261	2118	1993.2	1.00836	1191	1181.12	0.819984	6527.5	7960.53	1.02276	3094.5	3025.63	1.1459	2930	2556.94	1.00631	958.5	952.49	0.87527	3492.5	3990.2	1.0353	2098	2026.47	1.0683	6362.5	5955.71	RAD10*	ssDNA endonuclease and repair protein		1.0772	5140.5	4772.09	1.08405	2568.5	2369.35	1.46842	21728.2	14797	1.07062	6575.25	6141.51	0.891996	7248.37	8126.01	0.989838	3699.93	3737.92	0.908919
orf19.2468	1.03643	1961	1892.07	1.04009	1038.5	998.473	0.84685	6593.5	7785.91	1.09476	3033.5	2770.92	0.888521	1601.5	1802.43	0.971862	657.5	676.536	0.975758	3665.5	3756.57	1.05765	1623.5	1535.01	1.03263	5958.5	5770.21	TMT1*	trans-aconitate methyltransferase 1		1.02349	10065.5	9834.5	0.888577	2390	2689.69	1.17563	7768.84	6608.23	1.03395	6703.7	6483.56	0.964061	8991.58	9326.78	1.12117	4709.93	4200.91	0.856251
orf19.2467	1.08044	1975	1827.96	1.13397	1116	984.156	1.29952	8395.5	6460.44	1.10481	2695	2439.33	1.29571	2181.5	1683.63	1.14743	757	659.735	1.04151	3949	3791.62	0.94466	1603	1696.91	0.996834	6359	6379.2	PRN1*	RNA pol II transcription cofactor		0.903444	4929	5455.79	1.10752	2625.5	2370.62	1.09709	5980.52	5451.26	0.999224	5943.05	5947.66	0.946078	7963.47	8417.35	1.07448	8373.31	7792.89	0.848388
orf19.2465	1.03265	1875.5	1816.2	1.04261	963	923.642	0.783433	6345.5	8099.61	0.813623	3083	3789.22	1.16146	6097.5	5249.84	1.02674	614	598.011	0.919265	3415	3714.92	1.00282	1833.5	1828.35	0.969857	5791.5	5971.5	-	hypothetical protein		0.930822	3166.5	3401.83	0.997451	2017	2022.15	0.950518	5451.01	5734.78	0.962879	5624.97	5841.82	1.10713	7720.72	6973.62	0.826727	3695.9	4470.52	1.01986
orf19.2463	0.912171	1761	1930.56	1.06172	963	907.016	0.799887	6420	8026.13	0.88778	2338.5	2634.1	1.06097	1412.5	1331.33	0.991255	796.5	803.527	0.934346	3468	3711.69	0.911384	1687	1851.03	0.976481	6134	6281.74	PRN2*	RNA pol II transcription cofactor		1.12534	14950	13284.9	0.941585	6739	7157.08	0.903382	37248.2	41232	1.00687	8035.38	7980.53	0.863436	13806.7	15990.4	1.01763	13717.3	13479.6	1.42143
orf19.2462	1.05219	1934	1838.07	1.1541	1042	902.87	1.02918	8409	8170.56	0.974896	3507.5	3597.82	1.2009	1874	1560.5	1.07241	661.5	616.835	0.888678	3664	4122.98	0.769689	1833	2381.48	0.88479	5527	6246.68	PRN3*	RNA pol II transcription cofactor		0.960784	3961	4122.68	1.12383	3050	2713.93	0.957265	13039.2	13621.3	0.932981	5936.63	6363.08	0.97719	7230.06	7398.82	1.07558	4243.53	3945.36	1.53976
orf19.2461	0.948498	2079.5	2192.41	0.907049	1304	1437.63	0.591736	6071.5	10260.5	0.838064	3732	4453.12	0.640036	3084	4818.48	0.833691	701.5	841.439	0.819679	3912	4772.6	0.460417	1864	4048.51	0.695258	6227	8956.38	PRN4*	RNA pol II transcription cofactor		0.792025	5572	7035.13	0.856872	3652.5	4262.6	0.562092	5706.66	10152.5	0.942482	6032.14	6400.27	0.705492	7803.19	11060.6	0.57111	4812.51	8426.6	0.667432
orf19.2460	1.10579	2006	1814.08	1.01583	916	901.723	1.00189	6250.5	6238.7	0.98386	2362	2400.75	0.745323	1325	1777.75	0.999104	656	656.588	0.962835	3632.5	3772.71	1.01287	1456	1437.5	0.883643	5413.5	6126.34	-	hypothetical protein		0.970672	5115	5269.55	0.944085	2177	2305.94	0.917134	5493.89	5990.28	0.985707	6170.51	6259.98	1.21105	8823.02	7285.45	0.915694	3815.7	4167.01	1.13009
orf19.2459	0.934701	3156.5	3377.02	0.944491	1862	1971.43	1.01789	13111	12880.6	0.883599	9722.5	11003.3	0.863842	8598.5	9953.79	0.92917	1182	1272.1	0.98834	4854	4911.26	0.969409	5367.5	5536.88	1.03965	7247	6970.64	-	hypothetical protein		0.931756	9113.5	9780.99	0.915523	6370.5	6958.32	1.17036	30447	26015.1	0.94836	6592.69	6951.67	1.096	9381.87	8560.08	1.17832	9766.2	8288.22	0.986757
orf19.2458	1.03898	1960.5	1886.95	1.00752	955	947.874	0.987552	7421	7514.54	1.27835	3321.5	2598.28	1.69274	3288.5	1942.7	1.0041	725	722.038	0.90678	3506.5	3866.98	1.30019	2557.5	1967.02	0.905266	5510.5	6087.16	SIP5*	involved in nutrient responses		0.679184	23383	34428.1	0.927575	5909.5	6370.92	0.608016	25702.7	42273.1	0.898939	6953.19	7734.89	0.66285	9000.96	13579.2	1.12244	6876.28	6126.17	0.766392
orf19.2457	0.966915	2177	2251.49	0.897291	1390	1549.11	1.03395	9878	9553.64	0.763821	4487	5874.41	0.946388	33424	35317.4	0.979406	713.5	728.502	1.11946	4780.5	4270.36	1.48164	4024.5	2716.24	1.08447	6111.5	5635.49	-	hypothetical protein		0.91703	41349	45090.1	1.06416	16862.5	15845.9	1.7495	41780.3	23881.2	1.05647	9891.17	9362.49	0.946813	17094	18054.2	1.25781	39633.8	31510.2	1.06431
orf19.2455	0.999067	1873	1874.75	1.097	958	873.29	0.862266	6751.5	7829.95	1.02734	2659	2588.23	1.15853	5028.5	4340.4	1.01914	705.5	692.249	0.954971	3634	3805.35	0.638335	2229	3491.9	0.933838	7407	7931.78	-	highly conserved hypothetical protein		1.08757	5493.5	5051.16	1.08471	2749.5	2534.78	1.10328	11008.9	9978.33	0.947172	7729.18	8160.27	0.929347	8757.49	9423.27	1.01519	4765.66	4694.35	0.920693
orf19.2454	3.00391	6884.5	2291.84	1.64399	3121.5	1898.73	0.980997	10962.5	11174.9	3.02368	14074	4654.6	2.03378	7023	3453.17	1.83817	3426	1863.81	1.62295	6887.5	4243.82	0.928703	22054.5	23747.6	1.11703	10168	9102.72	PHO87*	phosphate permease		0.937589	7997.5	8529.85	0.943932	4426.5	4689.43	0.797928	32688.6	40966.8	1.03074	7936.01	7699.35	0.837228	9192.16	10979.3	1.05502	4963.3	4704.48	0.965614
orf19.2452	1.07145	1975	1843.29	1.25383	1483	1182.77	1.82107	20806	11425.2	2.23983	13843	6180.37	2.41893	23963	9906.46	1.20422	1111.5	923.003	1.06026	3870	3650.04	2.22486	3444.5	1548.19	1.1243	6213.5	5526.57	-	hypothetical protein		1.09549	6841.5	6245.13	1.13725	2237	1967.03	1.0242	18897.3	18450.8	1.06297	6411.46	6031.65	0.959296	8211.82	8560.26	1.07266	4268.49	3979.34	1.0323
orf19.2451	6.10778	12857	2105.02	2.51295	4536	1805.05	2.39622	21256.5	8870.85	6.98661	49390	7069.23	6.30958	60460.5	9582.33	1.16025	673.5	580.48	9.88704	21468.5	2171.38	6.13198	19074	3110.58	5.63695	30742.5	5453.75	-	hypothetical protein		0.927031	3330.5	3592.65	0.982877	1936	1969.73	0.966591	5049.16	5223.68	1.02445	5886.37	5745.9	0.902745	7158.21	7929.38	0.936622	3675.34	3924.04	0.991606
orf19.2449	0.998016	1787	1790.55	1.1296	915.5	810.462	0.697873	5962	8543.1	0.929991	2719.5	2924.22	1.00368	1581	1575.2	1.02767	746.5	726.403	0.969872	3660	3773.69	0.965806	1491	1543.79	0.894671	5565.5	6220.72	-	hypothetical protein		0.982778	8351.5	8497.85	1.09491	7948	7259.07	1.05137	62850.8	59779.7	0.724503	10866.6	14998.7	0.844123	17231.3	20413.3	1.15443	12766.9	11059	0.670038
orf19.2447	0.893232	1844	2064.41	1.08861	1110.5	1020.11	0.824512	6789	8233.97	0.935117	3472	3712.9	0.931507	3278	3519.03	1.11922	761	679.936	0.96625	3643	3770.24	0.87628	2036	2323.46	0.76587	5741	7496.05	LSB6*	phosphatidyl inositol kinase involved in actin organization		1.0594	17678.5	16687.2	1.03161	7347.5	7122.37	1.32965	33769.3	25397	0.978449	10818.4	11056.7	0.838569	19171	22861.6	1.03129	3979.4	3858.68	0.667937
orf19.2446	0.921699	1883	2042.97	0.920079	1057	1148.81	0.767259	6361.5	8291.21	0.973124	2630	2702.64	0.965322	1784.5	1848.61	0.776614	928.5	1195.58	0.897776	3577	3984.29	0.670957	3032.5	4519.67	0.82991	6218	7492.38	-	highly conserved hypothetical protein		0.92924	5448.5	5863.39	0.893914	2712.5	3034.41	0.888191	7264.8	8179.32	1.00592	6803.87	6763.84	1.23623	11551.6	9344.23	0.838599	5258.72	6270.84	1.25301
orf19.2445	1.01719	1876	1844.3	1.00919	879	870.998	0.955231	6049	6332.5	0.960217	2226	2318.23	0.915777	1268	1384.62	1.01117	634	626.997	1.07209	3820	3563.14	1.08289	1581.5	1460.44	1.03575	5743.5	5545.24	DIP5*	dicarboxylic amino acid permease		0.937219	16283	17373.7	0.963674	4272	4433.03	1.0505	21101.8	20087.4	1.16342	9496.15	8162.28	0.792355	11377.5	14359	1.09003	6890.33	6321.2	0.811124
orf19.2444	0.913084	4161.5	4557.63	0.931955	2811	3016.24	1.11343	16063	14426.6	0.995209	22631.5	22740.5	1.47809	31654	21415.5	0.912656	1908.5	2091.15	1.00988	3955.5	3916.81	1.00617	12277.5	12202.2	1.00619	13249	13167.4	CHS7*	involved in chitin synthesis		0.849533	15324	18038.1	1.12396	6168	5487.76	1.16942	15096.8	12909.7	0.928805	7637.54	8222.97	0.773928	9611.64	12419.3	0.923505	6730.65	7288.16	0.495487
orf19.2443	0.922174	3248	3522.11	0.922942	1909	2068.39	0.964148	14786.5	15336.3	0.947825	14526.5	15326.1	0.946153	10264	10848.1	0.878961	1757	1998.95	0.88902	4784.5	5381.77	0.756898	5688.5	7515.54	0.750544	9388.5	12508.9	RGD1*	cortical Rho GTPase activating protein		1.06928	9084.5	8495.9	0.945473	3274	3462.82	1.43864	11668.8	8110.98	0.825392	6451.36	7816.12	0.976065	9834.92	10076.1	1.31397	11801.4	8981.47	0.611072
orf19.2442	1.03573	1938	1871.15	0.87416	897	1026.13	0.951713	7159	7522.23	0.811565	3360.5	4140.77	1.11762	4463.5	3993.77	1.00398	698	695.231	0.951218	3687	3876.08	0.946047	1619	1711.33	0.981428	5868	5979.04	-	hypothetical protein		0.959356	7531.5	7850.58	0.976813	11893.5	12175.8	1.31953	9546.22	7234.57	0.85872	6709.33	7813.17	0.957598	7224.98	7544.89	0.99813	4725.43	4734.28	0.652276
orf19.2440	0.88872	1928.5	2169.97	1.04307	1111.5	1065.6	0.829997	8871	10688	0.832194	6500	7810.68	0.822438	5679.5	6905.69	0.964566	737	764.074	0.867253	3820.5	4405.29	0.929777	2386.5	2566.75	0.950408	6091.5	6409.35	CUL4*	cullin, ubiquitin ligase activity		1.09855	6442.5	5864.56	1.14779	2762	2406.36	1.73261	14868.6	8581.63	0.894794	6285.72	7024.76	1.05893	8358.5	7893.35	1.08477	4544.26	4189.13	0.934539
orf19.2439.1	0.976485	1665.5	1705.61	0.63208	2273.5	3596.86	0.666483	17252.5	25885.9	0.608942	33966.5	55779.5	0.581139	13891	23903	0.687529	966.5	1405.76	0.768029	3638	4736.8	0.78627	7462.5	9491.01	0.675482	9153	13550.3	QCR10*	subunit of the ubiqunol-cytochrome c oxidoreductase complex		0.960525	10881	11328.2	1.01425	3524.5	3474.98	0.671384	24429.6	36386.9	0.945483	6807.01	7199.51	0.946045	9269.1	9797.74	1.01708	7383.46	7259.51	1.05642
orf19.2439	0.690633	2243.5	3248.47	0.749686	2543	3392.09	0.696603	9296.5	13345.5	0.676675	16788.5	24810.3	0.74111	8004.5	10800.7	0.780045	1147.5	1471.07	0.649889	5068.5	7799.02	0.543961	2068	3801.74	0.564759	6846	12122	ACP2*	mitochondrial acyl carrier protein		0.951313	10882	11438.9	0.789872	8315	10527	0.831275	7379.07	8876.81	0.995286	7827.14	7864.2	1.01047	8417.75	8330.52	0.785489	4497.41	5725.62	1.06241
orf19.2438	0.927697	1898.5	2046.46	0.86219	1085	1258.42	0.802596	6431.5	8013.37	0.57883	4932	8520.63	0.693546	9769.5	14086.3	0.914575	738	806.932	0.873435	3681	4214.4	0.874701	1951.5	2231.05	0.872673	6629.5	7596.77	-	conserved hypothetical protein		0.852096	5869	6887.72	1.08542	3174.5	2924.66	1.07693	62773.2	58289.2	1.03555	7121.52	6877.05	0.965368	8106.3	8397.11	1.10888	5045.28	4549.87	0.789813
orf19.2437	1.03732	1378.5	1328.91	0.946801	657.5	694.443	0.88489	6836.5	7725.82	0.944523	3727	3945.91	1.24804	2639.5	2114.92	1.01639	509.5	501.285	0.990293	2873.5	2901.67	0.979186	1683.5	1719.28	0.810789	5245.5	6469.62	ARC35*	Arp complex subunit		0.948535	6633.5	6993.41	0.932012	4251.5	4561.64	0.795624	7854.66	9872.33	1.05475	6976.2	6614.06	0.970631	7756.53	7991.23	0.798544	4750.4	5948.83	1.10051
orf19.2436	1.20149	3610.5	3005.01	0.937009	2503	2671.27	1.30059	16845.5	12952.2	0.978936	7014.5	7165.43	1.06654	11191.5	10493.2	0.955719	1457.5	1525.03	0.966451	4579	4737.95	1.11858	7211	6446.57	0.892402	5357.5	6003.46	SKY1*	serine kinase that phosphoryates SR family splicing factors		0.909309	64962.5	71441.6	1.07022	17964	16785.4	0.995803	64371.8	64643.1	0.83394	31556.7	37840.5	0.983706	50283.8	51116.7	0.97538	63978.3	65593.2	0.939921
orf19.2435	1.01018	2018	1997.67	0.874933	1112	1270.95	0.792484	6899	8705.54	0.641147	7255	11315.7	0.752733	10171.5	13512.8	0.873172	691.5	791.94	0.953086	3844	4033.22	0.80376	1765.5	2196.55	0.751239	9265	12333	SSE1*	heat shock protein of HSP70 family		0.898091	3798	4228.97	0.571808	3133	5479.11	0.694998	5090.82	7324.94	0.924433	5984.16	6473.34	0.977006	7578.97	7757.34	0.652687	4082.75	6255.29	0.386499
orf19.2434	1.01565	2252.5	2217.79	1.07626	1487.5	1382.1	0.679066	7104.5	10462.2	1.07458	2639	2455.83	1.07921	2523	2337.82	1.18006	1385.5	1174.09	0.999854	3714	3714.54	0.78205	3252.5	4158.94	0.74502	6395.5	8584.34	NPL4*	nuclear protein localization factor and ER translocation component		1.04561	42464.5	40612.4	1.00191	16155.5	16124.7	1.00266	64134.1	63963.9	0.905526	29742.4	32845.4	0.985011	31151.7	31625.7	0.873531	38542.2	44122.3	0.90945
orf19.2433	1.04913	1960	1868.22	0.926102	1002	1081.95	0.901222	6777	7519.79	0.987697	3687.5	3733.43	0.995528	3620	3636.26	0.886457	660	744.537	1.15176	4019.5	3489.88	0.85594	1543	1802.7	1.03593	6287	6068.97	-	hypothetical protein		0.986463	3974	4028.54	1.0552	2034	1927.6	0.953937	5842.79	6124.93	1.01095	6096.65	6030.59							1.01859
orf19.2432	0.693322	7878.5	11363.4	0.799956	8813.5	11017.5	0.723977	30340	41907.4	0.651341	34709	53288.5	0.933275	56843.5	60907.6	0.722569	2921	4042.52	0.752282	9868.5	13118.1	0.963707	15752.5	16345.7	0.873022	19069.5	21843.1	HAC1*	transcription factor that binds to CRE motif		0.957887	11540.5	12047.9	1.09409	2845	2600.34	0.894264	29939.9	33479.9	1.00376	6604.56	6579.8	0.887875	8654.14	9747.02	1.13433	5108.99	4503.98	0.904249
orf19.2431	0.888806	1762	1982.43	1.06282	1183	1113.08	0.800263	7160	8947.06	1.01061	4987	4934.63	1.30872	20281.5	15497.3	1.04754	633	604.274	0.97936	3618	3694.25	0.968822	1513.5	1562.21	0.907337	5687	6267.79	-	hypothetical protein		0.951726	12065	12677	1.02404	5171	5049.6	0.855363	20685.1	24182.8	1.09368	7699.18	7039.72	0.734934	12334.2	16782.7	0.848051	12290	14492.1	1.25252
orf19.2430	0.807778	5086.5	6296.91	0.821828	5806	7064.74	0.972539	19788	20346.7	0.791215	17506.5	22126.1	0.895882	21985.5	24540.6	0.748623	4075	5443.33	0.798395	6492	8131.31	0.99686	15221.5	15269.4	0.89622	12999.5	14504.8	-	hypothetical protein		1.07208	14768	13775	1.05085	9281.5	8832.36	1.03845	60563.2	58320.5	0.682575	8344.73	12225.4	0.66901	9471.57	14157.6	0.941616	4700.72	4992.19	0.500114
orf19.2429	1.01713	1691.5	1663.01	0.981612	895.5	912.275				0.93215	2504	2686.26				0.939681	654	695.981	0.975248	3570.5	3661.12	1.07038	1531.5	1430.8	1.19653	6467	5404.8	-	hypothetical protein		1.05968	7001	6606.68	1.23361	3017.5	2446.06	1.12138	12291.8	10961.4	1.09371	7077.11	6470.71	0.933453	8222.85	8809.07	0.997174	5175.35	5190.02	0.917854
orf19.2661	1.02488	1850	1805.09	0.967485	963.5	995.881	0.806559	6450.5	7997.55	0.771429	2865	3713.89	0.861915	2744	3183.61	0.984769	585	594.048	0.962341	3646	3788.68	0.991554	1849.5	1865.25	0.977507	5800.5	5933.97	CTA2.3*	transcription factor		0.931201	6656	7147.76	0.886274	3176	3583.54	1.08764	15407.3	14165.8	0.971226	6472.31	6664.05	0.843268	9460.98	11219.4	1.00587	8535.03	8485.26	0.78618
orf19.2662	0.937336	2065.5	2203.59	1.11493	1251.5	1122.49	0.946971	7457	7874.58	1.01134	4403	4353.64	1.0716	3181	2968.45	1.01933	997	978.096	1.03906	4074.5	3921.34	1.04587	2661	2544.29	0.908791	6006	6608.78	-	hypothetical protein		1.07386	5054.5	4706.83	1.16706	2987.5	2559.85	1.4419	25243.3	17507	1.07821	6455.05	5986.82	0.926787	7349.17	7929.73	1.20205	3978.49	3309.77	0.983496
orf19.2663	0.960303	2474	2576.27	1.04352	2307.5	2211.27	0.919817	11217.5	12195.4	0.903549	7484.5	8283.45	0.884062	8838.5	9997.6	1.14691	1227.5	1070.26	0.935088	3620.5	3871.83	0.886093	3440.5	3882.77	0.917246	7843.5	8551.14	LRR*	leucine rich repeat		0.968823	4331	4470.38	1.06198	2474.5	2330.07	0.916968	5537.89	6039.34	0.994174	6044.34	6079.76	0.998185	8435.04	8450.37	1.03232	4803.38	4653.01	1.07274
orf19.1828	1.03069	1821.5	1767.26	1.06817	928.5	869.241	0.759458	6446	8487.63	0.948014	3198.5	3373.9	1.14803	2367	2061.8	1.08236	660.5	610.241	0.951077	3528	3709.48	0.99171	1600.5	1613.88	0.904203	5514.5	6098.74	BUD16*	involved in bud site selection		1.07939	3769	3491.8	0.970698	1942.5	2001.14	1.10556	5458.91	4937.71	1.02238	5920.82	5791.22	0.911242	7001.91	7683.92	1.02081	3946.37	3865.91	0.990728
orf19.1827	1.02043	2003.5	1963.38	1.03415	1117.5	1080.6	0.899472	7151.5	7950.77	0.901422	4528.5	5023.73	0.89244	3545	3972.25	0.965402	772	799.667	0.952858	3868	4059.37	1.06856	2898.5	2712.52	0.91788	6147.5	6697.5	-	hypothetical protein		1.13278	6451.5	5695.31	0.907846	2400	2643.62	0.944548	6204.43	6568.68	1.03863	5968.08	5746.12	1.01602	8666.14	8529.47	1.06675	9523.97	8928.01	1.11936
orf19.1826	0.910148	1738.5	1910.13	1.08958	933	856.292	0.777284	6584.5	8471.17	0.959288	2467.5	2572.22	1.2734	1339	1051.51	1.12867	763	676.015	1.01683	3668	3607.3	0.751625	2387.5	3176.45	0.838446	6521.5	7778.08	MDM34*	mitochondrial outer membrane protein involved in mitochondrial shape		0.560539	9047.5	16140.7	0.879444	3168.5	3602.85	0.463274	20538.1	44332.4	0.610928	7557.72	12370.9	0.514979	8170.47	15865.6	0.381402	7014.72	18391.9	0.369251
orf19.1825	1.05374	1946	1846.75	0.954271	927	971.423	0.871827	6668	7648.3	0.687708	4232.5	6154.5	0.615475	4426	7191.19	1.06912	671	627.62	1.05177	3873.5	3682.84	0.996519	1715.5	1721.49	1.16312	6352.5	5461.58	-	hypothetical protein		0.913537	9054.5	9911.48	0.976463	3867	3960.21	1.04472	13541.6	12962	1.00976	7674.79	7600.62	0.811632	11872.9	14628.4	1.04466	8902.24	8521.7	0.936001
orf19.1824	1.0309	1800	1746.05	0.972506	854	878.144	1.0708	6442	6016.04	0.986485	2288.5	2319.85	0.915849	1137.5	1242.02	0.939796	671	713.984	1.05341	3547	3367.15	0.961361	1414.5	1471.35	1.08113	5607.5	5186.71	-	hypothetical protein		0.885112	5087.5	5747.86	1.06394	2494.5	2344.58	0.55544	6783.85	12213.5	1.08072	5993.51	5545.84	1.10305	7929.01	7188.27	0.981904	4276.23	4355.04	0.956787
orf19.1823	1.00184	2079.5	2075.67	0.989349	1380.5	1395.36	0.92915	7054.5	7592.42	1.11925	4475	3998.2	0.979754	3052	3115.07	0.971422	722.5	743.755	1.04314	3937	3774.18	0.805717	1827.5	2268.16	0.971847	6543	6732.54	-	highly conserved hypothetical protein		0.898514	6731.5	7491.81	0.908128	2653	2921.39	0.870609	7793.06	8951.27	0.867154	5964.15	6877.85	0.881078	8301.52	9422	1.02279	5200.9	5085.02	1.14295
orf19.1822	1.05012	8652	8239.02	1.01432	7581.5	7474.47	1.20276	16288.5	13542.6	0.993529	20798	20933.5	0.935185	15702.5	16790.8	0.809349	1704	2105.39	0.842463	3920	4653.02	1.47799	9414	6369.45	1.08393	7487.5	6907.71	UME6*	transcriptional regulator of early meiotic genes		0.934833	28480.5	30465.9	1.10854	7053.5	6362.87	0.651117	15653.2	24040.6	1.07227	9335.9	8706.65	0.74446	11089.4	14895.9	1.0035	10044.1	10009.1	1.08071
orf19.1821	0.978618	1987	2030.41	1.00009	1224	1223.89	0.856926	6726	7848.98	1.01414	3933	3878.16	0.901268	3555	3944.44	1.01196	884	873.552	1.04778	4009	3826.19	1.00744	2010.5	1995.65	0.89372	5626.5	6295.59	-	hypothetical protein		1.01709	19947	19611.9	0.987213	4808.5	4870.78	0.904246	49795.2	55068.1	0.388664	12133.9	31219.5	0.368612	9638.69	26148.6	0.747209	6170.5	8258.07	0.410833
orf19.177	1.0654	1950	1830.29	1.05855	954	901.236				0.973214	3052.5	3136.52	1.25194	2040	1629.47	0.961704	690	717.476	1.114	3952	3547.58	0.941092	1601.5	1701.75	1.67816	7599	4528.17	BEM12*	binds multiple proteins involved in cell polarity establishment		1.07828	12980	12037.7	1.14632	4283.5	3736.73	1.94137	25800.3	13289.7	1.15191	8790.4	7631.13	1.16603	12959.4	11114.1	1.18897	5995.79	5042.84	1.36609
orf19.6280	1.07912	1976.5	1831.59	0.918149	838	912.706	0.986223	6578	6669.89	0.9904	2746.5	2773.12	0.924632	1394	1507.63	1.00032	675.5	675.284	1.1647	4027	3457.54	1.17025	1619.5	1383.89	0.917396	5548.5	6048.1	-	hypothetical protein		0.813542	25612.5	31482.7	0.964417	5504	5707.08	0.963532	58408.1	60618.8	1.14535	21802.1	19035.3	0.892942	24589.1	27537.2	0.880252	21103.2	23974.1	1.12381
orf19.6277	0.955817	1995.5	2087.74	1.05581	1160.5	1099.16				0.864213	4591.5	5312.93	0.738187	3288	4454.15	0.925695	707	763.751	0.923564	3762	4073.35	1.011	2150	2126.61	1.24834	6938.5	5558.18	-	conserved hypothetical protein		0.864643	5151	5957.37	1.00905	3574	3541.94	0.928363	5151.95	5549.5	1.02559	6662.81	6496.57							0.999564
orf19.6276	0.871596	2217.5	2544.18	0.97686	1678	1717.75	1.21497	9081.5	7474.64	0.865556	5242.5	6056.8	0.908138	9154	10080	0.911684	775.5	850.624	0.891824	3636	4077.04	0.937104	3118.5	3327.81	0.975742	6459.5	6620.09	-	conserved hypothetical protein		0.929313	5879	6326.18	0.998163	3300	3306.07	0.593435	13959.5	23523.2	1.08452	6401.19	5902.33	0.976463	7266.57	7441.73	1.00664	4144.02	4116.68	1.37785
orf19.6275	0.903028	1752.5	1940.69	0.978529	1032	1054.64	0.759373	6256.5	8239.03	0.856968	2841	3315.18	1.0754	3058.5	2844.05	1.12815	629.5	557.991	0.946057	3609.5	3815.31	1.12923	1873	1658.66	1.06163	6181.5	5822.64	-	ribosomal protein kinases		1.07216	8441	7872.86	0.957847	4812.5	5024.29	0.962788	21884	22729.8	1.12808	8729.48	7738.33	1.12555	8974.79	7973.7	1.13883	4780.11	4197.41	1.13798
orf19.6274	0.99539	3129.5	3143.99	1.05438	2399.5	2275.75	1.65152	10662.5	6456.17	1.15999	10034.5	8650.48	1.0005	6905.5	6902.07	0.913167	1067.5	1169.01	1.03388	5271.5	5098.78	1.0202	5412	5304.83	1.09277	8280	7577.08	-	hypothetical protein		0.919719	3393.5	3689.71	1.07875	2133.5	1977.75	0.978691	5541.82	5662.48	1.03839	5995.11	5773.48	1.02471	7207.95	7034.12	0.92936	3924.76	4223.08	1.00831
orf19.6273	0.958979	1800.5	1877.52	1.0523	1008	957.899				1.02426	2721.5	2657.05				0.886076	636	717.772	1.08843	3919.5	3601.04	0.913756	1546	1691.92	0.754035	7814.5	10363.6	-	hypothetical protein		0.945513	7074	7481.65	1.05398	2446	2320.73	1.00542	10089.5	10035.2	0.961352	5803.19	6036.49	0.971103	7908.24	8143.56	1.00069	4214.22	4211.31	0.999465
orf19.6272	0.976358	1868.5	1913.75	0.865988	822	949.204	1.14817	7502	6533.86	1.02329	2535.5	2477.79	0.970161	1614.5	1664.16	0.993929	713	717.355	1.03687	3792.5	3657.64	0.846413	1639.5	1937	1.06491	6018.5	5651.67	YUH1*	ubiquitin C-terminal hydrolase		1.06108	13986	13181	1.07526	4305.5	4004.13	1.31188	21547.8	16425.1	0.786749	9782.7	12434.3	0.701708	13339.2	19009.7	1.00522	7651.3	7611.57	0.732051
orf19.6271	0.9778	1963	2007.57	1.0118	895	884.565	1.32594	9038.5	6816.69	0.839373	2876.5	3426.96	1.11593	2823.5	2530.18	1.00862	931.5	923.535	1.04879	3944	3760.53	0.958761	3003	3132.17	1.0826	5994.5	5537.15	-	conserved hypothetical protein		1.09057	5481	5025.83	0.970628	4315	4445.57	0.843811	5488.87	6504.86	1.01101	5946.95	5882.18	0.978862	6892.8	7041.65	0.649215	3920.78	6039.26	1.08275
orf19.6269	0.913545	1758.5	1924.92	1.08549	960	884.394	0.839796	6772	8063.87	0.919899	2937	3192.74	1.05594	2923.5	2768.63	0.9493	669.5	705.256	0.959044	3629	3783.98	1.00362	1531	1525.48	1.01148	5768.5	5703.01	-	conserved hypothetical protein		0.902256	64921.5	71954.6	1.36228	33313.5	24454.2	1.00122	64078.3	64000.3	1.05197	30849.5	29325.3	0.974923	30166.1	30942	1.11873	24694.7	22073.9	0.701486
orf19.6268	0.975244	1800.5	1846.21	1.02946	903.5	877.646	0.907162	6568.5	7240.72	0.903042	4371.5	4840.86	1.28709	2540	1973.44	1.06347	668.5	628.604	0.940549	3556.5	3781.3	1.1023	1704.5	1546.31	0.989366	5776	5838.08	-	conserved hypothetical protein		0.983374	64832.5	65928.7	1.76033	20381.5	11578.2	1.00589	63515.8	63143.7	0.893291	32812.9	36732.6	0.732743	14108	19253.7	1.27831	12667.1	9909.23	0.557085
orf19.6267	0.844948	2471.5	2925.03	0.988023	1732.5	1753.5	0.709258	7895.5	11132.1	0.825416	4069	4929.63	0.942663	4790.5	5081.88	0.954242	910.5	954.16	0.790437	4171.5	5277.46	0.944611	2443	2586.25	1.01143	6044	5975.72	-	conserved hypothetical protein		1.08489	5760.5	5309.76	1.04658	2589	2473.76	0.820941	10266.3	12505.6	1.05085	6007.59	5716.86	1.01557	8530.45	8399.68	1.13224	4955.95	4377.13	0.859083
orf19.6266	1.10574	1987.5	1797.44	1.08566	936	862.152	0.967841	6334.5	6544.98	0.991788	2785	2808.06	1.04327	2062	1976.48	0.944913	623	659.32	0.989162	3558.5	3597.49	1.00145	1485	1482.85	1.22041	6586	5396.53	-	hypothetical protein		1.01393	16620	16391.7	1.00617	3745	3722.02	1.10103	18185.1	16516.4	0.620192	7470.34	12045.2	0.597459	11970.5	20035.6	0.873008	9647.77	11051.2	0.349147
orf19.6265.1	0.553453	2933	5299.46	0.720589	3871	5372	1.16736	58557	50161.8	0.956805	53883	56315.5	0.807424	56060	69430.7	0.538221	2617	4862.31	0.651468	5088	7810.05	0.646703	11435	17682	0.702142	9612	13689.5	RPS14*	ribosomal protein		0.902962	13305	14734.8	0.914866	7978	8720.4	0.809038	12083.4	14935.5	1.25979	17677.8	14032.3							1.07812
orf19.6265	0.568265	3214	5655.81	0.585664	3961	6763.27	0.627022	28678.5	45737.6	0.544549	10056.5	18467.6	0.69822	10974.5	15717.8	0.475189	4057	8537.66	0.648957	4157.5	6406.44	0.706575	22046.5	31201.9	0.738362	31246	42318	RPS22*	ribosomal protein		0.947611	39199.5	41366.7	1.09428	22562	20618.1	1.00114	64061.7	63988.5	0.578366	22532.4	38958.8	0.887253	19620.9	22114.2	1.29994	14900.5	11462.5	0.581806
orf19.6264.4	0.914814	2022.5	2210.83	1.14717	999	870.841	0.774784	6696.5	8643.06	0.710235	3461	4873.03	0.938207	4057.5	4324.74	0.957876	943	984.47	1.17441	4018.5	3421.7	0.851866	2538	2979.34	0.769891	5696.5	7399.1	RPL39B*	cytosolic large ribosomal subunit		1.00706	5388.5	5350.72	0.882419	2287	2591.74	0.963217	5645.24	5860.81	1.02805	6549.63	6370.94				0.911702	3538.3	3880.98	1.17159
orf19.6264.3	0.747525	4993	6679.37	1.05195	5445.5	5176.6	1.08686	25025	23025	1.02525	47027	45868.9	1.01726	18818	18498.7	0.786202	1447.5	1841.13	0.846158	4363.5	5156.84	0.960157	4811	5010.64	0.972101	8270.5	8507.86	-	conserved hypothetical protein		0.996254	16974	17037.8	1.03516	8087.5	7812.83	0.975739	60616.9	62124.1	1.09591	10348.2	9442.57	0.867364	14072.1	16224	1.10644	6245	5644.21	0.993037
orf19.6264	0.908343	2198.5	2420.34	1.01857	2342	2299.3				1.08217	9874	9124.25				1.03459	965	932.735	0.965895	4338.5	4491.69	0.816519	3041.5	3724.96	0.833474	14042.5	16848.2	-	hypothetical protein		1.09118	8154	7472.67	1.10588	2777	2511.12	1.0178	26680	26213.3	0.916855	6257.6	6825.08	0.968067	7918.77	8179.98	1.07162	4508.93	4207.57	0.875303
orf19.6263	0.850155	2477.5	2914.17	1.06538	2123	1992.71	1.11704	13759	12317.4	0.91879	12103	13172.8	0.936411	15518.5	16572.3	1.12101	2027	1808.19	0.987	4211.5	4266.97	1.20418	6205	5152.87	0.995083	5813.5	5842.23	-	conserved hypothetical protein		1.01161	10858	10733.4	0.939868	18026.5	19179.8	0.875828	13244.2	15121.9	1.20906	10094.5	8349.03	0.986535	8149.82	8261.06	0.950694	4802.25	5051.31	1.28492
orf19.6261	1.03834	1758	1693.09	0.949368	905	953.265	1.02992	6972	6769.46	0.981253	2440	2486.62	1.37859	3327.5	2413.69	0.999761	712.5	712.671	1.02615	3708	3613.51	0.937966	1445	1540.57	1.16661	7476.5	6408.77	BPH1*	probable transport protein, Contains match to Beach and WD40 domains		1.07181	18927	17658.8	0.934261	5935	6352.61	0.768798	34258.6	44561.3	1.24748	12799	10259.9	0.792739	11196.8	14124.2	1.08381	9403.23	8676.12	1.50222
orf19.6260	1.16373	2447	2102.71	1.19139	2014.5	1690.88	1.10066	13223	12013.7	1.24064	10500	8463.38	1.25991	11698	9284.78	1.08907	1221	1121.14	1.05067	3925.5	3736.19	0.879371	5922	6734.36	1.09633	8601	7845.28	UBP12*	ubiquitin C-terminal hydrolase		1.0163	5161	5078.21	0.874349	2635.5	3014.24	1.00412	6118.2	6093.07	0.982363	6129.67	6239.72							1.07215
orf19.6259	0.97024	1996.5	2057.74	1.14046	1315	1153.05	0.823895	8481.5	10294.4	0.999748	3393	3393.86	0.997085	3451.5	3461.59	0.941557	880	934.622	0.969468	3490	3599.91	0.943618	1771.5	1877.35	0.919922	6605	7179.96	RRP43*	ribosomal RNA Processing		0.905781	64802.5	71543.2	1.16894	65356	55910.7	1.00273	63508.9	63336.1	0.854342	64454.3	75443.2	0.909471	26068.6	28663.4	0.964669	64431.8	66791.6	0.941423
orf19.6257	1.03185	1970	1909.18	0.962951	1019	1058.21	0.857839	8467.5	9870.74	1.026	7607	7414.24	0.796093	9888	12420.7	1.02469	737	719.24	0.976227	3910	4005.22	0.601267	3274	5445.16	0.865117	7125.5	8236.46	GLT1*	glutamate synthase		1.08079	6915	6398.08	0.916624	5153	5621.72	0.989293	9343.77	9444.9	1.13412	6276.59	5534.33	0.962503	7774.72	8077.61	1.0294	5129.52	4983.01	1.23832
orf19.6255	1.0543	2044.5	1939.21	1.04846	1218.5	1162.18	1.08819	7525.5	6915.59	1.33686	4944.5	3698.59	1.19438	5377	4501.93	1.01926	917	899.671	1.20311	4283.5	3560.36	1.35198	2759	2040.71	1.16011	6738	5808.08	-	conserved hypothetical protein		1.02257	31161.5	30473.7	1.01455	11940	11768.7	1.00034	64343.8	64321.7	1.02057	18081.3	17717	0.851784	13708	16093.2	0.983779	12964	13177.8	0.967762
orf19.6254	0.954364	1748	1831.59	0.987834	875	885.776				1.1582	2670.5	2305.72	1.67545	3671	2191.06	1.00724	608	603.627	1.05888	3695.5	3489.99	0.892533	1413.5	1583.69	2.13314	8428	3950.98	ANT1*	ADP/ATP carrier protein		1.0395	32303	31075.6	0.926951	6114	6595.81	1.0578	63279.1	59821.4	1.51341	20790.9	13737.8	1.3519	23165	17135.1	1.62581	14647.6	9009.39	1.04135
orf19.6253	0.652146	29082	44594.3	0.672454	29405.5	43728.7	1.17304	58776	50105.5	0.697523	31567	45255.9	0.8182	47154	57631.4	0.677152	20060.5	29624.8	0.786884	25150.5	31962.2	1.15707	56601.5	48917.8	0.809053	33531	41444.7	RPS23*	ribosomal protein S23A		1.2067	17069.5	14145.6	1.22912	5144.5	4185.52	1.35522	53608.3	39557	0.837425	11371.7	13579.4	0.792457	16667	21032.1	1.16126	8745.64	7531.18	0.675403
orf19.6252	1.04239	2093	2007.89	1.04606	917.5	877.101	0.94021	8226.5	8749.64	0.919762	4597	4998.03	0.945314	12270.5	12980.4	1.0239	742	724.682	1.03514	3995	3859.37	0.848241	2643.5	3116.45	0.889908	5878.5	6605.74	-	conserved hypothetical protein		0.980545	4183	4266	0.98087	3801.5	3875.64	0.57269	10155.9	17733.7	0.971026	6003.19	6182.31	1.02841	7665.75	7454.02	0.946186	4116.75	4350.89	0.950403
orf19.6250	0.903234	5491	6079.26	1.01207	3959	3911.78	0.971018	18793.5	19354.4	1.04578	11769	11253.8	0.872481	16707	19148.8	0.935137	2882.5	3082.44	0.925415	5696	6155.07	0.841483	11970.5	14225.5	0.920334	8174.5	8882.1	SCD6*	multicopy suppressor of clathrin deficiency		1.09091	6082	5575.17	0.935155	4912.5	5253.14	1.05859	7282.23	6879.17	1.01103	6182.57	6115.09	0.948392	7163.28	7553.08	1.05546	4109.69	3893.76	1.20196
orf19.6249	1.78746	2901	1622.98	1.89772	2892	1523.94	1.53401	9143	5960.21	2.80408	6086	2170.41	3.23261	5510	1704.5	1.55494	1923.5	1237.03	1.0193	4252.5	4171.98	1.46076	8738	5981.8	1.50131	10129.5	6747.13	HAK1*	high affinity potassium transporter		0.98799	3904.5	3951.96	0.990422	4310.5	4352.18	1.08376	5912.92	5455.93	1.03004	5845.34	5674.86							1.18109
orf19.6248	0.901982	2094	2321.55	1.10408	1487	1346.83	0.912441	7206.5	7898.05	0.79288	3883.5	4897.97	0.992401	3150.5	3174.62	0.946595	942	995.145	0.888755	3709	4173.26	1.01695	3536	3477.08	0.97405	7400.5	7597.66	-	hypothetical protein		1.14221	8023	7024.08	0.99643	2532	2541.07	0.955296	30468.8	31894.7	1.07502	7778.51	7235.67	0.98312	8399.6	8543.82	1.108	4758.91	4295.06	1.05747
orf19.6247	0.982838	1953	1987.1	0.912928	1005	1100.85	0.844155	6041	7156.27	0.672049	5243	7801.52	0.870276	7838	9006.34	1.0377	713.5	687.581	1.08619	3848.5	3543.13	0.963146	1690.5	1755.19	1.25718	6998.5	5566.83	CTF4*	DNA polymerase alpha binding protein		0.923894	4457.5	4824.69	0.989262	2831	2861.73	1.07671	6345.24	5893.19	0.918905	5838.27	6353.51	1.0231	7660.23	7487.29	1.0944	4842.63	4424.94	1.10058
orf19.6246	1.08027	1982.5	1835.18	0.911952	900	986.894	0.90779	7098.5	7819.54	0.772885	3733	4829.95	0.960364	5252.5	5469.28	1.00787	687.5	682.133	1.09398	4015	3670.09	1.12022	1931	1723.76	0.926936	5612	6054.36	NAT3*	N-terminal acetyltransferase		1.02538	11744	11453.3	1.10063	3719	3378.97	0.76791	16737.5	21796.1	1.13324	8046.82	7100.7	0.984041	10787.4	10962.4	1.18435	6940.05	5859.78	0.943978
orf19.6245	1.22921	2385	1940.28	0.898667	851.5	947.514				0.793831	2710.5	3414.46	0.483576	5505	11383.9	1.04811	665	634.476	0.914918	3659.5	3999.81	0.958259	1568.5	1636.82	0.959521	9269.5	9660.55	-	hypothetical protein		1.00366	6519	6495.2	0.975032	5239	5373.15	0.971376	6917.7	7121.55	1.06116	5970.51	5626.39	0.989671	7699.17	7779.53	0.9954	4001.18	4019.67	1.10839
orf19.6244	0.85595	1889	2206.9	0.964139	1282.5	1330.2	0.775353	6412	8269.78	0.804333	2927.5	3639.66	1.01752	1606	1578.35	1.07801	1201.5	1114.56	0.981841	3685.5	3753.66	1.06863	2180.5	2040.47	0.892134	6401.5	7175.5	-	conserved hypothetical protein		0.939552	4931.5	5248.78	1.03641	3760.5	3628.39	1.15194	7714.57	6697.04	0.970731	6374.34	6566.53	0.951539	7705.87	8098.33	1.02502	5356.57	5225.82	0.883678
orf19.6243	1.01257	1902.5	1878.87	0.932801	900	964.836	0.916163	6872	7500.85	1.14445	3212	2806.58	1.09873	7819	7116.4	1.04017	768.5	738.822	1.17682	4206.5	3574.47	0.945939	1923	2032.9	1.02529	6343	6186.56	VPS34	1-phosphatidylinositol 3-kinase		0.949633	4665	4912.43	1.00826	2144.5	2126.94	0.941975	5630.56	5977.4	0.948956	5943.5	6263.2	1.14627	8661.66	7556.41	1.10584	4199.09	3797.18	0.971455
orf19.6242	0.940295	1835.5	1952.05	0.966819	1058	1094.31	0.768066	6292.5	8192.65	0.802303	2785	3471.26	1.11628	2110	1890.21	1.04042	853	819.861	0.887947	3641.5	4101.03	0.99556	1583.5	1590.56	0.908886	5911.5	6504.12	-	hypothetical protein		0.772814	10231	13238.6	0.866016	4592	5302.44	0.698493	8941.99	12801.8	0.916854	7463.23	8140.04	0.584352	11243.5	19241	0.503095	10283.4	20440.3	0.78369
orf19.6240	0.984655	1801.5	1829.57	0.895321	905	1010.81	0.836067	6516	7793.64	0.895392	2694	3008.74	0.930791	1727.5	1855.95	0.972877	652.5	670.691	1.05441	3805	3608.65	0.922709	1610.5	1745.4	1.05046	5772	5494.74	CYK3*	involved in CYtoKinesis		1.07171	24513.5	22873.2	0.986749	4719.5	4782.88	1.04997	15309.3	14580.7	1.08354	8469.02	7816.08	0.844095	10248	12140.8	1.03358	5328.6	5155.5	0.757901
orf19.6239	0.969457	1935.5	1996.48	1.00234	941.5	939.302	1.14012	8005	7021.17	0.899802	3564.5	3961.43	0.781484	5780.5	7396.83	0.909389	748.5	823.081	1.03731	3995	3851.3	0.856924	1825	2129.71	0.991332	6312.5	6367.69	KIN28*	serine-threonine kinase, subunit of RNA Pol TFIIK		1.155	6960.5	6026.43	1.06164	2442.5	2300.7	1.37194	23712	17283.5	1.05105	6157.95	5858.86	0.885059	8219.97	9287.48	1.03731	5222.76	5034.93	1.09329
orf19.6238	1.04024	1914	1839.95	1.03422	930.5	899.715	0.748076	6194.5	8280.58	1.11187	2571	2312.33	0.928278	938	1010.47	1.0408	700	672.561	1.02645	3912	3811.19	0.888161	1493.5	1681.56	0.863493	5350.5	6196.35	GPH2*	glycerol-3-phospate dehydrogenase		1.11538	13873.5	12438.3	1.14493	4638.5	4051.33	0.940814	55764.5	59272.6	1.05521	7581.03	7184.37	1.06615	10010.4	9389.27	1.21652	8753.94	7195.89	1.19296
orf19.6237	1.08189	3444	3183.31	0.993921	3105.5	3124.49	1.27536	12989	10184.5	1.19458	15206.5	12729.6	0.930825	24466.5	26284.8	0.951576	977	1026.72	1.1826	6297.5	5325.15	1.40122	5037.5	3595.08	1.41049	8215	5824.21	RAC1*	RHO small monomeric GTPase; signal transduction		1.0049	23758	23642.2	1.03461	3995	3861.34	0.95133	34985.1	36775	1.03795	10529	10144	0.986761	12800.8	12972.5	1.18843	7452.43	6270.84	0.920947
orf19.6236	0.988432	1994.5	2017.84	1.00563	1172	1165.44	1.14406	14898	13022	0.977178	8106.5	8295.83	1.28198	5619.5	4383.47	0.981392	870.5	887.006	0.92633	4032.5	4353.2	1.60026	3818.5	2386.17	0.892529	5717.5	6405.95	-	conserved hypothetical protein		1.07811	4198.5	3894.3	0.964309	2798	2901.56	0.936454	6209.49	6630.86	1.02737	7225.18	7032.72							1.32027
orf19.6235	1.06185	2149	2023.83	1.02742	1252	1218.59	1.02441	7462.5	7284.71	0.884414	2991	3381.9	1.32226	3764.5	2847.02	1.0771	1104.5	1025.44	0.898754	3462	3852	1.09176	3276.5	3001.11	0.953358	6373.5	6685.31	-	hypothetical protein		1.30781	21199.5	16209.9	1.10323	6670.5	6046.34	1.48555	20097.8	13528.9	1.09601	8203.57	7484.94	0.955349	12338.3	12914.9	1.17824	4818.53	4089.58	0.928006
orf19.6234	1.11222	4476	4024.39	0.953793	2858	2996.46	0.744435	9009	12101.8	0.981544	16950	17268.7	1.17321	23751	20244.4	1.05066	3333.5	3172.75	0.918529	4900.5	5335.16	0.786713	7339.5	9329.32	0.94252	7267.5	7710.71	-	conserved hypothetical protein		1.03229	16122	15617.7	1.00008	4934.5	4934.12	1.06119	26837.8	25290.4	1.05417	8213.46	7791.42	0.896747	12227.7	13635.6	1.11684	8148.25	7295.82	0.868223
orf19.6233	0.940197	1948.5	2072.44	0.993195	1155	1162.91	0.879636	9183	10439.5	0.875086	5321	6080.55	0.936009	3751	4007.44	1.07294	843.5	786.156	0.91485	3825	4181.01	1.05623	2958.5	2800.99	1.13522	6790	5981.2	-	conserved hypothetical protein		1.44643	16918.5	11696.7	1.01544	2946	2901.22	1.03482	63723.5	61579.2	1.75384	19488.7	11112	1.18728	9466.46	7973.26	1.25987	7454.82	5917.14	4.00365
orf19.6232	0.978291	1867.5	1908.94	0.962782	1192	1238.08				0.982101	2522	2567.96				1.22003	704	577.037	1.04025	3953	3800.06	1.17171	2015	1719.7	1.11089	9434	8492.29	NPR1*	nitrogen permease reactivator protein		1.13894	11324	9942.55	0.900967	5065	5621.74	0.913963	26556.9	29056.8	0.98745	7533.05	7628.79	1.0339	10834.2	10479	1.15665	12059.8	10426.5	1.30202
orf19.6231	0.814363	3158.5	3878.49	0.85109	1594	1872.89	0.90013	8709.5	9675.83	0.695959	10975.5	15770.3	0.73405	18275.5	24896.8	0.823811	1689	2050.23	0.946982	3809.5	4022.78	0.915368	10103.5	11037.6	0.841059	7278	8653.38	MRPL19*	ribosomal protein		0.962458	8233.5	8554.66	0.962328	2670	2774.52	1.15108	8943.22	7769.4	0.994838	7066.87	7103.54	1.00091	10004.1	9995.06	1.08764	6397.6	5882.1	1.01907
orf19.6230	0.913275	2442.5	2674.44	0.947614	1848	1950.16	0.913812	9270	10144.3	0.932129	11326	12150.7	1.60746	8560	5325.16	0.908117	1393.5	1534.49	1.05339	4007.5	3804.38	1.16567	6987	5994	0.971035	7646	7874.08	RAI1*	enhances function of nuclear exonuclease Rat1		1.00453	5804.5	5778.35	0.975054	2840	2912.66	1.28381	10469.1	8154.75	0.996577	7546.61	7572.53	1.06619	10317.1	9676.6	0.970549	6477.07	6673.61	0.759437
orf19.6229	0.754888	2444	3237.57	0.764701	1464	1914.48	0.691209	7153.5	10349.3	0.945674	2875	3040.16	0.643736	1874.5	2911.91				1.69188	6028.5	3563.2	1.72069	16313	9480.52	1.62607	12268.5	7544.89	CTA1	catalase A, peroxisomal		1.0917	10624.5	9732.05	0.983756	4340	4411.66	0.957721	15107.7	15774.6	0.967913	7620.65	7873.28	0.923883	9861.27	10673.7	1.16611	7220.45	6191.89	1.05738
orf19.6227	0.952414	2977	3125.74	0.918637	2045.5	2226.67	1.01844	8775	8616.14	1.00737	10524.5	10447.5	0.852158	7809.5	9164.38	0.901744	1523.5	1689.5	1.01021	4705.5	4657.95	1.07092	7662.5	7155.07	1.11935	7738	6912.93	-	potential C2H2 Zinc finger domain		1.04765	3537	3376.12	0.930365	2056.5	2210.42	1.0127	5134.66	5070.28	1.01774	5900.64	5797.77	1.00092	7575.09	7568.15	1.02171	3765.69	3685.66	0.994438
orf19.6225.1	0.929735	1926	2071.56	0.978816	1047.5	1070.17	0.896977	9827.5	10956.2	0.833785	6418	7697.42	1.02112	6336	6204.95	0.998627	893	894.227	1.12819	4292	3804.31	1.00299	2177.5	2171.02	0.836239	6572.5	7859.6	PET117*	cytochrome c oxidase assembly factor		0.917058	64841	70705.5	1.3257	37810.5	28521.1	1.00098	64045.1	63982.7	1.13714	21660.7	19048.4	1.02196	35840.9	35070.8	0.965356	64433.5	66745.9	1.06918
orf19.6225	0.98079	2302	2347.09	1.04067	1166	1120.43	0.832033	7943	9546.5	1.06623	3951	3705.59	1.17356	3761	3204.77	0.958871	874	911.489	0.991764	3944	3976.75	0.925671	1882	2033.12	1.01964	6771	6640.56	PCL7*	cyclin like protein interacting with PHO85		1.55026	47886.5	30889.4	1.38709	7120	5133.05	0.995296	64000.4	64302.9	1.12917	18725.1	16583.1	1.18934	12204.4	10261.5	1.52421	9438.11	6192.12	0.834317
orf19.6224	1.06308	2067	1944.36	1.03541	1057.5	1021.34	0.968011	7233.5	7472.54	1.08007	3408.5	3155.8	1.13502	3164.5	2788.06	1.19733	939.5	784.663	1.13512	4182.5	3684.62	1.12539	2495.5	2217.45	1.23176	6773	5498.61	-	conserved hypothetical protein		1.09227	7698	7047.7	0.836984	5616.5	6710.41	1.10065	7465.05	6782.39	0.914127	6524.65	7137.57	1.16306	9106.35	7829.62	0.981306	4779.25	4870.29	1.13074
orf19.6222	1.05056	1863.5	1773.82	0.980135	841.5	858.555	1.07206	6377.5	5948.81	0.957553	2492.5	2602.99	0.797501	1217	1526.02	0.890618	589	661.338	0.957032	3528	3686.4	0.949297	1355.5	1427.9	0.949254	5498.5	5792.44	SPO22*	sporulation-defective		0.938152	5643.5	6015.55	1.05609	2645.5	2504.99	0.707983	27686	39105.5	0.977703	8591.38	8787.31	0.874186	8732.45	9989.25	1.0496	4248.37	4047.6	0.982908
orf19.6220.4	0.597644	26174	43795.3	0.642926	21718.5	33780.7	0.983665	47598	48388.4	1.15568	65159	56381.7	0.879148	65358	74342.4	0.507631	5357	10552.9	0.568206	20228.5	35600.6	0.883794	12943.5	14645.4	0.634567	26272	41401.5	RPL34*	ribosomal protein L34		0.993664	39486	39737.8	1.31318	14290	10882	1.00411	64322.7	64059.5	1.0189	26705.2	26209.8	0.806056	19622.2	24343.5	1.02033	13683.4	13410.8	0.98794
orf19.6220.3	0.931013	2797.5	3004.79	0.891176	2788	3128.45	0.761518	10176.5	13363.4	0.854274	4941	5783.86	0.984609	5530.5	5616.95	0.873139	3514.5	4025.13	0.866339	3843	4435.91	0.850457	11161	13123.5	0.671607	17891	26639.1	MMD1*	maintenance of mitochondrial DNA		1.11318	6793.5	6102.8	0.958521	2537	2646.79	1.13747	8493.99	7467.47	1.07908	7003.89	6490.58	1.06201	9059.03	8530.1	1.37358	9074.92	6606.76	1.23266
orf19.6220	0.876115	1728	1972.34	1.0265	964	939.116	1.01707	9908	9741.73	0.852374	4855	5695.86	0.962546	12613.5	13104.3	0.963136	738.5	766.766	0.954	3857.5	4043.5	1.07904	2359	2186.2	1.12428	7576.5	6738.99	-	conserved hypothetical protein		1.00458	11215	11163.8	0.898631	9813	10919.9	1.00551	8467.36	8420.94	1.11165	10767	9685.57							0.890014
orf19.6219	1.09719	2755	2510.96	1.00323	1893.5	1887.41	0.928121	7150.5	7704.28	1.16287	2978	2560.92	1.26005	2446.5	1941.58	1.17575	1046	889.647	1.17396	4117.5	3507.35	1.03604	3501	3379.22	1.10728	6923.5	6252.7	-	conserved hypothetical protein		0.964864	8685	9001.27	0.998998	2666.5	2669.17	0.960569	6117.75	6368.89	1.01534	6619.21	6519.19	0.969519	8192.78	8450.35	0.945718	4338.1	4587.09	1.00211
orf19.6217	0.915969	4376.5	4778	0.993208	4733.5	4765.87	0.978477	13499	13795.9	0.879231	9660	10986.9	0.954229	9279	9724.08	0.953997	3355.5	3517.31	1.02604	4480.5	4366.77	1.28267	7709.5	6010.51	1.02029	16941	16604.2	SEC31*	component of the COPII coat of ER-golgi vesicles		0.912609	15428	16905.4	0.982702	7298.5	7426.98	0.937684	47536.9	50696.1	1.28373	16090.5	12534.2	0.985163	15409.1	15641.1	1.26819	11293.9	8905.5	1.24967
orf19.6214	0.950373	1992.5	2096.55	1.04297	1143.5	1096.38	0.853663	6734	7888.36	1.16529	4221	3622.26	0.937803	3231.5	3445.82	1.03099	840.5	815.232	1.00702	4022.5	3994.47	0.883775	2059	2329.78	0.886101	6657.5	7513.25	ATH1*	vacuolar acid trehalase		0.944218	14119.5	14953.6	1.10787	4126.5	3724.71	1.11933	15264.3	13637	1.11195	7269.47	6537.61	0.945481	9561.24	10112.6	1.01775	4800.32	4716.59	0.999262
orf19.6213	0.928403	2252	2425.67	0.900159	2176.5	2417.91				0.831346	6885	8281.75				0.827246	748	904.205	0.860117	3972.5	4618.56	0.787717	2344.5	2976.32	0.661702	24079.5	36390.2	SUI2*	translation initiation factor eIF2, alpha chain		0.9613	4921	5119.11	1.04853	2213	2110.57	0.808746	8749.48	10818.6	1.08065	5944.33	5500.72	0.98001	7683.01	7839.72	0.975602	3893.3	3990.66	1.11076
orf19.6211	0.998834	1916.5	1918.74	1.16038	1351	1164.27	1.04067	8583	8247.54	1.40028	14337	10238.7	1.43985	6075.5	4219.53	1.01046	865	856.045	1.04859	3849	3670.63	0.899223	2756	3064.87	0.927777	6545	7054.5	-	conserved hypothetical protein		1.03152	5652	5479.29	1.09957	3214.5	2923.41	1.00184	16392.1	16362	0.905982	6858.76	7570.52	0.881234	7861.62	8921.15	1.08412	4557.91	4204.25	0.92883
orf19.6209	0.964271	2070.5	2147.22	0.931322	1098.5	1179.51	1.65623	9453.5	5707.85	1.01799	3474.5	3413.1	0.989099	3070.5	3104.34	0.943144	833.5	883.747	0.955228	3936	4120.48	0.818149	2203	2692.66	0.998801	6311.5	6319.08	-	conserved hypothetical protein		0.652355	27511.5	42172.6	0.881517	3163	3588.13	0.488629	21441.7	43881.4	0.838129	7086.19	8454.77	0.623267	9852.52	15807.9	0.899625	4457.19	4954.5	0.746086
orf19.6208	1.01172	2005.5	1982.26	1.03346	989	956.984	1.07833	8458	7843.63	0.846103	6313.5	7461.86	0.870731	4440.5	5099.74	0.980644	714.5	728.603	1.0275	3800.5	3698.8	0.730786	3039.5	4159.22	0.810478	5913.5	7296.32	MEF2*	mitochondrial elongation factor G- like protein		1.01238	3314.5	3273.96	0.982271	2080	2117.54	0.991748	4939.63	4980.74	0.987444	6035.97	6112.72	1.14491	8486.98	7412.79	1.0536	4025.7	3820.91	0.918502
orf19.6205	1.05447	2015.5	1911.38	0.987337	969.5	981.934	0.821818	6503	7912.95	0.851493	2809	3298.91	1.0006	2227	2225.66	0.88474	712.5	805.321	0.887808	3470	3908.5	1.08214	1974	1824.17	0.902251	5513.5	6110.83	-	conserved hypothetical protein		0.955865	5847.5	6117.49	1.14215	2287.5	2002.8	1.05093	6280.48	5976.11	0.873362	6177.07	7072.74	1.01832	8368.01	8217.48	1.09453	4777.95	4365.3	1.01354
orf19.6203	0.919779	1609.5	1749.88	1.04167	908	871.676	0.887095	6751	7610.23	0.91428	3230	3532.84	0.818669	2894.5	3535.62	1.08196	667	616.475	0.91243	3472	3805.22	1.04753	1681	1604.72	0.970782	5707	5878.76	PUT3*	transcription activator involved in proline utilization; potential fungal Zn(2)-Cys(6) binuclear cluster domain		0.908725	5190.5	5711.85	1.07372	3157	2940.24	0.795693	5499.15	6911.14	0.94161	6086.31	6463.72	1.11024	8009.81	7214.52	1.09822	4866.07	4430.89	1.31296
orf19.6202	1.01719	2168.5	2131.84	1.02352	1316.5	1286.25	1.18021	15076	12774	1.06595	11229	10534.3	0.953755	9582.5	10047.1	0.884154	724	818.862	0.894575	3714	4151.69	0.77487	1990.5	2568.82	0.929842	5707.5	6138.14	PRY4*	pathogenesis related protein, repressed by TUP1 protein 4		1.20157	8559.5	7123.62	1.04306	3050	2924.09	1.00239	11289.6	11262.7	1.06769	7579.71	7099.16	0.84692	9726.25	11484.3	1.05592	6679.31	6325.58	1.16251
orf19.6200	0.963693	1858	1928	1.02379	901	880.064	0.963585	6978	7241.7	1.06166	2678	2522.46	0.788123	1350	1712.93	0.991709	638	643.334	1.00999	3697.5	3660.94	1.12175	1565	1395.14	0.927208	5481.5	5911.84	PRY1*	pathogenesis related protein, repressed by TUP1 protein		0.909883	6841	7518.55	0.984847	7827.5	7947.93	1.02663	6661.27	6488.49	1.12394	6916.99	6154.24	0.975867	7597.07	7784.95	0.887065	4428.08	4991.84	0.95268
orf19.6199	1.03445	2005	1938.23	1.09957	1182.5	1075.42	1.01682	7392.5	7270.21	1.03633	4467.5	4310.89	1.03826	1443.5	1390.3	1.09685	807.5	736.2	0.924401	3782	4091.3	0.970757	1693.5	1744.52	0.931854	5947.5	6382.44	HCS1*	DNA helicase A		1.04793	3911	3732.12	0.929696	3013	3240.85	1.08493	7022.23	6472.54	0.985011	5846.37	5935.33							1.07439
orf19.6197	0.987463	1872.5	1896.27	1.00016	909.5	909.355	0.940785	6969	7407.64	1.16145	3029.5	2608.38	0.732428	2912	3975.82	1.04507	660.5	632.015	0.930527	3694	3969.79	0.76486	1492.5	1951.34	0.743864	5592	7517.5	DHH1*	RNA helicase of DEAD box family		1.10172	13986.5	12695.1	0.95601	5471.5	5723.27	0.972409	17440.9	17935.7	1.03989	7230.49	6953.11	0.960438	11426.2	11896.9	0.992402	11935.2	12026.6	1.18097
orf19.6196	1.14046	2255	1977.27	0.98795	1202	1216.66	0.912136	6896.5	7560.82	1.14114	3948	3459.71	1.75861	6411	3645.5	1.04369	1072	1027.12	0.905619	3555	3925.49	1.04561	3232	3091.02	0.948397	5994	6320.14	-	hypothetical protein		1.21433	34455	28373.7	1.19971	11618.5	9684.42	1.01041	63363.7	62710.9	0.997677	10153.8	10177.5	1.3694	16091.1	11750.5	1.51961	11993	7892.18	0.949627
orf19.6195	1.03656	1915.5	1847.95	0.901047	1104	1225.24	0.988937	7163.5	7243.64	1.02926	6148	5973.24	0.970448	13090.5	13489.1	0.9709	742	764.24	1.1178	4043	3616.91	1.00296	1740.5	1735.37	1.10927	7394.5	6666.09	RNH70*	ribonuclease H		1.06627	6123	5742.47	0.990684	3365.5	3397.15	1.04135	7746.16	7438.55	0.989561	6584.64	6654.11	1.0145	8517.6	8395.89	1.17231	5988.4	5108.23	1.30472
orf19.6194	0.962096	1762	1831.42	0.948072	928.5	979.356				1.02624	3013	2935.96				1.02874	646	627.955	1.04216	3700	3550.33	0.924421	1411.5	1526.9	0.965074	6716	6959.05	-	hypothetical protein		0.912526	19058	20884.9	0.896594	5611.5	6258.69	0.743894	32058.2	43095.1	1.12285	8481.74	7553.73	1.03662	10130.6	9772.73	1.05954	8113.07	7657.13	1.53421
orf19.6193	1.00089	2181.5	2179.55	1.1247	1517.5	1349.25	0.798399	7115.5	8912.21	1.12067	4496	4011.88	1.13961	3293	2889.57	1.07689	1060	984.317	1.02718	4324.5	4210.06	0.748481	3405	4549.22	1.04349	7070	6775.35	TAF145*	TFIID subunit, 5- prime end		0.56212	5899.5	10495.1	0.611113	5530	9049.07	0.49999	5669.75	11339.7	0.746844	6543.65	8761.74	0.775207	8098.12	10446.4	0.804225	4689.34	5830.88	0.51186
orf19.4456	0.783451	5278	6736.86	0.9303	1760.5	1892.4	0.749007	14834	19804.9	0.831028	23549	28337.2	0.695081	26362.5	37927.2	0.808931	3050	3770.41	0.876815	3745	4271.14	0.56279	23520	41791.8	0.518922	15845.5	30535.4	GAP4*	amino acid permease		0.963957	4863.5	5045.35	1.03238	2956.5	2863.78	0.692013	11424.1	16508.4	0.847172	6694.49	7902.16	0.684732	7589.3	11083.6	0.797147	4097.91	5140.72	0.997161
orf19.4455	0.998686	1965.5	1968.09	0.932654	1190	1275.93	0.946561	8625.5	9112.46	0.91769	2597.5	2830.47	0.950865	5011	5269.94	0.944278	766	811.202	0.968774	3931	4057.71	0.957136	1942	2028.97	0.98719	7235	7328.89	-	hypothetical protein		1.36106	26708.5	19623.3	1.02941	3363	3266.91	1.00687	64014.4	63577.9	1.13319	10365.1	9146.88	1.14486	12361.3	10797.2	1.68627	10571.1	6268.92	1.55739
orf19.4451	1.05274	3628	3446.24	1.03577	1733.5	1673.63	0.906391	11740	12952.5	1.04479	8686.5	8314.08	0.899209	8393.5	9334.32	1.01447	1089	1073.47	1.03206	4669	4523.95	0.760936	6702.5	8808.24	1.01023	6814.5	6745.51	RIA1*	RIbosome Assembly; Elongation Factor Like;GTPase;translation elongation factor eEF4		1.0193	6038	5923.67	1.04442	2901.5	2778.11	1.60044	13841.4	8648.52	1.02853	5964.49	5799.04	0.979472	7797.88	7961.31	1.00694	4176.37	4147.6	0.94001
[truncated: 6,166 more rows]
[truncated: 13 more columns]

## Sheet: Significantly-modulated genes
Significantly-modulated genes as determined with a Volcano Plot (1.5-fold change, p value <0.05)
1h vs Batch	Systematic	P-value	Common	Description
	orf19.2762	3.68e-09	AHP1	alkyl hydroperoxide reductase
	orf19.7443	6.58e-09		hypothetical protein
	orf19.4779	4.15e-08		multidrug-resistance transporter
[truncated: 451 more rows]
